# Supplementary material for: Surface sterilization methods impact measures of internal microbial diversity in ticks
Source: Parasit Vectors. 2019 May 28;12:268. doi: 10.1186/s13071-019-3517-5 (PMC6537145; doi:10.1186/s13071-019-3517-5)
Supplement: Supplementary file 3 — Additional file 3: Table S2. OTU abundance without contaminants retrieved in tick-organ samples (guts and carcasses). [file 13071_2019_3517_MOESM3_ESM.xlsx]

## Sheet: Table S2. OTUs abundance
Additional file 3: Table S2. OTU abundance without contaminants retrieved in tick-organ samples (guts and carcasses).
#comment	blast_taxonomy	blast_subject	blast_perc_identity	blast_perc_query_coverage	blast_evalue	blast_aln_length	seed_id	seed_sequence	observation_name	observation_sum	10CEF-D2_S119_L001	10CEF_S21_L001	10EEF-D2_S118_L001	10EEF_S20_L001	11CEO-D2_S121_L001	11CEO_S23_L001	11EEO-D2_S120_L001	11EEO_S22_L001	12CEF-D2_S123_L001	12CEF_S25_L001	12EEF-D2_S122_L001	12EEF_S24_L001	13CEO-D2_S125_L001	13CEO_S27_L001	13EEO-D2_S124_L001	13EEO_S26_L001	14CEF-D2_S127_L001	14CEF_S29_L001	14EEF-D2_S126_L001	14EEF_S28_L001	15CEO-D2_S129_L001	15CEO_S31_L001	15EEO-D2_S128_L001	15EEO_S30_L001	16CEF-D2_S131_L001	16CEF_S33_L001	16EEF-D2_S130_L001	16EEF_S32_L001	17CEO-D2_S133_L001	17CEO_S35_L001	17EEO-D2_S132_L001	17EEO_S34_L001	18CEF-D2_S135_L001	18CEF_S37_L001	18EEF-D2_S134_L001	18EEF_S36_L001	19CEO-D2_S137_L001	19CEO_S39_L001	19EEO-D2_S136_L001
na	Bacteria;Proteobacteria;Gammaproteobacteria;Coxiellales;Coxiellaceae;Coxiella;unknown species	KJ459064.1.1370	96.02	100.0	1e-112	251	M03930:80:000000000-BJ75H:1:1101:8202:1796	TACAGAGAGTGCAAGCGTTAATCGGAATTATTGGGCGTAAAGCGCGCGTAGGTGGATATTTAAGTCGGATGTGAAAGCCCTAGGCTCAACTTAGGAATTGCGTCCGATACTGAATATCTTGAGTATGGTAGAGGGAAGTGGAATTTCCGGTGTAGCGGTGAAATGCGTAGATATCGGAAGGAACACCAGTGGCGAAGGCGACTTCCTGGACCAATACTGACACTGAGGCGCGAAAGCGTAGGGAGCAAACA	Cluster_1	4301003	32916	5747	4797	503	34800	3171	20772	3890	51898	8096	80779	18040	46267	6104	51420	16043	44283	10096	20520	10355	43305	3419	10475	483	24135	804	16216	2971	29581	2109	3817	1902	47848	7033	19080	10367	35119	6455	58815
na	Bacteria;Proteobacteria;Alphaproteobacteria;Rickettsiales;Rickettsiaceae;Rickettsia;Rickettsia amblyommatis str. GAT-30V	CP003334.1091106.1092613	100.0	100.0	3e-129	251	M03930:80:000000000-BJ75H:1:1101:10337:11581	GACGGGGGGGGCTAGCGTTGTTCGGAATTACTGGGCGTAAAGAGTGCGTAGGCGGTTTAGTAAGTTGGAAGTGAAAGCCCGGGGCTTAACCTCGGAATTGCTTTCAAAACTACTAATCTAGAGTGTAGTAGGGGATGATGGAATTCCTAGTGTAGAGGTGAAATTCTTAGATATTAGGAGGAACACCGGTGGCGAAGGCGGTCATCTGGGCTACAACTGACGCTAATGCACGAAAGCGTGGGGAGCAAACA	Cluster_2	779498	131	0	34180	9133	0	0	0	0	0	0	0	0	0	0	47	0	0	0	0	0	0	0	0	0	601	2	15988	2710	0	0	300	0	0	0	0	0	912	5	2331
na	Bacteria;Proteobacteria;Gammaproteobacteria;Diplorickettsiales;Diplorickettsiaceae;Rickettsiella;unknown species	multi-subject	99.6	100.0	1e-127	251	M03930:80:000000000-BJ75H:1:1101:4800:7558	TACAGAGGGTGCAAGCGTTAATCAGAATGACTGGGCGTAAAGGGCGTGTAGGTGGTTGACTAGGTTTGATGTGAAATCCCCGGGCTTAACCTGGGAATTGCGTCGAAAACGGGTTGACTGGAGTGAGATAGAGGGTTGTGGAATTTCCGGTGTAGCGGTGAAATGCGTAGATATCGGAAAGAACATCAGTGGCGAAGGCGACAACCTGGATCTTAACTGACACTGAGGCGCGAAGGCGTGGGGAGCAAACA	Cluster_3	149859	0	0	0	0	0	0	0	0	0	0	0	0	0	0	0	0	0	0	0	0	0	0	0	0	0	0	0	0	0	0	0	0	0	0	0	0	0	0	0
na	Bacteria;Actinobacteria;Actinobacteria;Pseudonocardiales;Pseudonocardiaceae;Actinomycetospora;Actinomycetospora chiangmaiensis	multi-subject	100.0	100.0	7e-130	252	M03930:80:000000000-BJ75H:1:1101:8201:12565	TACGTAGGGTGCGAGCGTTGTCCGGAATTATTGGGCGTAAAGAGCTCGTAGGCGGTGTGTCGCGTCGGCCGTGAAAACCTGGGGCTTAACTCTGGGCGTGCGGTCGATACGGGCATCACTTGAGTTCGGCAGGGGAGACTGGAATTCCTGGTGTAGCGGTGAAATGCGCAGATATCAGGAGGAACACCGGTGGCGAAGGCGGGTCTCTGGGCCGATACTGACGCTGAGGAGCGAAAGCATGGGTAGCGAACA	Cluster_4	42987	142	10	264	15	339	2	818	125	146	5	14	0	742	22	674	83	125	4	895	370	214	1	1197	67	940	15	397	28	601	11	1683	456	166	7	431	234	143	1	4
na	Bacteria;Actinobacteria;Actinobacteria;Streptomycetales;Streptomycetaceae;Streptomyces;Multi-affiliation	multi-subject	100.0	100.0	3e-129	251	M03930:80:000000000-BJ75H:1:1110:26273:10851	TACGTAGGGCGCAAGCGTTGTCCGGAATTATTGGGCGTAAAGAGCTCGTAGGCGGCTTGTCGCGTCGGTTGTGAAAGCCCGGGGCTTAACCCCGGGTCTGCAGTCGATACGGGCAGGCTAGAGTTCGGTAGGGGAGATCGGAATTCCTGGTGTAGCGGTGAAATGCGCAGATATCAGGAGGAACACCGGTGGCGAAGGCGGATCTCTGGGCCGATACTGACGCTGAGGAGCGAAAGCGTGGGGAGCGAACA	Cluster_5	28701	0	0	0	0	0	0	0	0	0	0	0	0	0	0	0	0	1	0	23	0	0	0	0	0	4	0	0	0	0	0	0	0	0	0	0	0	0	0	0
na	Bacteria;Proteobacteria;Gammaproteobacteria;Coxiellales;Coxiellaceae;Coxiella;unknown species	JN866592.1.1509	94.02	100.0	3e-104	251	M03930:80:000000000-BJ75H:1:1103:5144:14563	TACAGAGAGTGCAAGCGTTAATCGGAATTATTGGGCGTAAAGCGCGCGTAGGTGGATATTTAAGTCGGATGTGAAAGCCCTAGGCTCAACTTAGGAATTGCGTCCGATACTGAATATCTTGAGTATGGTAGAGGGAAGTGGAATTTCCGGTGTAGCGGTGAAATGCGTAGATATCGGAAAGAACATCAGTGGCGAAGGCGACAACCTGGATCTTAACTGACACTGAGGCGCGAAGGCGTGGGGAGCAAACA	Cluster_9	23282	0	0	0	0	0	0	0	0	0	0	0	0	0	0	1	0	0	0	0	0	0	0	0	0	0	0	0	0	0	0	0	0	0	0	0	0	0	0	1
na	Bacteria;Proteobacteria;Alphaproteobacteria;Rhizobiales;Beijerinckiaceae;alphaI cluster;unknown species	multi-subject	100.0	100.0	3e-129	251	M03930:80:000000000-BJ75H:1:1102:8683:3191	TACGAAGGGGGCTAGCGTTGTTCGGAATCACTGGGCGTAAAGCGCACGTAGGCGGATCTTTAAGTCAGGGGTGAAATCCCGAGGCTCAACCTCGGAACTGCCTTTGATACTGGGGATCTCGAGTCCGGGAGAGGTGAGTGGAACTGCGAGTGTAGAGGTGAAATTCGTAGATATTCGCAAGAACACCAGTGGCGAAGGCGGCTCACTGGCCCGGAACTGACGCTGAGGTGCGAAAGCGTGGGGAGCAAACA	Cluster_8	21729	202	4	221	53	392	3	350	57	170	2	37	0	719	9	311	11	94	0	526	176	145	0	629	9	785	2	142	18	162	0	141	87	122	1	94	71	201	1	0
na	Bacteria;Proteobacteria;Gammaproteobacteria;Oceanospirillales;Halomonadaceae;Halomonas;Multi-affiliation	multi-subject	100.0	100.0	3e-129	251	M03930:80:000000000-BJ75H:1:1101:11417:13868	TACGGAGGGTGCGAGCGTTAATCGGAATTACTGGGCGTAAAGCGCGCGTAGGCGGCGTGATAAGCCGGTTGTGAAAGCCCCGGGCTCAACCTGGGAACGGCATCCGGAACTGTCAGGCTAGAGTGCAGGAGAGGAAGGTAGAATTCCCGGTGTAGCGGTGAAATGCGTAGAGATCGGGAGGAATACCAGTGGCGAAGGCGGCCTTCTGGACTGACACTGACGCTGAGGTGCGAAAGCGTGGGTAGCAAACA	Cluster_6	20818	0	0	147	38	0	0	1274	188	0	0	103	2	0	0	246	18	0	0	401	25	0	0	654	45	0	0	30	0	0	0	0	0	0	0	35	0	0	0	0
na	Bacteria;Proteobacteria;Alphaproteobacteria;Sphingomonadales;Sphingomonadaceae;Sphingomonas;unknown species	multi-subject	100.0	100.0	3e-129	251	M03930:80:000000000-BJ75H:1:1103:24826:21949	TACGGAGGGAGCTAGCGTTATTCGGAATTACTGGGCGTAAAGCGCACGTAGGCGGCTTTGTAAGTTAGAGGTGAAAGCCTGGAGCTCAACTCCAGAATTGCCTTTAAGACTGCATCGCTTGAATCCAAGAGAGGTGAGTGGAATTCCGAGTGTAGAGGTGAAATTCGTAGATATTCGGAAGAACACCAGTGGCGAAGGCGGCTCACTGGCTTGGTATTGACGCTGAGGTGCGAAAGCGTGGGGAGCAAACA	Cluster_14	21305	376	7	279	98	175	0	382	17	64	1	16	0	153	3	22	15	44	2	148	52	229	2	1058	36	775	1	103	23	514	0	102	52	196	5	29	0	6	0	2
na	Bacteria;Proteobacteria;Gammaproteobacteria;Diplorickettsiales;Diplorickettsiaceae;Rickettsiella;Rickettsiella symbiont of Asellus aquaticus	AY447040.1.1494	96.03	100.0	1e-112	252	M03930:80:000000000-BJ75H:1:2108:22831:24067	TACAGAGGGTGCAAGCGTTAATCAGAATGACTGGGCGTAAAGGGCGTGTAGGTGGTTGACTAGGTTTGATGTGAAATCCCCGGGCTTAACCTGGGAATTGCGTCGAAAACGGGTTGACTGGAGTGAGATAGAGGGTTGTGGAATTTCCGGTGTAGCGGTGAAATGCGTAGATATCGGAAGGAACACCAGTGGCGAAGGCGACTTCCTGGACCAATACTGACACTGAGGCGCGAAAGCGTAGGGAGCAAACA	Cluster_10	20469	0	0	0	0	0	0	0	0	0	0	0	0	0	0	0	0	0	0	0	0	0	0	0	0	0	0	0	0	0	0	0	0	0	0	0	0	0	0	0
na	Bacteria;Actinobacteria;Actinobacteria;Frankiales;Frankiaceae;Jatrophihabitans;Multi-affiliation	multi-subject	99.6	100.0	1e-127	251	M03930:80:000000000-BJ75H:1:1101:28173:18228	TACGTAGGGTGCAAGCGTTGTCCGGAATTATTGGGCGTAAAGAGCTCGTAGGCGGCTTGTCGCGTCGGCTGTGAAAACCTGGGGCTCAACCCCGGGCCTGCAGCCGATACGGGCAAGCTAGAATTCGGTAGGGGAGACTGGAACTCCTGGTGTAGCGGTGAAATGCGCAGATATCAGGAAGAACACCGGTGGCGAAGGCGGGTCTCTGGGCCGATATTGACGCTGAGGAGCGAAAGCGTGGGGAGCGAACA	Cluster_28	14051	45	0	74	7	176	3	619	56	50	0	13	0	522	9	511	78	51	2	498	113	56	2	181	13	388	0	75	10	58	0	80	42	29	2	130	62	118	0	2
na	Bacteria;Proteobacteria;Alphaproteobacteria;Rickettsiales;Anaplasmataceae;Ehrlichia;Multi-affiliation	multi-subject	99.6	100.0	1e-127	251	M03930:80:000000000-BJ75H:1:1101:4901:5636	TACGGAGGGGGCAAGCGTTGTTCGGAATTATTGGGCGTAAAGGGCACGTAGGTGGACTAGTAAGTTGAAAGTGAAATACCAAAGCTCAACTTTGGAGCTGCTTTTAATACTGCTAGACTAGAGGTCGAAAGAGGATAGCGGAATTCCTAGTGTAGAGGTGAAATTCGTAGATATTAGGAGGAACACCAGTGGCGAAGGCGGCTATCTGGTTCGATACTGACACTGAGGTGCGAAAGCGTGGGGAGCAAACA	Cluster_13	12904	0	0	0	0	0	0	0	0	0	0	0	0	0	0	0	0	0	0	0	0	0	0	0	0	0	0	0	0	0	0	0	0	0	0	0	0	0	0	0
na	Bacteria;Actinobacteria;Actinobacteria;Micrococcales;Intrasporangiaceae;Multi-affiliation;Multi-affiliation	multi-subject	100.0	100.0	3e-129	251	M03930:80:000000000-BJ75H:1:1104:14950:16559	TACGTAGGGTGCGAGCGTTGTCCGGAATTATTGGGCGTAAAGAGCTTGTAGGCGGTTTGTCGCGTCTGCTGTGAAAATCCGGGGCTCAACCCCGGACTTGCAGTGGGTACGGGCAGACTAGAGTGTGGTAGGGGAGACTGGAATTCCTGGTGTAGCGGTGAAATGCGCAGATATCAGGAGGAACACCGATGGCGAAGGCAGGTCTCTGGGCCACTACTGACGCTGAGAAGCGAAAGCATGGGGAGCGAACA	Cluster_21	9275	22	0	35	0	11	0	28	18	12	0	1	0	112	0	155	15	23	0	47	63	35	0	183	0	408	0	110	16	231	2	0	371	15	0	12	0	11	0	0
na	Bacteria;Proteobacteria;Gammaproteobacteria;Coxiellales;Coxiellaceae;Coxiella;unknown species	multi-subject	94.96	94.8207171315	5e-102	238	M03930:80:000000000-BJ75H:1:1103:19209:10764	GACGGGGGGGGCTAGCGTTGTTCGGAATTATTGGGCGTAAAGCGCGCGTAGGTGGATATTTAAGTCGGATGTGAAAGCCCTAGGCTCAACTTAGGAATTGCGTCCGATACTGAATATCTTGAGTATGGTAGAGGGAAGTGGAATTTCCGGTGTAGCGGTGAAATGCGTAGATATCGGAAGGAACACCAGTGGCGAAGGCGACTTCCTGGACCAATACTGACACTGAGGCGCGAAAGCGTAGGGAGCAAACA	Cluster_26	9027	110	38	135	14	100	12	32	2	38	6	1	0	73	19	20	3	26	6	36	9	65	10	22	1	144	19	215	45	174	17	3	9	76	15	3	4	85	39	108
na	Bacteria;Actinobacteria;Actinobacteria;Corynebacteriales;Mycobacteriaceae;Mycobacterium;Multi-affiliation	multi-subject	100.0	100.0	3e-129	251	M03930:80:000000000-BJ75H:1:1103:11921:7336	TACGTAGGGTGCGAGCGTTGTCCGGAATTACTGGGCGTAAAGAGCTCGTAGGTGGTTTGTCGCGTTGTCCGTGAAATTCCCTGGCTTAACTGGGGGCGTGCGGGCGATACGGGCAGACTGGAGTACTGCAGGGGAGACTGGAATTCCTGGTGTAGCGGTGGAATGCGCAGATATCAGGAGGAACACCGGTGGCGAAGGCGGGTCTCTGGGCAGTAACTGACGCTGAGGAGCGAAAGCGTGGGGAGCGAACA	Cluster_15	8897	2	0	77	0	34	0	70	0	7	0	0	0	299	14	297	63	4	0	76	10	12	0	58	0	37	0	5	0	5	0	38	47	19	0	11	10	86	4	1
na	Bacteria;Proteobacteria;Gammaproteobacteria;Coxiellales;Coxiellaceae;Coxiella;unknown species	multi-subject	90.84	100.0	6e-91	251	M03930:80:000000000-BJ75H:1:1102:12780:14057	TACAGAGAGTGCAAGCGTTAATCGGAATTATTGGGCGTAAAGCGCGCGTAGGTGGATATTTAAGTCGGATGTGAAAGCCCTAGGCTCAACTTAGGAATTGCGTCCGATACTGAATATCTTGAGTATGGTAGAGGGAAGTGGAATTTCCGGTGTAGCGGTGAAATGCGCAGATATCAGGAGGAACACCGGTGGCGAAGGCGGGTCTCTGGGCCGATACTGACGCTGAGGAGCGAAAGCATGGGTAGCGAACA	Cluster_25	7946	153	20	10	1	191	16	85	13	130	14	5	2	393	45	79	15	125	36	67	25	110	9	43	0	204	19	60	5	197	14	3	4	138	16	17	8	78	17	2
na	Bacteria;Cyanobacteria;Oxyphotobacteria;Chloroplast;unknown family;unknown genus;unknown species	multi-subject	100.0	100.0	3e-129	251	M03930:80:000000000-BJ75H:1:1109:4636:10060	GACGGAGGATGCAAGTGTTATCCGGAATCACTGGGCGTAAAGCGTCTGTAGGTGGTTGAATAAGTCAACTGTTAAATCTTGAGGCTCAACTTCAAAATCGCAGTCGAAACTATTTGACTAGAGTATAGTAGGGGTAAAGGGAATTTCCAGTGGAGCGGTGAAATGCGTAGATATTGGAAAGAACACCGATGGCGAAGGCACTTTACTGGGCTATTACTGACACTCAGAGACGAAAGCTAGGGTAGCAAATG	Cluster_16	7340	1	0	0	0	356	0	6198	473	14	0	0	0	1	0	0	0	1	0	0	0	1	0	0	0	0	0	0	0	0	0	0	0	0	0	0	0	0	0	3
na	Bacteria;Proteobacteria;Alphaproteobacteria;Rhizobiales;Beijerinckiaceae;Methylobacterium;Multi-affiliation	multi-subject	100.0	100.0	3e-129	251	M03930:80:000000000-BJ75H:1:2101:17802:24845	TACGAAGGGGGCTAGCGTTGCTCGGAATCACTGGGCGTAAAGGGCGCGTAGGCGGCGTTTTAAGTCGGGGGTGAAAGCCTGTGGCTCAACCACAGAATGGCCTTCGATACTGGGACGCTTGAGTATGGTAGAGGTTGGTGGAACTGCGAGTGTAGAGGTGAAATTCGTAGATATTCGCAAGAACACCGGTGGCGAAGGCGGCCAACTGGACCATTACTGACGCTGAGGCGCGAAAGCGTGGGGAGCAAACA	Cluster_23	6482	7	0	105	0	16	1	156	12	9	0	0	0	108	2	64	15	12	0	46	0	19	0	8	0	132	1	33	5	80	0	404	85	46	0	71	0	114	0	1
na	Bacteria;Proteobacteria;Gammaproteobacteria;Coxiellales;Coxiellaceae;Coxiella;unknown species	multi-subject	94.24	96.812749004	2e-101	243	M03930:80:000000000-BJ75H:1:1103:19148:6854	TACGTAGGGTGCGAGCGTTGTCCGGAATTATTGGGCGTAAAGCGCGCGTAGGTGGATATTTAAGTCGGATGTGAAAGCCCTAGGCTCAACTTAGGAATTGCGTCCGATACTGAATATCTTGAGTATGGTAGAGGGAAGTGGAATTTCCGGTGTAGCGGTGAAATGCGTAGATATCGGAAGGAACACCAGTGGCGAAGGCGACTTCCTGGACCAATACTGACACTGAGGCGCGAAAGCGTAGGGAGCAAACA	Cluster_18	6533	116	41	10	0	114	16	102	16	46	17	11	3	241	67	71	27	69	21	54	41	84	22	32	0	184	7	58	5	168	31	2	14	69	23	13	12	39	16	0
na	Bacteria;Actinobacteria;Actinobacteria;Micrococcales;Microbacteriaceae;Curtobacterium;Multi-affiliation	multi-subject	100.0	100.0	3e-129	251	M03930:80:000000000-BJ75H:1:2111:6539:15113	TACGTAGGGTGCAAGCGTTGTCCGGAATTATTGGGCGTAAAGAGCTCGTAGGCGGTTTGTCGCGTCTGCTGTGAAATCCCGAGGCTCAACCTCGGGCTTGCAGTGGGTACGGGCAGACTAGAGTGCGGTAGGGGAGATTGGAATTCCTGGTGTAGCGGTGGAATGCGCAGATATCAGGAGGAACACCGATGGCGAAGGCAGATCTCTGGGCCGTAACTGACGCTGAGGAGCGAAAGCGTGGGGAGCGAACA	Cluster_19	6432	5	4	0	0	18	0	24	6	10	0	7	0	162	3	51	15	11	2	86	0	18	0	195	0	71	0	27	0	31	0	464	55	75	2	229	0	16	0	0
na	Bacteria;Proteobacteria;Alphaproteobacteria;Rhizobiales;Rhizobiaceae;Candidatus Tokpelaia;Multi-affiliation	multi-subject	98.8	100.0	3e-124	251	M03930:80:000000000-BJ75H:1:2108:22659:6908	TACGAAGGGGGCTAGCGTTGTTCGGATTTACTGGGCGTAAAGCGCACGTAGGCGGATATTTAAGTCAGAGGTGAAATCCCAGGGCTCAACCCTGGAATTGCCTTTGATACTGGATATCTAGAGTACAGAAGAGGTAAGTGGAATTCCGAGTGTAGAGGTGAAATTCGTAGATATTCGGAGGAACACCAGTGGCGAAGGCGGCTTACTGGTCTGTTACTGACGCTGAGGTGCGAAAGCGTGGGGAGCAAACA	Cluster_20	5768	0	0	0	0	0	0	0	0	0	0	0	0	0	0	0	0	0	0	0	0	0	0	0	0	0	0	0	0	0	0	0	0	0	0	0	0	0	0	0
na	Bacteria;Proteobacteria;Alphaproteobacteria;Sphingomonadales;Sphingomonadaceae;Sphingomonas;Multi-affiliation	multi-subject	100.0	100.0	3e-129	251	M03930:80:000000000-BJ75H:1:1102:9383:22102	TACGGAGGGAGCTAGCGTTGTTCGGAATTACTGGGCGTAAAGCGCACGTAGGCGGCTTTGTAAGTTAGAGGTGAAAGCCTGGAGCTCAACTCCAGAATTGCCTTTAAGACTGCATCGCTCGAATCCGGGAGAGGTGAGTGGAATTCCGAGTGTAGAGGTGAAATTCGTAGATATTCGGAAGAACACCAGTGGCGAAGGCGGCTCACTGGACCGGTATTGACGCTGAGGTGCGAAAGCGTGGGGAGCAAACA	Cluster_35	5031	123	0	164	39	24	0	62	1	14	0	0	0	97	3	69	0	10	0	27	0	245	1	694	0	152	0	14	0	398	1	447	98	31	0	47	0	1	0	0
na	Bacteria;Actinobacteria;Actinobacteria;Pseudonocardiales;Pseudonocardiaceae;Pseudonocardia;Multi-affiliation	multi-subject	100.0	100.0	7e-130	252	M03930:80:000000000-BJ75H:1:1105:2920:13826	CACGTAGGGTGCGAGCGTTGTCCGGAATTATTGGGCGTAAAGAGCTCGTAGGCGGTGTGTCGCGTCGGCCGTGAAAACTTGGGGCTTAACTCTGAGCGTGCGGTCGATACGGGCATCACTTGAGTTCGGCAGGGGAGACTGGAATTCCTGGTGTAGCGGTGAAATGCGCAGATATCAGGAGGAACACCGGTGGCGAAGGCGGGTCTCTGGGCCGATACTGACGCTGAGGAGCGAAAGCATGGGGAGCGAACA	Cluster_22	4878	24	0	53	0	43	0	44	34	29	0	3	0	197	5	296	0	18	0	93	56	16	0	70	0	153	2	63	3	40	0	107	3	19	0	64	0	0	0	0
na	Bacteria;Bacteroidetes;Bacteroidia;Chitinophagales;Chitinophagaceae;unknown genus;unknown species	multi-subject	99.2	100.0	6e-126	251	M03930:80:000000000-BJ75H:1:1101:12760:24507	TACGGAGGGTGCAAGCGTTATCCGGATTCACTGGGTTTAAAGGGTGCGTAGGCGGGTAGGTAAGTCAGTGGTGAAATCTTCAGGCTCAACCTGGAAATTGCCGTTGATACTATCTATCTTGAATATCGTTGAGGTTTGCGGAATATGTCATGTAGCGGTGAAATGCTTAGAGATGACATAGAACACCTATTGCGAAGGCAGCAGGCTAAACGAAGATTGACGCTGAGGCACGAAAGCGTGGGGATCAAACA	Cluster_75	3796	119	1	143	0	2	0	0	0	6	0	0	0	0	0	0	0	11	0	0	0	315	5	251	0	255	4	11	3	610	3	460	142	3	0	0	0	0	0	0
na	Bacteria;Proteobacteria;Alphaproteobacteria;Rhizobiales;Beijerinckiaceae;Multi-affiliation;Multi-affiliation	multi-subject	99.6	100.0	1e-127	251	M03930:80:000000000-BJ75H:1:2107:17302:16681	TACGAAGGGGGCTAGCGTTGCTCGGAATCACTGGGCGTAAAGGGCGCGTAGGCGGCCGATCAAGTCAGAGGTGAAAGCCCAAGGCTCAACCTTGGAATTGCCTTTGATACTGTTCGGCTAGAGACCGGAAGAGGTAAGTGGAACTGCGAGTGTAGAGGTGAAATTCGTAGATATTCGCAAGAACACCAGTGGCGAAGGCGGCTTACTGGTCCGGTTCTGACGCTGAGGCGCGAAAGCGTGGGGAGCAAACA	Cluster_71	3953	53	0	134	18	138	0	328	63	16	0	0	0	39	0	10	0	20	1	80	39	25	0	35	11	146	0	33	8	110	4	41	76	5	0	0	27	2	0	0
na	Bacteria;Actinobacteria;Actinobacteria;Pseudonocardiales;Pseudonocardiaceae;Actinomycetospora;Actinomycetospora chiangmaiensis	multi-subject	98.36	96.8253968254	1e-118	244	M03930:80:000000000-BJ75H:1:1102:21134:2615	TACAGAGAGTGCAAGCGTTAATCGGAATTATTGGGCGTAAAGAGCTCGTAGGCGGTGTGTCGCGTCGGCCGTGAAAACCTGGGGCTTAACTCTGGGCGTGCGGTCGATACGGGCATCACTTGAGTTCGGCAGGGGAGACTGGAATTCCTGGTGTAGCGGTGAAATGCGCAGATATCAGGAGGAACACCGGTGGCGAAGGCGGGTCTCTGGGCCGATACTGACGCTGAGGAGCGAAAGCATGGGTAGCGAACA	Cluster_39	3911	61	4	7	0	80	0	27	3	101	1	5	1	174	1	105	4	64	1	53	10	81	1	22	0	90	3	17	1	119	2	3	1	82	3	21	8	45	3	0
na	Bacteria;Proteobacteria;Gammaproteobacteria;Coxiellales;Coxiellaceae;Coxiella;unknown species	multi-subject	92.43	100.0	1e-97	251	M03930:80:000000000-BJ75H:1:1109:26419:14653	TACAGAGAGTGCAAGCGTTAATCGGAATTATTGGGCGTAAAGCGCGCGTAGGTGGATATTTAAGTCGGATGTGAAAGCCCTAGGCTCAACTTAGGAATTGCGTCCGATACTGAATATCTTGAGTATGGTAGAGGGAAGTGGAATTTCCGGTGTAGCGGTGAAATGCGTAGATATCGGAAGGAACACCAGTGGCGAAGGCGGGTCTCTGGGCCGATACTGACGCTGAGGAGCGAAAGCATGGGTAGCGAACA	Cluster_54	3667	71	10	6	0	96	6	51	3	68	6	6	0	145	26	47	7	57	5	31	6	69	7	26	2	90	5	26	5	97	3	5	8	37	9	5	3	39	13	0
na	Bacteria;Actinobacteria;Actinobacteria;Pseudonocardiales;Pseudonocardiaceae;Pseudonocardia;Multi-affiliation	multi-subject	100.0	100.0	7e-130	252	M03930:80:000000000-BJ75H:1:1103:9396:10192	CACGTAGGGTGCGAGCGTTGTCCGGAATTATTGGGCGTAAAGAGCTCGTAGGCGGTGTGTCGCGTCGGCCGTGAAAACTTGCAGCTTAACTGTGGGCGTGCGGTCGATACGGGCATCACTGGAGTTCGGCAGGGGAGACTGGAATTCCTGGTGTAGCGGTGAAATGCGCAGATATCAGGAGGAACACCGGTGGCGAAGGCGGGTCTCTGGGCCGATACTGACGCTGAGGAGCGAAAGCGTGGGGAGCGAACA	Cluster_31	3486	74	2	369	69	46	2	159	32	15	0	7	0	72	1	40	23	20	0	50	47	6	0	0	0	52	3	59	0	17	0	85	44	19	2	61	0	30	1	1
na	Bacteria;Proteobacteria;Alphaproteobacteria;Rhizobiales;Beijerinckiaceae;Methylobacterium;unknown species	multi-subject	100.0	100.0	3e-129	251	M03930:80:000000000-BJ75H:1:1101:7384:17401	TACGAAGGGGGCTAGCGTTGCTCGGAATCACTGGGCGTAAAGGGCGCGTAGGCGGCCGTTTAAGTCGGGGGTGAAAGCCTGTGGCTCAACCACAGAATTGCCTTCGATACTGGACGGCTTGAGTTCGGAAGAGGTTGGTGGAACTGCGAGTGTAGAGGTGAAATTCGTAGATATTCGCAAGAACACCGGTGGCGAAGGCGGCCAACTGGTCCGACACTGACGCTGAGGCGCGAAAGCGTGGGGAGCAAACA	Cluster_34	3403	40	1	145	21	20	3	58	6	16	0	15	0	12	0	0	0	47	0	112	230	68	0	308	29	64	2	43	0	96	0	321	37	3	0	0	0	1	0	0
na	Bacteria;Proteobacteria;Alphaproteobacteria;Rhizobiales;Beijerinckiaceae;1174-901-12;unknown species	KU978197.1.1378	99.6	100.0	1e-127	251	M03930:80:000000000-BJ75H:1:1102:6503:21026	TACGAAGGGGGCTAGCGTTGTTCGGATTTACTGGGCGTAAAGGGCGCGTAGGCGGATCTGTAAGTCAGGGGTGAAATCCCGAGGCTCAACCTCGGAACTGCCTTTGATACTGTGGGTCTTGAGTCCGGGAGAGGTGAGTGGAACTGCGAGTGTAGAGGTGAAATTCGTAGATATTCGCAAGAACACCAGTGGCGAAGGCGGCTCACTGGCCCGGAACTGACGCTGAGGCGCGAAAGCGTGGGGAGCAAACA	Cluster_51	3461	24	0	122	0	101	2	59	7	2	0	0	0	80	1	0	0	15	2	0	2	14	0	174	36	54	0	0	0	6	0	250	0	21	0	0	0	6	0	0
na	Bacteria;Proteobacteria;Alphaproteobacteria;Rhodobacterales;Rhodobacteraceae;Paracoccus;Multi-affiliation	multi-subject	100.0	100.0	3e-129	251	M03930:80:000000000-BJ75H:1:1106:10044:11952	TACGGAGGGGGCTAGCGTTGTTCGGAATTACTGGGCGTAAAGCGCACGTAGGCGGACCGGAAAGTCAGAGGTGAAATCCCAGGGCTCAACCTTGGAACTGCCTTTGAAACTATCGGTCTGGAGTTCGAGAGAGGTGAGTGGAATTCCGAGTGTAGAGGTGAAATTCGTAGATATTCGGAGGAACACCAGTGGCGAAGGCGGCTCACTGGCTCGATACTGACGCTGAGGTGCGAAAGCGTGGGGAGCAAACA	Cluster_29	3181	0	0	0	0	0	0	0	0	0	0	0	0	0	0	0	0	0	0	0	0	0	0	0	0	0	0	0	0	0	0	0	0	0	0	0	0	1	0	0
na	Bacteria;Proteobacteria;Gammaproteobacteria;Coxiellales;Coxiellaceae;Coxiella;unknown species	KJ459064.1.1370	95.62	100.0	6e-111	251	M03930:80:000000000-BJ75H:1:1101:10975:8681	TACAGAGGGTGCAAGCGTTAATCAGAATGACTGGGCGTAAAGCGCGCGTAGGTGGATATTTAAGTCGGATGTGAAAGCCCTAGGCTCAACTTAGGAATTGCGTCCGATACTGAATATCTTGAGTATGGTAGAGGGAAGTGGAATTTCCGGTGTAGCGGTGAAATGCGTAGATATCGGAAGGAACACCAGTGGCGAAGGCGACTTCCTGGACCAATACTGACACTGAGGCGCGAAAGCGTAGGGAGCAAACA	Cluster_45	3164	0	0	0	0	0	0	0	0	0	0	0	0	0	0	0	0	0	0	0	0	0	0	0	0	0	0	0	0	0	0	0	0	0	0	1	0	0	0	0
na	Bacteria;Proteobacteria;Alphaproteobacteria;Rhizobiales;Beijerinckiaceae;unknown genus;unknown species	multi-subject	99.6	100.0	1e-127	251	M03930:80:000000000-BJ75H:1:1104:24606:20848	TACGAAGGGGGCTAGCGTTGTTCGGAATCACTGGGCGTAAAGCGCACGTAGGCGGATCTTTAAGTCAGGGGTGAAATCCCGAGGCTCAACCTCGGAACTGCCTTTGATACTGGGGATCTCGAGTCCGGAAGAGGTAAGTGGAACTGCGAGTGTAGAGGTGAAATTCGTAGATATTCGCAAGAACACCAGTGGCGAAGGCGGCTTACTGGTCCGGAACTGACGCTGAGGTGCGAAAGCGTGGGGAGCAAACA	Cluster_42	3239	66	2	152	23	112	1	221	104	5	0	0	0	14	1	0	0	10	0	107	25	11	0	275	0	199	1	32	3	23	0	0	25	15	0	33	20	1	0	4
na	Bacteria;Proteobacteria;Gammaproteobacteria;Coxiellales;Coxiellaceae;Coxiella;unknown species	JN866592.1.1509	91.67	100.0	3e-94	252	M03930:80:000000000-BJ75H:1:1103:14644:21316	TACAGAGAGTGCAAGCGTTAATCGGAATTATTGGGCGTAAAGCGCGCGTAGGTGGATATTTAAGTCGGATGTGAAAGCCCTAGGCTCAACTTAGGAATTGCGTCCGATACTGAATATCTTGAGTATGGTAGAGGGAAGTGGAATTTCCGGTGTAGCGGTGAAATGCGTAGATATCGGAAGGAACACCGGTGGCGAAGGCGGTCATCTGGGCTACAACTGACGCTAATGCACGAAAGCGTGGGGAGCAAACA	Cluster_38	3332	34	11	39	6	0	0	0	0	0	0	0	0	0	0	0	0	0	0	0	0	0	0	0	0	31	4	104	6	0	0	0	0	0	0	0	0	46	19	129
na	Bacteria;Proteobacteria;Alphaproteobacteria;Sphingomonadales;Sphingomonadaceae;Sphingomonas;Multi-affiliation	multi-subject	100.0	100.0	3e-129	251	M03930:80:000000000-BJ75H:1:1103:16595:4768	TACGGAGGGGGCTAGCGTTGTTCGGAATTACTGGGCGTAAAGCGCACGTAGGCGGCTTTGTAAGTCAGGGGTGAAAGCCTGGAGCTCAACTCCAGAACTGCCTTTGAGACTGCATCGCTTGAATCCGGGAGAGGTGAGTGGAATTCCGAGTGTAGAGGTGAAATTCGTAGATATTCGGAAGAACACCAGTGGCGAAGGCGGCTCACTGGACCGGTATTGACGCTGAGGTGCGAAAGCGTGGGGAGCAAACA	Cluster_46	3083	7	1	1	0	1	0	33	4	3	0	0	0	18	0	0	0	1	0	0	0	10	0	6	0	108	2	20	0	76	1	0	0	17	0	37	0	7	1	0
na	Bacteria;Proteobacteria;Gammaproteobacteria;Betaproteobacteriales;Burkholderiaceae;Burkholderia-Caballeronia-Paraburkholderia;unknown species	multi-subject	100.0	100.0	7e-130	252	M03930:80:000000000-BJ75H:1:1113:10216:21193	TACGTAGGGTGCGAGCGTTAATCGGAATTACTGGGCGTAAAGCGTGCGCAGGCGGTTTGTTAAGACCGATGTGAAATCCCCGGGCTCAACCTGGGAACTGCATTGGTGACTGGCAGGCTTTGAGTATGGCAGAGGGGGGTAGAATTCCACGTGTAGCAGTGAAATGCGTAGAGATGTGGAGGAATACCGATGGCGAAGGCAGCCCCCTGGGCCAATACTGACGCTCATGCACGAAAGCGTGGGGAGCAAACA	Cluster_77	3023	5	0	38	0	21	0	47	0	0	0	0	0	42	0	33	0	5	0	0	0	0	0	0	0	47	0	3	0	21	0	0	18	92	1	2	13	486	9	0
na	Bacteria;Proteobacteria;Gammaproteobacteria;Enterobacteriales;Enterobacteriaceae;Multi-affiliation;Multi-affiliation	multi-subject	100.0	100.0	3e-129	251	M03930:80:000000000-BJ75H:1:1101:24503:11090	TACGGAGGGTGCAAGCGTTAATCGGAATTACTGGGCGTAAAGCGCACGCAGGCGGTCTGTTAAGTCAGATGTGAAATCCCCGGGCTTAACCTGGGAACTGCATTTGAAACTGGCAGGCTTGAGTCTCGTAGAGGGGGGTAGAATTCCAGGTGTAGCGGTGAAATGCGTAGAGATCTGGAGGAATACCGGTGGCGAAGGCGGCCCCCTGGACGAAGACTGACGCTCAGGTGCGAAAGCGTGGGGAGCAAACA	Cluster_33	2962	1	0	0	0	0	0	43	0	0	0	8	0	0	0	0	8	1	0	0	0	1	0	0	0	3	0	0	0	4	0	0	0	3	0	601	129	59	0	0
na	Bacteria;Firmicutes;Bacilli;Bacillales;Multi-affiliation;Multi-affiliation;Multi-affiliation	multi-subject	100.0	100.0	3e-129	251	M03930:80:000000000-BJ75H:1:1101:5365:19782	TACGTAGGTGGCAAGCGTTGTCCGGAATTATTGGGCGTAAAGCGCGCGCAGGCGGTCCTTTAAGTCTGATGTGAAAGCCCACGGCTCAACCGTGGAGGGTCATTGGAAACTGGGGGACTTGAGTGCAGAAGAGGAAAGTGGAATTCCACGTGTAGCGGTGAAATGCGTAGAGATGTGGAGGAACACCAGTGGCGAAGGCGACTTTCTGGTCTGTAACTGACGCTGAGGCGCGAAAGCGTGGGGAGCAAACA	Cluster_43	3141	1	0	0	0	0	0	207	79	0	0	7	0	4	0	90	0	0	0	0	0	0	0	0	0	0	0	0	0	0	0	173	0	0	0	0	0	0	0	0
na	Bacteria;Proteobacteria;Gammaproteobacteria;Coxiellales;Coxiellaceae;Coxiella;Multi-affiliation	multi-subject	93.63	100.0	1e-102	251	M03930:80:000000000-BJ75H:1:1107:9668:2089	TACAGAGAGTGCAAGCGTTAATCGGAATTATTGGGCGTAAAGCGCGCGTAGGTGGATATTTAAGTCGGATGTGAAAGCCCTAGGCTCAACTTAGGAATTGCGTCCGATACTGAATATCTTGAGTATGGTAGAGGGAAGTGGAATTTCCGGTGTAGCGGTGAAATGCGTAGATATCGGAAGGAACACCAGTGGCGAAGGCGGCTCACTGGACTGGTATTGACGCTGAGGTGCGAAAGCGTGGGGAGCAAACA	Cluster_62	3054	160	34	5	0	73	16	13	1	23	7	2	0	41	11	5	0	34	6	11	0	98	13	8	0	77	5	18	0	188	34	4	2	96	24	0	0	5	0	0
na	Bacteria;Actinobacteria;Actinobacteria;Corynebacteriales;Corynebacteriaceae;Multi-affiliation;Multi-affiliation	multi-subject	100.0	100.0	7e-130	252	M03930:80:000000000-BJ75H:1:1101:18731:13237	TACGTAGGGTGCGAGCGTTGTCCGGAATTACTGGGCGTAAAGGGCTCGTAGGTGGTTTGTCGCGTCGTCTGTGAAATTCCGGGGCTTAACTCCGGGCGTGCAGGCGATACGGGCATAACTTGAGTACTGTAGGGGTAACTGGAATTCCTGGTGTAGCGGTGAAATGCGCAGATATCAGGAGGAACACCGATGGCGAAGGCAGGTTACTGGGCAGTTACTGACGCTGAGGAGCGAAAGCATGGGTAGCGAACA	Cluster_40	2502	0	0	93	9	0	0	80	20	0	0	4	0	0	0	9	0	0	0	6	0	0	0	0	0	1	0	0	0	0	0	0	0	0	0	7	28	0	0	1
na	Bacteria;Proteobacteria;Gammaproteobacteria;Coxiellales;Coxiellaceae;Coxiella;unknown species	FJ205344.1.1470	93.63	100.0	1e-102	251	M03930:80:000000000-BJ75H:1:1103:11771:9528	TACAGAGAGTGCAAGCGTTAATCGGAATTATTGGGCGTAAAGCGCGCGTAGGTGGATATTTAAGTCGGATGTGAAAGCCCTAGGCTCAACTTAGGAATTGCGTCCGATACTGAATATCTTGAGTATGGTAGAGGGAAGTGGAATTTCCGGTGTAGCGGTGAAATGCGTAGATATCGGAAGGAACACCAGTGGCGAAGGCGGCTCACTGGCCCGGAACTGACGCTGAGGTGCGAAAGCGTGGGGAGCAAACA	Cluster_60	3033	71	11	3	0	86	24	12	5	39	16	4	0	82	17	20	1	33	12	9	3	31	6	6	0	72	8	9	0	70	12	1	2	63	11	3	3	34	4	3
na	Bacteria;Actinobacteria;Actinobacteria;Multi-affiliation;Multi-affiliation;Multi-affiliation;Multi-affiliation	multi-subject	100.0	100.0	3e-129	251	M03930:80:000000000-BJ75H:1:1104:6666:12624	TACGTAGGGTGCGAGCGTTATCCGGAATTATTGGGCGTAAAGAGCTCGTAGGCGGTTTGTCGCGTCTGTCGTGAAAGTCCGGGGCTTAACCCCGGATCTGCGGTGGGTACGGGCAGACTAGAGTGCAGTAGGGGAGACTGGAATTCCTGGTGTAGCGGTGGAATGCGCAGATATCAGGAGGAACACCGATGGCGAAGGCAGGTCTCTGGGCTGTAACTGACGCTGAGGAGCGAAAGCATGGGGAGCGAACA	Cluster_32	1969	0	0	0	0	0	0	9	0	0	0	0	0	0	0	0	0	0	0	23	0	0	0	0	0	2	0	0	0	0	0	0	0	0	0	9	56	2	0	0
na	Bacteria;Proteobacteria;Gammaproteobacteria;Coxiellales;Coxiellaceae;Coxiella;unknown species	JN866592.1.1509	92.83	100.0	3e-99	251	M03930:80:000000000-BJ75H:1:1115:12354:24474	TACAGAGAGTGCAAGCGTTAATCGGAATTATTGGGCGTAAAGCGCGCGTAGGTGGATATTTAAGTCGGATGTGAAAGCCCTAGGCTCAACTTAGGAATTGCGTCCGATACTGAATATCTTGAGTATGGTAGAGGGAAGTGGAATTTCCGGTGTAGCGGTGAAATGCGTAGATATCGGAAGGAACACCTGTGGCGAAAGCGGCTCACTGGACCATAACTGACGCTGAGGCGCGAAAGCTAGGGGAGCAAACA	Cluster_90	2767	18	5	3	0	45	5	21	0	10	0	0	0	96	17	19	1	22	6	13	0	19	2	0	0	19	0	1	0	3	0	0	0	27	11	4	0	39	9	0
na	Bacteria;Actinobacteria;Actinobacteria;Micrococcales;Microbacteriaceae;Amnibacterium;Multi-affiliation	multi-subject	100.0	100.0	3e-129	251	M03930:80:000000000-BJ75H:1:1101:16687:22138	TACGTAGGGTGCAAGCGTTGTCCGGAATTATTGGGCGTAAAGAGCTCGTAGGCGGTTTGTCGCGTCTGCTGTGAAAACGCGAGGCTCAACCTCGCGCCTGCAGTGGGTACGGGCAGACTAGAGTGCGGTAGGGGAGATTGGAATTCCTGGTGTAGCGGTGGAATGCGCAGATATCAGGAGGAACACCGATGGCGAAGGCAGATCTCTGGGCCGTTACTGACGCTGAGGAGCGAAAGCGTGGGGAGCGAACA	Cluster_93	2751	1	0	0	0	1	0	8	42	2	0	0	0	27	0	22	0	2	0	19	24	13	0	96	0	39	0	14	0	13	0	0	31	13	0	10	8	23	0	1
na	Bacteria;Actinobacteria;Actinobacteria;Pseudonocardiales;Pseudonocardiaceae;Pseudonocardia;unknown species	GQ008081.1.1342	94.02	99.6031746032	3e-104	251	M03930:80:000000000-BJ75H:1:1106:5702:19941	TACGTAGGGTGCGAGCGTTGTCCGGAATTATTGGGCGTAAAGAGCTCGTAGGCGGTGTGTCGCGTCGGCCGTGAAAACCTGGGGCTTAACTCTGGGCGTGCGGTCGATACGGGCATCACTTGAGTTCGGCAGGGGAGACTGGAATTCCTGGTGTAGCGGTGAAATGCGTAGATATCGGAAGGAACACCAGTGGCGAAGGCGACTTCCTGGACCAATACTGACACTGAGGCGCGAAAGCGTAGGGAGCAAACA	Cluster_49	2670	35	11	1	0	67	4	26	2	50	7	2	1	83	10	52	7	31	5	30	7	62	4	7	0	75	4	30	2	81	5	1	4	46	5	7	2	28	2	3
na	Bacteria;Actinobacteria;Actinobacteria;Corynebacteriales;Mycobacteriaceae;Mycobacterium;Multi-affiliation	multi-subject	100.0	100.0	3e-129	251	M03930:80:000000000-BJ75H:1:1114:13604:21131	TACGTAGGGTGCGAGCGTTGTCCGGAATTACTGGGCGTAAAGAGCTCGTAGGTGGTTTGTCGCGTTGTTCGTGAAAACTCACAGCTTAACTGTGGGCGTGCGGGCGATACGGGCAGACTGGAGTACTGCAGGGGAGACTGGAATTCCTGGTGTAGCGGTGGAATGCGCAGATATCAGGAGGAACACCGGTGGCGAAGGCGGGTCTCTGGGCAGTAACTGACGCTGAGGAGCGAAAGCGTGGGGAGCGAACA	Cluster_73	2661	2	0	0	0	6	0	4	9	1	0	0	0	86	0	90	29	7	0	0	0	0	0	122	0	16	0	3	0	37	0	343	2	9	2	0	0	8	0	0
na	Bacteria;Proteobacteria;Alphaproteobacteria;Sphingomonadales;Sphingomonadaceae;unknown genus;unknown species	DQ129622.1.1427	98.8	100.0	3e-124	251	M03930:80:000000000-BJ75H:1:1104:13118:10397	TACGGAGGGAGCTAGCGTTGTTCGGAATTACTGGGCGTAAAGCGCACGTAGGCGGCTTTGTAAGTTAGAGGTGAAAGCCCGGAGCTTAACTCCGGAATTGCCTTTAAGACTGCATCGCTTGAATCCGAGAGAGGTGAGTGGAATTCCGAGTGTAGAGGTGAAATTCGTAGATATTCGGAAGAACACCAGTGGCGAAGGCGGCTCACTGGATCGGTATTGACGCTGAGGTGCGAAAGCGTGGGGAGCAAACA	Cluster_47	2510	69	0	0	6	23	0	0	0	22	0	0	0	1	0	0	0	5	0	24	0	58	0	409	0	106	1	24	0	10	0	1	0	34	0	39	36	0	0	0
na	Bacteria;Proteobacteria;Gammaproteobacteria;Betaproteobacteriales;Burkholderiaceae;Massilia;Multi-affiliation	multi-subject	100.0	100.0	3e-129	251	M03930:80:000000000-BJ75H:1:1101:24813:3783	TACGTAGGGTGCAAGCGTTAATCGGAATTACTGGGCGTAAAGCGTGCGCAGGCGGTTTTGTAAGTCTGTCGTGAAATCCCCGGGCTCAACCTGGGAATTGCGATGGAGACTGCAAGGCTAGAATCTGGCAGAGGGGGGTAGAATTCCACGTGTAGCAGTGAAATGCGTAGAGATGTGGAGGAACACCGATGGCGAAGGCAGCCCCCTGGGTCAAGATTGACGCTCATGCACGAAAGCGTGGGGAGCAAACA	Cluster_65	2462	0	0	0	0	0	0	24	0	8	0	0	0	0	0	0	0	0	0	1185	412	0	0	0	0	0	0	0	0	0	0	0	0	0	0	0	0	0	0	0
na	Bacteria;Actinobacteria;Actinobacteria;Frankiales;Frankiaceae;Jatrophihabitans;unknown species	EU289429.1.1487	100.0	100.0	3e-129	251	M03930:80:000000000-BJ75H:1:1101:18169:12900	TACGTAGGGTGCAAGCGTTGTCCGGAATTATTGGGCGTAAAGAGCTCGTAGGCGGCTAGTCGCGTCGGCTGTGAAAACCTGGGGCTCAACCCCGGGCCTGCAGCCGATACGGGCTAGCTAGAATTCGGTAGGGGAGACTGGAATTCCTGGTGTAGCGGTGAAATGCGCAGATATCAGGAGGAACACCGGTGGCGAAGGCGGGTCTCTGGGCCGATATTGACGCTGAGGAGCGAAAGCGTGGGGAGCGAACA	Cluster_44	2466	18	1	16	7	69	0	222	32	8	0	8	0	61	0	48	13	18	0	126	14	6	0	102	0	79	1	40	3	15	0	166	24	2	0	38	0	7	0	0
na	Bacteria;Acidobacteria;Blastocatellia (Subgroup 4);Blastocatellales;Blastocatellaceae;Blastocatella;unknown species	multi-subject	100.0	100.0	3e-129	251	M03930:80:000000000-BJ75H:1:1102:13233:13613	TACGTAGGGACCAAGCGTTGTTCGGATTTACTGGGCGTAAAGGGCGCGTAGGCGGCAATTCAAGTCACTTGTGAAATCTCTGAGCTTAACTCAGAACGGTCAAGTGATACTGCTTTGCTAGAGTACAGAAGGGGCAATCGGAATTCTTGGTGTAGCGGTGAAATGCGTAGATATCAAGAGGAACACCTGAGGTGAAGACGGGTTGCTGGGCTGATACTGACGCTGAGGCGCGAAAGCTAGGGTAGCAAACG	Cluster_48	2362	21	0	2	0	14	0	45	0	5	0	1	0	0	0	0	0	1	0	0	0	16	0	0	0	1879	13	67	5	25	0	78	22	0	0	0	0	0	0	0
na	Bacteria;Proteobacteria;Alphaproteobacteria;Sphingomonadales;Sphingomonadaceae;Sphingomonas;unknown species	EU133536.1.1303	98.01	100.0	6e-121	251	M03930:80:000000000-BJ75H:1:1106:18262:6577	TACGGAGGGAGCTAGCGTTGTTCGGAATTACTGGGCGTAAAGCGCACGTAGGCGGCTTTGTAAGTTAGAGGTGAAAGCCTGGGGCTCAACTCCAGAATTGCCTTTAAGACTGCATCGCTTGAACACGAGAGAGGTGAGTGGAATTCCGAGTGTAGAGGTGAAATTCGTAGATATTCGGAAGAACACCAGTGGCGAAGGCGGCTCACTGGCTCGTTGTTGACGCTGAGGTGCGAAAGCGTGGGGAGCAAACA	Cluster_92	2396	38	0	68	0	37	0	104	19	7	0	2	0	4	0	0	0	2	0	15	0	31	0	183	0	26	0	6	0	56	0	0	34	9	0	70	0	15	0	0
na	Bacteria;Proteobacteria;Gammaproteobacteria;Xanthomonadales;Xanthomonadaceae;Multi-affiliation;Multi-affiliation	multi-subject	100.0	100.0	3e-129	251	M03930:80:000000000-BJ75H:1:1101:22920:4239	TACGAAGGGTGCAAGCGTTACTCGGAATTACTGGGCGTAAAGCGTGCGTAGGTGGTCGTTTAAGTCCGTTGTGAAAGCCCTGGGCTCAACCTGGGAACTGCAGTGGATACTGGGCGACTAGAGTGTGGTAGAGGGTAGCGGAATTCCTGGTGTAGCAGTGAAATGCGTAGAGATCAGGAGGAACATCCATGGCGAAGGCAGCTACCTGGACCAACACTGACACTGAGGCACGAAAGCGTGGGGAGCAAACA	Cluster_52	2403	0	0	0	0	0	0	1	0	0	0	0	0	0	0	0	0	0	0	0	0	0	0	0	0	0	0	0	0	0	0	0	0	0	0	0	0	1801	87	1
na	Bacteria;Actinobacteria;Actinobacteria;Propionibacteriales;Nocardioidaceae;Nocardioides;Multi-affiliation	multi-subject	100.0	100.0	3e-129	251	M03930:80:000000000-BJ75H:1:1104:18010:21867	TACGTAGGGTGCGAGCGTTGTCCGGAATTATTGGGCGTAAAGGGCTCGTAGGCGGTTTGTCGCGTCGGGAGTGAAATCCACTGGCTTAACTGGTGGCTTGCTTTCGATACGGGCAGACTGGAGGTATGCAGGGGAGAACGGAATTCCTGGTGTAGCGGTGAAATGCGCAGATATCAGGAGGAACACCGGTGGCGAAGGCGGTTCTCTGGGCATGTCCTGACGCTGAGGAGCGAAAGTGTGGGGAGCGAACA	Cluster_63	2123	13	0	14	0	28	1	84	3	12	1	1	0	7	0	11	0	18	2	84	13	7	0	280	0	355	2	146	32	0	0	0	0	0	0	0	0	0	0	0
na	Bacteria;Actinobacteria;Actinobacteria;Pseudonocardiales;Pseudonocardiaceae;Pseudonocardia;Pseudonocardia sp.	KF240732.1.1361	99.6	100.0	3e-128	252	M03930:80:000000000-BJ75H:1:1101:7855:11367	TACGTAGGGTGCGAGCGTTGTCCGGAATTATTGGGCGTAAAGAGCTCGTAGGCGGTGTGTCGCGTCGATCGTGAAAACTTTCAGCTTAACTGGGAGCTTGCGGTCGATACGGGCATCACTTGAGTTCGGCAGGGGAGACTGGAATTCCTGGTGTAGCGGTGAAATGCGCAGATATCAGGAGGAACACCGGTGGCGAAGGCGGGTCTCTGGGCCGATACTGACGCTGAGGAGCGAAAGCGTGGGGAGCGAACA	Cluster_72	2046	8	0	34	11	1	0	0	0	3	0	0	0	20	1	39	0	1	0	60	0	12	0	93	0	6	0	0	0	15	0	0	13	4	0	0	0	1	0	0
na	Bacteria;Proteobacteria;Gammaproteobacteria;Coxiellales;Coxiellaceae;Coxiella;unknown species	KJ459064.1.1370	95.8	94.8207171315	2e-105	238	M03930:80:000000000-BJ75H:1:1102:10433:15435	TACGAAGGGGGCTAGCGTTGTTCGGAATCACTGGGCGTAAAGCGCGCGTAGGTGGATATTTAAGTCGGATGTGAAAGCCCTAGGCTCAACTTAGGAATTGCGTCCGATACTGAATATCTTGAGTATGGTAGAGGGAAGTGGAATTTCCGGTGTAGCGGTGAAATGCGTAGATATCGGAAGGAACACCAGTGGCGAAGGCGACTTCCTGGACCAATACTGACACTGAGGCGCGAAAGCGTAGGGAGCAAACA	Cluster_91	2179	36	15	3	1	112	19	21	3	23	12	2	0	72	14	7	2	23	7	17	8	22	5	4	0	53	6	4	3	101	19	0	3	29	11	2	1	23	10	0
na	Bacteria;Acidobacteria;Acidobacteriia;Solibacterales;Solibacteraceae (Subgroup 3);Bryobacter;unknown species	EF516742.1.1431	100.0	100.0	3e-129	251	M03930:80:000000000-BJ75H:1:1102:7895:4355	TACGTAGGCAGCGAGCGTTGTTCGGAATTACTGGGCGTAAAGAGTGTGTAGGCGGTGCTCTAAGTTCGGTGTGAAATCTCCTGGCTTAACTGGGAGGGTGCGCCGGAAACTGGAGTGCTCGAGCGTGGGAGAGGAAAGCGGAATTCCTGGTGTAGCGGTGAAATGCGTAGATATCAGGAGGAACACCTGTGGTGTAGACGGCTTTCTGGACCATTGCTGACGCTGAGACACGAAAGCGTGGGTAGCAAACA	Cluster_57	2137	2	0	2	0	20	0	21	42	11	0	0	0	20	0	43	0	5	0	0	0	1	0	73	0	188	1	83	3	13	0	0	0	10	0	0	0	24	1	0
na	Bacteria;Proteobacteria;Gammaproteobacteria;Betaproteobacteriales;Burkholderiaceae;Burkholderia-Caballeronia-Paraburkholderia;Multi-affiliation	multi-subject	100.0	100.0	7e-130	252	M03930:80:000000000-BJ75H:1:1101:13987:13429	TACGTAGGGTGCGAGCGTTAATCGGAATTACTGGGCGTAAAGCGTGCGCAGGCGGTCTGTTAAGACCGATGTGAAATCCCCGGGCTTAACCTGGGAACTGCATTGGTGACTGGCAGGCTTTGAGTGTGGCAGAGGGGGGTAGAATTCCACGTGTAGCAGTGAAATGCGTAGAGATGTGGAGGAATACCGATGGCGAAGGCAGCCCCCTGGGCCAACACTGACGCTCATGCACGAAAGCGTGGGGAGCAAACA	Cluster_79	2133	2	0	0	0	67	1	35	0	6	0	0	0	57	0	0	0	8	0	29	0	0	0	0	0	44	0	0	0	6	0	0	0	19	0	0	0	268	5	0
na	Bacteria;Bacteroidetes;Bacteroidia;Cytophagales;Spirosomaceae;Spirosoma;unknown species	JQ769683.1.1472	96.03	100.0	1e-112	252	M03930:80:000000000-BJ75H:1:1101:12439:23625	TACGGAGGGTGCAAGCGTTGTCCGGATTTATTGGGTTTAAAGGGTGCGTAGGTGGCGTTTTAAGTCTGGTTTGAAAGCTGGTGGCTCAACCATCAGATGTGGCTGGAAACTGGGGCGCTTGAATGGGTTGGCGGTAGCTGGAACGGGTCATGTAGCGGTGAAATGCATAGAGATGACCCAGAACACCGATTGCGAAGGCAGGCTACTACGACCACAATTGACACTGAGGCACGAGAGCATGGGTAGCCAACA	Cluster_55	2110	10	1	395	38	3	0	11	0	9	0	0	0	0	0	0	0	2	0	30	0	1	0	0	0	25	0	2	0	15	0	0	0	0	0	0	0	0	0	0
na	Bacteria;Actinobacteria;Thermoleophilia;Solirubrobacterales;Solirubrobacteraceae;Conexibacter;Multi-affiliation	multi-subject	99.2	100.0	6e-126	251	M03930:80:000000000-BJ75H:1:1113:28410:9072	TACGTAGGGGGCAAGCGTTGTCCGGAATCATTGGGCGTAAAGAGCGTGTAGGCGGCTCGGTAAGTCCGCTGTGAAAGTCCAGGGCTCAACCCTGGAATGCCGGTGGAAACTGTCGAGCTAGAGTCCGGAAGAGGCGAGTGGAACTCCTGGTGTAGCGGTGAAATGCGCAGATATCAGGAAGAACACCAATGGCGAAGGCAGCTCGCTGGGACGGTACTGACGCTGAGACGCGAAAGCGTGGGGAGCAAACA	Cluster_137	2099	3	0	0	0	24	0	114	38	15	0	0	0	48	1	36	26	3	0	101	52	2	0	0	0	63	0	51	0	1	0	109	30	4	0	47	0	16	0	0
na	Bacteria;Actinobacteria;Actinobacteria;Pseudonocardiales;Pseudonocardiaceae;Pseudonocardia;Multi-affiliation	multi-subject	99.6	100.0	3e-128	252	M03930:80:000000000-BJ75H:1:2102:15571:19718	CACGTAGGGTGCGAGCGTTGTCCGGAATTATTGGGCGTAAAGAGCTCGTAGGCGGTGTGTCGCGTCGGCCGTGAAAACCTGGGGCTTAACTCTGGGCGTGCGGTCGATACGGGCATCACTGGAGTTCGGCAGGGGAGACTGGAATTCCTGGTGTAGCGGTGAAATGCGCAGATATCAGGAGGAACACCGGTGGCGAAGGCGGGTCTCTGGGCCGATACTGACGCTGAGGAGCGAAAGCGTGGGGAGCGAACA	Cluster_53	2036	10	0	49	1	18	0	47	0	3	0	0	0	22	1	5	0	6	1	49	0	9	0	84	0	79	2	17	0	80	4	437	37	4	0	18	0	0	0	0
na	Bacteria;Proteobacteria;Gammaproteobacteria;Diplorickettsiales;Diplorickettsiaceae;Rickettsiella;unknown species	multi-subject	98.01	100.0	6e-121	251	M03930:80:000000000-BJ75H:1:1101:14004:20889	TACAGAGAGTGCAAGCGTTAATCGGAATTATTGGGCGTAAAGGGCGTGTAGGTGGTTGACTAGGTTTGATGTGAAATCCCCGGGCTTAACCTGGGAATTGCGTCGAAAACGGGTTGACTGGAGTGAGATAGAGGGTTGTGGAATTTCCGGTGTAGCGGTGAAATGCGTAGATATCGGAAAGAACATCAGTGGCGAAGGCGACAACCTGGATCTTAACTGACACTGAGGCGCGAAGGCGTGGGGAGCAAACA	Cluster_83	1898	0	0	0	0	0	0	0	0	0	0	0	0	0	0	0	0	0	0	0	0	0	0	0	0	0	0	0	0	0	0	0	0	0	0	0	0	0	0	0
na	Bacteria;Proteobacteria;Alphaproteobacteria;Rhizobiales;Beijerinckiaceae;Methylobacterium;Multi-affiliation	multi-subject	100.0	100.0	3e-129	251	M03930:80:000000000-BJ75H:1:1102:28419:15356	TACGAAGGGGGCTAGCGTTGCTCGGAATCACTGGGCGTAAAGGGCGCGTAGGCGGCTGATTTAGTCGAGGGTGAAAGCCCGTGGCTCAACCACGGAATGGCCTTCGATACTGGTTGGCTTGAGACCGGAAGAGGACAGCGGAACTGCGAGTGTAGAGGTGAAATTCGTAGATATTCGCAAGAACACCAGTGGCGAAGGCGGCTGTCTGGTCCGGTTCTGACGCTGAGGCGCGAAAGCGTGGGGAGCAAACA	Cluster_105	1902	2	0	0	1	10	0	7	30	1	0	0	0	13	0	29	0	8	0	61	55	5	0	0	0	100	1	64	0	120	0	504	165	13	0	0	0	3	0	0
na	Bacteria;Firmicutes;Bacilli;Bacillales;Bacillaceae;Bacillus;Multi-affiliation	multi-subject	100.0	100.0	3e-129	251	M03930:80:000000000-BJ75H:1:2105:10274:3994	TACGTAGGTGGCAAGCGTTATCCGGAATTATTGGGCGTAAAGCGCGCGCAGGTGGTTTCTTAAGTCTGATGTGAAAGCCCACGGCTCAACCGTGGAGGGTCATTGGAAACTGGGAGACTTGAGTGCAGAAGAGGAAAGTGGAATTCCATGTGTAGCGGTGAAATGCGTAGAGATATGGAGGAACACCAGTGGCGAAGGCGACTTTCTGGTCTGTAACTGACACTGAGGCGCGAAAGCGTGGGGAGCAAACA	Cluster_58	1869	0	0	0	0	0	0	0	0	0	0	5	0	11	0	0	0	0	0	106	56	0	0	0	0	0	0	0	0	0	0	0	0	0	0	0	0	0	0	0
na	Bacteria;Proteobacteria;Alphaproteobacteria;Rhizobiales;Beijerinckiaceae;1174-901-12;unknown species	KU978197.1.1378	98.01	100.0	6e-121	251	M03930:80:000000000-BJ75H:1:1102:16208:21664	TACGAAGGGGGCTAGCGTTGTTCGGATTTACTGGGCGTAAAGGGCGCGTAGGCGGATTAGTAAGTCAGGGGTGAAATCCCGAGGCTCAACCTCGGAACTGCCTTTGATACTGTTGATCTTGAGTCCGGGAGAGGTGAGTGGAACTGCGAGTGTAGAGGTGAAATTCGTAGATATTCGCAAGAACACCAGTGGCGAAGGCGGCTCACTGGCCCGGAACTGACGCTGAGGCGCGAAAGCGTGGGGAGCAAACA	Cluster_126	1828	18	0	0	0	30	0	28	0	4	0	6	0	62	0	50	0	9	0	0	0	0	0	0	0	38	1	8	0	7	0	193	0	6	1	15	0	0	0	0
na	Bacteria;Acidobacteria;Acidobacteriia;Acidobacteriales;Acidobacteriaceae (Subgroup 1);Terriglobus;unknown species	AB637074.1.1458	100.0	100.0	3e-129	251	M03930:80:000000000-BJ75H:1:2114:8425:2427	TACGAGGGGGGCAAGCGTTGTTCGGAATTATTGGGCGTAAAGGGCGCGTAGGCGGTTTGGCAAGTTTCGTGTGAAATCTTCGGGCTCAACTCGAAGTCTGCACGGAAAACTGCCGGGCTTGAGTATGGGAGAGGTGAGTGGAATTTCCGGTGTAGCGGTGAAATGCGTAGATATCGGAAGGAACACCTGTGGCGAAAGCGGCTCACTGGACCATAACTGACGCTGAGGCGCGAAAGCTAGGGGAGCAAACA	Cluster_125	1807	9	2	0	0	16	0	20	0	5	0	0	0	7	0	0	0	4	0	19	0	16	0	62	0	9	0	0	0	1	0	0	0	2	0	0	0	8	0	0
na	Bacteria;Proteobacteria;Gammaproteobacteria;Salinisphaerales;Solimonadaceae;Nevskia;unknown species	AB806800.1.1448	99.6	100.0	1e-127	251	M03930:80:000000000-BJ75H:1:1102:14217:18088	TACAGAGGGTGCAAGCGTTAATCGGATTTACTGGGCGTAAAGCGTGCGTAGGCGGTTCGTTAAGTCGATTGTGAAAGCCCTGGGCTTAACCTGGGAATTGCAGTCGATACTGGCGGACTAGAGAACGGTAGAGGGAGGCGGAACTCCAGGTGTAGCGGTGAAATGCGTAGATATCTGGAAGAACACCGATGGCGAAGGCAACCTCCTGGGCCTGTTCTGACGCTGAGGCACGAAAGCGTGGGTAGCAAACA	Cluster_59	953	0	0	0	17	0	0	0	0	0	0	0	0	0	0	0	0	0	0	0	0	0	0	0	0	0	0	0	0	0	0	0	0	0	0	51	0	0	0	0
na	Bacteria;Actinobacteria;Actinobacteria;Propionibacteriales;Nocardioidaceae;Nocardioides;Multi-affiliation	multi-subject	100.0	100.0	3e-129	251	M03930:80:000000000-BJ75H:1:1101:28151:8415	TACGTAGGGTGCGAGCGTTGTCCGGAATTATTGGGCGTAAAGGGCTCGTAGGCGGTTTGTCGCGTCGGGAGTGAAAACCAGGTGCTTAACACCTGGCTTGCTTTCGATACGGGCAGACTAGAGGTATTCAGGGGAGAACGGAATTCCTGGTGTAGCGGTGAAATGCGCAGATATCAGGAGGAACACCGGTGGCGAAGGCGGTTCTCTGGGAATGACCTGACGCTGAGGAGCGAAAGTGTGGGGAGCGAACA	Cluster_67	1766	0	0	0	0	0	0	0	6	0	0	0	0	1	0	0	0	0	0	0	0	0	0	0	0	4	0	0	0	1	0	0	0	0	0	0	0	0	0	0
na	Bacteria;Proteobacteria;Gammaproteobacteria;Coxiellales;Coxiellaceae;Coxiella;Multi-affiliation	multi-subject	multi-identity	100.0	1e-97	multi-alignment-lg	M03930:80:000000000-BJ75H:1:1107:22672:15278	TACAGAGAGTGCAAGCGTTAATCGGAATTATTGGGCGTAAAGCGCGCGTAGGTGGATATTTAAGTCGGATGTGAAAGCCCTAGGCTCAACTTAGGAATTGCGTCCGATACTGAATATCTTGAGTATGGTAGAGGGAAGTGGAATTTCCGGTGTAGCGGTGAAATGCGTAGATATTCGCAAGAACACCAGTGGCGAAGGCGGCTCACTGGCCCGGAACTGACGCTGAGGTGCGAAAGCGTGGGGAGCAAACA	Cluster_69	1728	71	10	0	0	73	3	24	2	30	3	1	0	87	5	3	0	31	7	11	1	25	0	5	0	41	6	4	0	26	0	1	0	40	5	0	0	24	6	1
na	Bacteria;Proteobacteria;Alphaproteobacteria;Rhizobiales;Xanthobacteraceae;Multi-affiliation;Multi-affiliation	multi-subject	100.0	100.0	3e-129	251	M03930:80:000000000-BJ75H:1:1108:25709:4791	TACGAAGGGGGCTAGCGTTGCTCGGAATCACTGGGCGTAAAGGGTGCGTAGGCGGGTCTTTAAGTCAGGGGTGAAATCCTGGAGCTCAACTCCAGAACTGCCTTTGATACTGAAGATCTTGAGTTCGGGAGAGGTGAGTGGAACTGCGAGTGTAGAGGTGAAATTCGTAGATATTCGCAAGAACACCAGTGGCGAAGGCGGCTCACTGGCCCGATACTGACGCTGAGGCACGAAAGCGTGGGGAGCAAACA	Cluster_70	1701	7	0	31	0	68	0	236	25	10	0	3	0	28	2	0	0	9	0	9	0	11	0	129	0	42	0	0	0	3	0	0	0	4	0	41	0	17	0	2
na	Bacteria;Bacteroidetes;Bacteroidia;Cytophagales;Hymenobacteraceae;Hymenobacter;unknown species	JQ769803.1.1478	99.6	100.0	4e-127	251	M03930:80:000000000-BJ75H:1:2106:9210:11413	TACGGAGGGTGCGAGCGTTGTCCGGATTTATTGGGTTTAAAGGGTGCGTAGGCGGCCCGTTAAGTCCGGGGTGAAAGCCCGTTGCTCAACAACGGAACTGCCCTGGATACTGGCGGGCTTGAGACTAGTGGAGGTTGGCGGAATGGACCGAGTAGCGGTGAAATGCATAGATACGGTCCAGAACCCCGATTGCGAAGGCAGCTGACTACACTAGGACTGACGCTGAGGCACGACAGCGTGGGGAGCGAACA	Cluster_74	1681	11	2	0	0	0	0	0	0	1	0	0	0	0	0	0	0	1	0	0	0	10	0	0	0	38	0	27	0	1	0	0	0	9	0	1	0	0	0	0
na	Bacteria;Proteobacteria;Alphaproteobacteria;Acetobacterales;Acetobacteraceae;Acidiphilium;unknown species	JX967283.1.1440	96.41	100.0	3e-114	251	M03930:80:000000000-BJ75H:1:1103:13355:24595	TACGAAGGGGGCTAGCGTTGCTCGGAATGACTGGGCGTAAAGGGCGCGTAGGCGGATGGCTTTGTCGGATGTGAAATTCCAGGGCTTAACCTTGGGGCTGCATTCGAGACGGGTTGTCTTGAGTATGGAAGAGGGTCGTGGAATTCCCAGTGTAGAGGTGAAATTCGTAGATATTGGGAAGAACACCGGTGGCGAAGGCGGCGACCTGGTCCAAGACTGACGCTGAGGCGCGAAAGCGTGGGGAGCAAACA	Cluster_98	1674	15	0	115	0	34	0	77	0	4	0	0	0	33	0	0	13	26	0	0	0	4	0	0	0	35	0	10	11	10	0	0	0	5	0	0	0	27	0	0
na	Bacteria;Firmicutes;Bacilli;Bacillales;Bacillaceae;Bacillus;Multi-affiliation	multi-subject	100.0	100.0	3e-129	251	M03930:80:000000000-BJ75H:1:1102:18662:22029	TACGTAGGTGGCAAGCGTTATCCGGAATTATTGGGCGTAAAGCGCGCGCAGGCGGTTTCTTAAGTCTGATGTGAAAGCCCACGGCTCAACCGTGGAGGGTCATTGGAAACTGGGGAACTTGAGTGCAGAAGAGAAAAGCGGAATTCCACGTGTAGCGGTGAAATGCGTAGAGATGTGGAGGAACACCAGTGGCGAAGGCGGCTTTTTGGTCTGTAACTGACGCTGAGGCGCGAAAGCGTGGGGAGCAAACA	Cluster_76	1526	0	0	0	0	0	0	20	9	0	0	0	0	0	0	0	0	3	0	0	0	0	0	0	0	1	0	0	0	0	0	0	0	0	0	0	0	0	0	0
na	Bacteria;Proteobacteria;Gammaproteobacteria;Betaproteobacteriales;Burkholderiaceae;Tepidimonas;Multi-affiliation	multi-subject	100.0	100.0	3e-129	251	M03930:80:000000000-BJ75H:1:1101:15646:15220	TACGTAGGGTGCGAGCGTTAATCGGAATTACTGGGCGTAAAGCGTGCGCAGGCGGTCTTGTAAGACAGAGGTGAAATCCCTGGGCTCAACCTAGGAATGGCCTTTGTGACTGCAAGGCTGGAGTGCGGCAGAGGGGGATGGAATTCCGCGTGTAGCAGTGAAATGCGTAGATATGCGGAGGAACACCGATGGCGAAGGCAGTCCCCTGGGCCTGCACTGACGCTCATGCACGAAAGCGTGGGGAGCAAACA	Cluster_68	1619	0	0	76	29	0	0	86	10	0	0	8	0	0	0	41	19	1	0	51	3	0	0	105	0	0	0	0	0	0	0	0	68	0	0	0	0	0	0	0
na	Bacteria;Proteobacteria;Alphaproteobacteria;Rhizobiales;Beijerinckiaceae;1174-901-12;Multi-affiliation	multi-subject	100.0	100.0	3e-129	251	M03930:80:000000000-BJ75H:1:1101:20017:16707	TACGAAGGGGGCTAGCGTTGTTCGGATTTACTGGGCGTAAAGGGCGCGTAGGCGGGCGATTAAGTCAGGGGTGAAATCCCAAGGCTCAACCTTGGAACTGCCTTTGATACTGATTGTCTTGAGTCCGGGAGAGGTGAGTGGAACTGCGAGTGTAGAGGTGAAATTCGTAGATATTCGCAAGAACACCAGTGGCGAAGGCGGCTCACTGGCCCGGAACTGACGCTGAGGCGCGAAAGCGTGGGGAGCAAACA	Cluster_87	1643	18	0	0	0	33	0	44	6	9	0	0	0	63	2	29	0	17	0	0	22	1	0	0	0	60	0	30	2	7	0	0	0	9	0	0	31	1	0	0
na	Bacteria;Actinobacteria;Thermoleophilia;Solirubrobacterales;Solirubrobacteraceae;Multi-affiliation;Multi-affiliation	multi-subject	96.81	100.0	6e-116	251	M03930:80:000000000-BJ75H:1:1105:6803:16482	TACGTAGGGGGCAAGCGTTGTCCGGAATCATTGGGCGTAAAGAGCGTGTAGGCGGTTCAGTAAGTCTGCTGTGAAAGTCCAGGGCTCAACCCTGGGATGCCGGTGGATACTGTTGAACTCGAGTCCGGAAGAGGCGAGTGGAACTCCTGGTGTAGCGGTGAAATGCGCAGATATCAGGAAGAACACCAATGGCGAAGGCAGCTCGCTGGGACGTGACTGACGCTGAGACGCGAAAGCGTGGGGAGCAAACA	Cluster_154	1578	7	0	0	0	19	0	64	14	7	0	1	0	21	0	47	0	11	0	75	0	3	0	0	0	46	0	58	18	67	1	350	0	0	0	0	0	1	0	0
na	Bacteria;Proteobacteria;Alphaproteobacteria;Rhizobiales;Beijerinckiaceae;Roseiarcus;unknown species	multi-subject	100.0	100.0	3e-129	251	M03930:80:000000000-BJ75H:1:1103:17161:5708	TACGAAGGGGGCTAGCGTTGTTCGGAATTACTGGGCGTAAAGCGCGTGTAGGCGGGTCCTTAAGTCAGGGGTGAAATGCCGAGGCTCAACCTCGGAACTGCCTTTGATACTGGGGATCTTGAGTCCGGGAGAGGTGAGTGGAACTGCGAGTGTAGAGGTGAAATTCGTAGATATTCGCAAGAACACCAGTGGCGAAGGCGGCTCACTGGCCCGGAACTGACGCTGAGACGCGAAAGCGTGGGGAGCAAACA	Cluster_128	1488	1	1	0	0	10	0	0	0	3	0	0	0	10	0	0	0	7	0	127	0	0	0	0	0	5	0	0	0	2	0	0	0	15	0	0	0	11	0	0
na	Bacteria;Proteobacteria;Gammaproteobacteria;Coxiellales;Coxiellaceae;Coxiella;unknown species	AB806790.1.1464	93.25	100.0	6e-101	252	M03930:80:000000000-BJ75H:1:1106:14679:10081	TACAGAGAGTGCAAGCGTTAATCGGAATTATTGGGCGTAAAGCGCGCGTAGGTGGATATTTAAGTCGGATGTGAAAGCCCTAGGCTCAACTTAGGAATTGCGTCCGATACTGAATATCTTGAGTATGGTAGAGGGAAGTGGAATTTCCGGTGTAGCGGTGAAATGCGTAGATATTCGGAAGAACACCAGTGGCGAAGGCGGCTCACTGGACTGGTATTGACGCTGAGGTGCGAAAGCGTGGGGAGCAAACA	Cluster_108	1573	71	12	0	0	36	4	14	0	26	1	0	0	31	2	0	0	8	4	11	5	45	3	13	0	68	1	5	0	97	5	0	0	54	10	0	0	3	1	0
na	Bacteria;Proteobacteria;Gammaproteobacteria;Betaproteobacteriales;Burkholderiaceae;Burkholderia-Caballeronia-Paraburkholderia;Multi-affiliation	multi-subject	100.0	100.0	3e-129	251	M03930:80:000000000-BJ75H:1:1102:21194:13435	TACGTAGGGTGCGAGCGTTAATCGGAATTACTGGGCGTAAAGCGTGCGCAGGCGGTTCGCTAAGACCGATGTGAAATCCCCGGGCTTAACCTGGGAACTGCATTGGTGACTGGCGGGCTAGAGTATGGCAGAGGGGGGTAGAATTCCACGTGTAGCAGTGAAATGCGTAGAGATGTGGAGGAATACCGATGGCGAAGGCAGCCCCCTGGGCCAATACTGACGCTCATGCACGAAAGCGTGGGGAGCAAACA	Cluster_78	1566	0	0	0	0	0	0	0	0	0	0	0	0	0	0	0	0	0	0	0	0	0	0	0	0	0	0	0	0	1	0	0	0	0	0	0	0	75	1	0
na	Bacteria;Actinobacteria;Actinobacteria;Propionibacteriales;Nocardioidaceae;Marmoricola;Multi-affiliation	multi-subject	99.6	100.0	1e-127	251	M03930:80:000000000-BJ75H:1:1103:28950:15679	TACGTAGGGTGCGAGCGTTGTCCGGAATTATTGGGCGTAAAGGGCTCGTAGGCGGTCTGTCACGTCAGGAGTGAAAACTCGGGGCTCAACCCCGAGCCTGCTTCTGATACGGGCAGACTAGAGGTATGCAGGGGAGAACGGAATTCCTGGTGTAGCGGTGAAATGCGCAGATATCAGGAGGAACACCGGTGGCGAAGGCGGTTCTCTGGGCATTACCTGACGCTGAGGAGCGAAAGTGTGGGGAGCGAACA	Cluster_223	1437	0	0	0	0	5	0	43	4	6	0	7	0	2	0	0	31	7	0	0	0	7	0	139	0	63	1	24	2	7	0	0	0	10	0	15	0	0	0	0
na	Bacteria;Proteobacteria;Alphaproteobacteria;Rhizobiales;Rhizobiaceae;Multi-affiliation;Multi-affiliation	multi-subject	100.0	100.0	3e-129	251	M03930:80:000000000-BJ75H:1:1107:15186:20472	TACGAAGGGGGCTAGCGTTGTTCGGAATTACTGGGCGTAAAGCGCACGTAGGCGGATATTTAAGTCAGGGGTGAAATCCCGGGGCTCAACCCCGGAACTGCCTTTGATACTGGGTATCTTGAGTGTGGTAGAGGTGAGTGGAATTGCGAGTGTAGAGGTGAAATTCGTAGATATTCGCAGGAACACCAGTGGCGAAGGCGGCTCACTGGACCACAACTGACGCTGAGGTGCGAAAGCGTGGGGAGCAAACA	Cluster_94	1483	4	0	3	2	2	0	0	0	1	0	0	0	0	0	0	0	0	0	0	0	0	0	0	0	17	0	2	0	129	0	225	188	0	0	0	0	2	0	0
na	Bacteria;Actinobacteria;Thermoleophilia;Solirubrobacterales;Solirubrobacteraceae;Patulibacter;Multi-affiliation	multi-subject	97.61	100.0	3e-119	251	M03930:80:000000000-BJ75H:1:1106:8968:21528	TACGTAGGGGGCGAGCGTTGTCCGGAATCATTGGGCGTAAAGCGCGTGTAGGCGGCTTGGTAAGTCTGCTGTGAAAGTCCAGGGCTTAACCCTGGAATGTCGGCGGATACTGTTGAGCTGGAGTACGGGAGGGGCGAGTGGAATTCCTGGTGTAGCGGTGGAATGCGCAGATATCAGGAGGAACACCTATGGCGAAGGCAGCTCGCTGGAACGTTACTGACGCTGAGACGCGAAAGCGTGGGGAGCAAACA	Cluster_81	1231	6	1	0	0	1	0	16	0	3	0	0	0	31	1	0	30	6	0	130	13	19	0	73	0	51	0	19	2	26	0	209	36	6	0	17	0	0	0	1
na	Bacteria;Proteobacteria;Alphaproteobacteria;Rhizobiales;Beijerinckiaceae;unknown genus;unknown species	AM697537.1.1435	99.6	100.0	1e-127	251	M03930:80:000000000-BJ75H:1:2103:19355:14351	TACGAAGGGGGCTAGCGTTGCTCGGAATCACTGGGCGTAAAGGGCGCGTAGGCGGCCGATCAAGTCAGAGGTGAAAGCCCAGGGCTCAACCCTGGAACTGCCTTTGATACTGTTCGGCTCGAGACCGGAAGAGGTTAGTGGAACTGCGAGTGTAGAGGTGAAATTCGTAGATATTCGCAAGAACACCAGTGGCGAAGGCGGCTAACTGGTCCGGTTCTGACGCTGAGGCGCGAAAGCGTGGGGAGCAAACA	Cluster_82	1220	0	0	0	0	0	0	0	0	0	0	0	0	1	0	0	0	0	0	0	0	0	0	0	0	35	0	9	0	315	3	526	135	2	0	29	0	0	0	0
na	Bacteria;Proteobacteria;Alphaproteobacteria;Rhodobacterales;Rhodobacteraceae;Paracoccus;Multi-affiliation	multi-subject	100.0	100.0	3e-129	251	M03930:80:000000000-BJ75H:1:1102:20804:8919	TACGGAGGGGGCTAGCGTTGTTCGGAATTACTGGGCGTAAAGCGCACGTAGGCGGACTGGAAAGTTGGGGGTGAAATCCCGGGGCTCAACCTCGGAACTGCCTTCAAAACTATCAGTCTGGAGTTCGAGAGAGGTGAGTGGAATTCCGAGTGTAGAGGTGAAATTCGTAGATATTCGGAGGAACACCAGTGGCGAAGGCGGCTCACTGGCTCGATACTGACGCTGAGGTGCGAAAGCGTGGGGAGCAAACA	Cluster_80	1002	0	0	0	0	0	0	0	11	0	0	0	0	0	0	0	0	0	0	0	0	0	0	0	0	0	0	0	0	0	0	0	0	0	0	0	0	0	0	0
na	Bacteria;Actinobacteria;Actinobacteria;Frankiales;Frankiaceae;Jatrophihabitans;Multi-affiliation	multi-subject	98.75	95.6175298805	3e-118	240	M03930:80:000000000-BJ75H:1:1107:20708:13711	TACAGAGAGTGCAAGCGTTAATCGGAATTATTGGGCGTAAAGAGCTCGTAGGCGGCTTGTCGCGTCGGCTGTGAAAACCTGGGGCTCAACCCCGGGCCTGCAGCCGATACGGGCAAGCTAGAATTCGGTAGGGGAGACTGGAACTCCTGGTGTAGCGGTGAAATGCGCAGATATCAGGAAGAACACCGGTGGCGAAGGCGGGTCTCTGGGCCGATATTGACGCTGAGGAGCGAAAGCGTGGGGAGCGAACA	Cluster_334	1466	12	1	1	1	43	0	40	4	22	0	4	0	115	1	44	4	24	1	33	7	28	0	14	0	35	0	4	1	23	0	0	1	24	0	9	4	17	0	1
na	Bacteria;Proteobacteria;Alphaproteobacteria;Rhodobacterales;Rhodobacteraceae;Paracoccus;Multi-affiliation	multi-subject	100.0	100.0	3e-129	251	M03930:80:000000000-BJ75H:1:1105:8560:21610	TACGGAGGGGGCTAGCGTTGTTCGGAATTACTGGGCGTAAAGCGCACGTAGGCGGACCAGAAAGTTGGGGGTGAAATCCCGGGGCTCAACCTCGGAACTGCCTTCAAAACTATTGGTCTGGAGTTCGAGAGAGGTGAGTGGAATTCCGAGTGTAGAGGTGAAATTCGTAGATATTCGGAGGAACACCAGTGGCGAAGGCGGCTCACTGGCTCGATACTGACGCTGAGGTGCGAAAGCGTGGGGAGCAAACA	Cluster_85	1361	0	0	0	9	0	0	0	15	0	0	0	0	0	0	0	0	0	0	0	0	0	0	0	0	0	0	0	0	0	0	0	0	0	0	0	0	0	0	0
na	Bacteria;Proteobacteria;Alphaproteobacteria;Sphingomonadales;Sphingomonadaceae;Sphingomonas;Multi-affiliation	multi-subject	100.0	100.0	3e-129	251	M03930:80:000000000-BJ75H:1:1105:10115:24206	TACGGAGGGGGCTAGCGTTGTTCGGAATTACTGGGCGTAAAGCGCACGTAGGCGGCTTTGTAAGTCAGAGGTGAAAGCCTGGAGCTCAACTCCAGAACTGCCTTTGAGACTGCATCGCTTGAATCCAGGAGAGGTCAGTGGAATTCCGAGTGTAGAGGTGAAATTCGTAGATATTCGGAAGAACACCAGTGGCGAAGGCGGCTGACTGGACTGGTATTGACGCTGAGGTGCGAAAGCGTGGGGAGCAAACA	Cluster_158	1211	18	0	0	0	5	0	0	0	1	0	0	0	3	0	43	0	0	0	0	0	8	0	0	0	43	0	0	0	95	0	0	0	22	1	0	0	0	0	0
na	Bacteria;Acidobacteria;Acidobacteriia;Solibacterales;Solibacteraceae (Subgroup 3);Bryobacter;unknown species	multi-subject	97.62	100.0	3e-119	252	M03930:80:000000000-BJ75H:1:1104:21937:11010	TACGTAGGCAGCGAGCGTTGTTCGGAATTACTGGGCGTAAAGAGTGTGTAGGCGGTGATCTAAGTTCGGTGTGAAATCTCCCGGCTCAACTGGGAGGGTGCGCCGGAAACTGGATGACTGGAGCGTGGGAGAGGAAAGCGGAATTCCTGGTGTAGCGGTGAAATGCGTAGATATCAGGAGGAACACCTGTGGTGTAGACAGCTTTCTGGACCATAGCTGACGCTGAGACACGAAAGCGTGGGTAGCAAACA	Cluster_89	1431	7	0	0	0	24	0	22	0	2	0	0	0	20	0	0	0	4	0	43	0	5	0	0	0	275	0	39	3	3	0	0	0	5	0	0	0	0	0	0
na	Bacteria;Proteobacteria;Alphaproteobacteria;Rhizobiales;Beijerinckiaceae;Methylobacterium;Multi-affiliation	multi-subject	100.0	100.0	3e-129	251	M03930:80:000000000-BJ75H:1:1106:14401:3166	TACGAAGGGGGCTAGCGTTGCTCGGAATCACTGGGCGTAAAGGGCGCGTAGGCGGCGTTTTAAGTTGGGGGTGAAAGCCTGTGGCTCAACCACAGAATTGCCTTCGATACTGGGACGCTTGAGTGTGGTAGAGGTTGGTGGAACTGCGAGTGTAGAGGTGAAATTCGTAGATATTCGCAAGAACACCGGTGGCGAAGGCGGCCAACTGGACCATCACTGACGCTGAGGCGCGAAAGCGTGGGGAGCAAACA	Cluster_84	1419	0	0	0	0	4	0	0	0	0	0	0	0	22	1	0	13	3	0	0	0	6	0	134	0	25	0	4	0	13	0	79	0	6	0	0	0	11	0	0
na	Bacteria;Proteobacteria;Alphaproteobacteria;Rhizobiales;Xanthobacteraceae;Bradyrhizobium;unknown species	FJ807431.1.1312	100.0	100.0	3e-129	251	M03930:80:000000000-BJ75H:1:2116:15041:22793	TACGAAGGGGGCTAGCGTTGCTCGGAATCACTGGGCGTAAAGGGTGCGTAGGCGGGTCTTTAAGTCAGGGGTGAAATCCTGGAGCTCAACTCCAGAACTGCCTTTGATACTGAGGATCTTGAGTATGGGAGAGGTGAGTGGAACTGCGAGTGTAGAGGTGAAATTCGTAGATATTCGCAAGAACACCAGTGGCGAAGGCGGCTCACTGGCCCATAACTGACGCTGAGGCACGAAAGCGTGGGGAGCAAACA	Cluster_114	1384	6	0	0	0	51	0	59	0	0	0	0	0	10	0	0	0	6	0	6	28	14	0	224	0	80	0	22	3	33	0	0	11	1	0	0	0	4	0	0
na	Bacteria;Actinobacteria;Thermoleophilia;Solirubrobacterales;Solirubrobacteraceae;Conexibacter;Multi-affiliation	multi-subject	98.8	100.0	3e-124	251	M03930:80:000000000-BJ75H:1:2108:5075:21568	TACGTAGGGGGCAAGCGTTGTCCGGAATCATTGGGCGTAAAGAGCGTGTAGGTGGCTCGGTAAGTCCGCTGTGAAAGTCCAGGGCTCAACCCTGGAATGCCGGTGGAAACTGTCGGGCTAGAGTCCGGAAGAGGCGAGTGGAATTCCTGGTGTAGCGGTGAAATGCGCAGATATCAGGAGGAACACCAATGGCGAAGGCAGCTCGCTGGGACGGTACTGACACTGAGACGCGAAAGCGTGGGGAGCAAACA	Cluster_95	1374	0	0	0	0	1	0	2	0	1	0	0	0	40	0	33	19	2	0	38	0	0	0	0	0	1	0	0	0	0	0	0	0	5	0	0	0	4	0	0
na	Bacteria;Actinobacteria;Actinobacteria;Propionibacteriales;Nocardioidaceae;Nocardioides;Multi-affiliation	multi-subject	100.0	100.0	3e-129	251	M03930:80:000000000-BJ75H:1:1119:4788:9710	TACGTAGGGTGCGAGCGTTGTCCGGAATTATTGGGCGTAAAGGGCTCGTAGGCGGTTTGTCGCGTCGGGAGTGAAAACACTGGGCTTAACCGAGTGCTTGCTTTCGATACGGGCAGACTTGAGGCATTCAGGGGAGAACGGAATTCCTGGTGTAGCGGTGAAATGCGCAGATATCAGGAGGAACACCGGTGGCGAAGGCGGTTCTCTGGGAATGTTCTGACGCTGAGGAGCGAAAGTGTGGGGAGCGAACA	Cluster_109	1338	0	0	0	0	2	0	0	4	0	0	0	0	10	0	35	2	0	0	0	0	0	0	0	0	19	0	3	0	0	0	0	12	2	0	0	0	0	0	1
na	Bacteria;Proteobacteria;Gammaproteobacteria;Coxiellales;Coxiellaceae;Coxiella;unknown species	multi-subject	92.46	100.0	1e-97	252	M03930:80:000000000-BJ75H:1:2106:9111:17286	TACAGAGAGTGCAAGCGTTAATCGGAATTATTGGGCGTAAAGCGCGCGTAGGTGGATATTTAAGTCGGATGTGAAAGCCCTAGGCTCAACTTAGGAATTGCGTCCGATACTGAATATCTTGAGTATGGTAGAGGGAAGTGGAATTTCCGGTGTAGCGGTGAAATGCGTAGATATCGGAAGGAACACCAGTGGCGAAGGCGGGTCTCTGGGCAGTAACTGACGCTGAGGAGCGAAAGCGTGGGGAGCGAACA	Cluster_193	1305	0	5	0	0	6	1	3	0	4	4	0	0	72	12	21	19	10	3	5	0	6	1	2	0	12	0	0	0	23	2	0	1	18	4	6	0	15	4	0
na	Bacteria;Proteobacteria;Alphaproteobacteria;Rhizobiales;Beijerinckiaceae;unknown genus;unknown species	EU289454.1.1449	100.0	100.0	3e-129	251	M03930:80:000000000-BJ75H:1:1101:24360:20695	TACGAAGGGGGCTAGCGTTGCTCGGAATCACTGGGCGTAAAGGGCGCGTAGGCGGCCGATCAAGTCAGGGGTGAAAGCCTGTGGCTCAACCACAGAATTGCCTTTGATACTGTTCGGCTCGAGACCGGAAGAGGTTAGTGGAACTGCGAGTGTAGAGGTGAAATTCGTAGATATTCGCAAGAACACCAGTGGCGAAGGCGGCTAACTGGTCCGGTTCTGACGCTGAGGCGCGAAAGCGTGGGGAGCAAACA	Cluster_123	1285	16	0	60	0	11	0	46	2	1	0	0	0	10	0	0	0	2	0	0	0	7	0	0	0	44	0	0	5	23	0	82	77	4	0	0	0	1	0	0
na	Bacteria;Actinobacteria;Actinobacteria;Corynebacteriales;Corynebacteriaceae;Multi-affiliation;Multi-affiliation	multi-subject	100.0	100.0	3e-129	251	M03930:80:000000000-BJ75H:1:1111:11616:9880	TACGTAGGGTGCGAGCGTTGTCCGGAATTACTGGGCGTAAAGAGCTCGTAGGCGGTTTGTCACGTCGTCTGTGAAATCCTAGGGCTTAACCCTGGACGTGCAGGCGATACGGGCTGACTTGAGTACTACAGGGGAGACTGGAATTTCTGGTGTAGCGGTGGAATGCACAGATATCAGGAAGAACACCGATGGCGAAGGCAGGTCTCTGGGTAGTAACTGACGCTGAGGAGCGAAAGCATGGGTAGCGAACA	Cluster_88	740	0	0	0	0	0	0	8	0	0	0	0	0	0	0	0	0	0	0	29	35	0	0	0	0	0	0	3	0	0	0	0	0	0	0	0	0	0	0	0
na	Bacteria;Proteobacteria;Alphaproteobacteria;Rhizobiales;Beijerinckiaceae;1174-901-12;Rhizobiales bacterium Ume16	KJ016105.1.1339	98.8	100.0	3e-124	251	M03930:80:000000000-BJ75H:1:1114:9665:16013	TACGAAGGGGGCTAGCGTTGTTCGGATTTACTGGGCGTAAAGGGCGCGTAGGCGGGCTGATAAGTCAGGGGTGAAATCCCAAGGCTCAACCTTGGAACTGCCTTTGATACTGTCGGCCTTGAGTCCGGGAGAGGTGAGTGGAACTGCGAGTGTAGAGGTGAAATTCGTAGATATTCGCAAGAACACCAGTGGCGAAGGCGGCTCACTGGCCCGGAACTGACGCTGAGGCGCGAAAGCGTGGGGAGCAAACA	Cluster_96	1270	4	0	0	0	23	0	22	15	4	0	0	0	21	0	0	0	0	0	19	0	4	0	157	0	29	0	0	0	2	0	0	0	18	0	0	0	6	2	0
na	Bacteria;Proteobacteria;Alphaproteobacteria;Sphingomonadales;Sphingomonadaceae;unknown genus;unknown species	JX441475.1.1449	95.24	100.0	3e-109	252	M03930:80:000000000-BJ75H:1:1109:11125:18081	TACGGAGGGAGCTAGCGTTATTCGGAATTACTGGGCGTAAAGCGCACGTAGGCGGCTTTGTAAGTTAGAGGTGAAAGCCTGGAGCTCAACTCCAGAATTGCCTTTAAGACTGCATCGCTTGAATCCAAGAGAGGTGAGTGGAATTCCGAGTGTAGAGGTGAAATTCGTAGATATCGGAAGGAACACCAGTGGCGAAGGCGACTTCCTGGACCAATACTGACACTGAGGCGCGAAAGCGTAGGGAGCAAACA	Cluster_118	1211	48	0	1	0	35	0	11	0	14	1	2	0	46	2	3	0	12	0	5	0	43	0	16	0	29	0	5	1	74	0	0	1	40	1	0	0	1	0	0
na	Bacteria;Actinobacteria;Actinobacteria;Pseudonocardiales;Pseudonocardiaceae;Pseudonocardia;unknown species	multi-subject	100.0	100.0	7e-130	252	M03930:80:000000000-BJ75H:1:2111:10751:7515	TACGTAGGGTGCGAGCGTTGTCCGGAATTATTGGGCGTAAAGAGCTCGTAGGCGGTCTGTCGCGTCGATCGTGAAAACTTGGGGCTTAACCCTGAGCTTGCGGTCGATACGGGCATGACTGGAGTTCGGCAGGGGAGACTGGAATTCCTGGTGTAGCGGTGAAATGCGCAGATATCAGGAGGAACACCGGTGGCGAAGGCGGGTCTCTGGGCCGATACTGACGCTGAGGAGCGAAAGCGTGGGGAGCGAACA	Cluster_239	1216	15	0	0	0	6	0	12	0	3	0	0	0	12	1	18	9	0	0	36	18	1	0	0	0	81	0	42	2	13	2	0	36	1	0	0	0	1	0	0
na	Bacteria;Proteobacteria;Alphaproteobacteria;Rhizobiales;Beijerinckiaceae;alphaI cluster;unknown species	multi-subject	97.06	94.8207171315	2e-110	238	M03930:80:000000000-BJ75H:1:1111:19075:22670	TACAGAGAGTGCAAGCGTTAATCGGAATTATTGGGCGTAAAGCGCGCGTAGGTGGATATTTAAGTCAGGGGTGAAATCCCGAGGCTCAACCTCGGAACTGCCTTTGATACTGGGGATCTCGAGTCCGGGAGAGGTGAGTGGAACTGCGAGTGTAGAGGTGAAATTCGTAGATATTCGCAAGAACACCAGTGGCGAAGGCGGCTCACTGGCCCGGAACTGACGCTGAGGTGCGAAAGCGTGGGGAGCAAACA	Cluster_216	1206	16	0	0	0	40	0	12	1	46	1	5	0	80	2	28	0	19	0	17	2	28	0	7	0	33	0	2	0	23	0	0	0	23	1	6	0	17	0	0
na	Bacteria;Proteobacteria;Alphaproteobacteria;Sphingomonadales;Sphingomonadaceae;Sphingomonas;unknown species	multi-subject	98.01	100.0	6e-121	251	M03930:80:000000000-BJ75H:1:1104:19530:3818	TACGGAGGGAGCTAGCGTTATTCGGAATTACTGGGCGTAAAGCGCACGTAGGCGGCTTTGTAAGTTAGAGGTGAAAGCCTGGAGCTCAACTCCAGAATTGCCTTTAAGACTGCATCGCTTGAATCCAAGAGAGGTGAGTGGAATTCCGAGTGTAGAGGTGAAATTCGTAGATATTCGCAAGAACACCAGTGGCGAAGGCGGCTCACTGGCCCGGAACTGACGCTGAGGTGCGAAAGCGTGGGGAGCAAACA	Cluster_139	1201	45	0	5	0	17	0	8	0	1	0	0	0	13	0	2	0	2	0	5	0	6	0	9	0	35	1	1	0	19	2	1	1	14	0	0	0	1	0	0
na	Bacteria;Actinobacteria;Actinobacteria;Propionibacteriales;Nocardioidaceae;Nocardioides;Nocardioides alkalitolerans	multi-subject	99.2	100.0	6e-126	251	M03930:80:000000000-BJ75H:1:1101:17994:2229	TACGTAGGGTCCGAGCGTTGTCCGGAATTATTGGGCGTAAAGGGCTCGTAGGCGGTTTGTCGCGTCGGGAGTGAAAACCATGAGCTTAACTCATGGCTGGCTTCCGATACGGGCAGACTGGAGGTATGCAGGGGAGAATGGAATTCCTGGTGTAGCGGTGAAATGCGCAGATATCAGGAGGAACACCGGTGGCGAAGGCGGTTCTCTGGGCATTACCTGACGCTGAGGAGCGAAAGTGTGGGGAGCGAACA	Cluster_97	1174	0	0	0	0	0	0	0	0	0	0	0	0	0	0	0	0	0	0	0	0	0	0	0	0	0	0	0	0	0	0	0	0	0	0	27	0	6	0	1
na	Bacteria;Actinobacteria;Actinobacteria;Propionibacteriales;Nocardioidaceae;Nocardioides;Multi-affiliation	multi-subject	98.8	100.0	3e-124	251	M03930:80:000000000-BJ75H:1:2104:14963:4697	TACGTAGGGTGCGAGCGTTGTCCGGAATTATTGGGCGTAAAGGGCTCGTAGGCGGTCTGTCGCGTCGGGAGTGAAAACTCAGGGCTTAACCCTGAGCCTGCTTTCGATACGGGCAGACTAGAGGTATGCAGGGGAGAACGGAACTCCTGGTGTAGCGGTGAAATGCGCAGATATCAGGAAGAACACCGGTGGCGAAGGCGGTTCTCTGGGCATTACCTGACGCTGAGGAGCGAAAGTGTGGGGAGCGAACA	Cluster_175	1166	8	0	21	0	15	0	18	10	3	0	0	0	11	0	43	0	1	0	52	40	49	0	431	35	20	0	0	0	2	0	0	0	3	0	0	0	3	0	0
na	Bacteria;Proteobacteria;Gammaproteobacteria;Coxiellales;Coxiellaceae;Coxiella;unknown species	multi-subject	90.91	100.0	6e-91	253	M03930:80:000000000-BJ75H:1:2101:18802:19312	TACAGAGAGTGCAAGCGTTAATCGGAATTATTGGGCGTAAAGCGCGCGTAGGTGGATATTTAAGTCGGATGTGAAAGCCCTAGGCTCAACTTAGGAATTGCGTCCGATACTGAATATCTTGAGTATGGTAGAGGGAAGTGGAATTTCCGGTGTAGCGGTGAAATGCGCAGATATCAGGAGGAACACCGGTGGCGAAGGCGGTTCTCTGGGCATTACCTGACGCTGAGGAGCGAAAGTGTGGGGAGCGAACA	Cluster_207	1159	27	3	1	0	25	4	16	2	22	3	7	0	22	1	9	2	16	4	7	2	21	2	14	0	65	6	7	0	2	0	0	0	21	9	2	5	9	2	1
na	Bacteria;Proteobacteria;Gammaproteobacteria;Enterobacteriales;Enterobacteriaceae;Multi-affiliation;Multi-affiliation	multi-subject	100.0	100.0	3e-129	251	M03930:80:000000000-BJ75H:1:1103:9721:3799	TACGGAGGGTGCAAGCGTTAATCGGAATTACTGGGCGTAAAGCGCACGCAGGCGGTCTGTCAAGTCGGATGTGAAATCCCCGGGCTCAACCTGGGAACTGCATTCGAAACTGGCAGGCTAGAGTCTTGTAGAGGGGGGTAGAATTCCAGGTGTAGCGGTGAAATGCGTAGAGATCTGGAGGAATACCGGTGGCGAAGGCGGCCCCCTGGACAAAGACTGACGCTCAGGTGCGAAAGCGTGGGGAGCAAACA	Cluster_101	960	0	0	0	0	0	0	0	1	0	0	0	0	1	0	6	16	0	0	0	0	18	0	239	0	0	0	0	0	2	0	0	0	1	0	0	0	2	0	0
na	Bacteria;Actinobacteria;Actinobacteria;Micrococcales;Micrococcaceae;Kocuria;Multi-affiliation	multi-subject	100.0	100.0	3e-129	251	M03930:80:000000000-BJ75H:1:1106:20841:13749	TACGTAGGGCGCAAGCGTTGTCCGGAATTATTGGGCGTAAAGAGCTCGTAGGCGGTTTGTCGCGTCTGCTGTGAAAGCCCGGGGCTTAACCCCGGGTGTGCAGTGGGTACGGGCAGACTAGAGTGCAGTAGGGGAGACTGGAATTCCTGGTGTAGCGGTGGAATGCGCAGATATCAGGAGGAACACCGATGGCGAAGGCAGGTCTCTGGGCTGTTACTGACGCTGAGGAGCGAAAGCATGGGGAGCGAACA	Cluster_177	857	0	0	39	0	0	0	0	4	0	0	0	0	0	0	0	0	0	0	0	0	0	0	62	0	0	0	0	1	0	0	0	0	0	0	3	0	0	0	0
na	Bacteria;Actinobacteria;Actinobacteria;Pseudonocardiales;Pseudonocardiaceae;Pseudonocardia;unknown species	GQ008081.1.1342	95.62	99.6031746032	6e-111	251	M03930:80:000000000-BJ75H:1:1103:22461:13220	TACGTAGGGTGCGAGCGTTGTCCGGAATTATTGGGCGTAAAGAGCTCGTAGGCGGTGTGTCGCGTCGGCCGTGAAAACCTGGGGCTTAACTCTGGGCGTGCGGTCGATACGGGCATCACTTGAGTTCGGCAGGGGAGACTGGAATTCCTGGTGTAGCGGTGAAATGCGCAGATATCAGGAGGAACACCGGTGGCGAAGGCGACTTCCTGGACCAATACTGACACTGAGGCGCGAAAGCGTAGGGAGCAAACA	Cluster_112	1125	15	2	1	0	21	0	13	4	20	2	1	0	45	4	24	1	15	2	16	4	17	0	15	0	33	2	10	1	31	2	3	4	19	1	5	7	3	0	0
na	Bacteria;Actinobacteria;Actinobacteria;Micrococcales;Dermabacteraceae;Brachybacterium;Multi-affiliation	multi-subject	100.0	100.0	3e-129	251	M03930:80:000000000-BJ75H:1:1102:11498:13841	TACGTAGGGCGCAAGCGTTGTCCGGAATTATTGGGCGTAAAGAGCTTGTAGGTGGCTTGTCGCGTCTGCCGTGAAAACCCGAGGCTCAACCTCGGGCGTGCGGTGGGTACGGGCAGGCTAGAGTGTGGTAGGGGAGACTGGAACTCCTGGTGTAGCGGTGAAATGCGCAGATATCAGGAAGAACACCGATGGCGAAGGCAGGTCTCTGGGCCATTACTGACACTGAGAAGCGAAAGCATGGGTAGCGAACA	Cluster_150	907	0	0	0	0	0	0	88	0	0	0	0	0	0	0	26	0	0	0	0	0	0	0	0	0	0	0	0	0	0	0	0	0	0	0	0	27	0	0	0
na	Bacteria;Proteobacteria;Alphaproteobacteria;Sphingomonadales;Sphingomonadaceae;Sphingomonas;Multi-affiliation	multi-subject	98.41	100.0	1e-122	251	M03930:80:000000000-BJ75H:1:2115:12821:9817	TACGGAGGGAGCTAGCGTTGTTCGGAATTACTGGGCGTAAAGCGCACGTAGGCGGCTTTGCAAGTCAGAGGTGAAAGCCCGGGGCTCAACTCCGGAATTGCCTTTGAGACTGCATCGCTTGAACACGGGAGAGGTGAGTGGAATTCCGAGTGTAGAGGTGAAATTCGTAGATATTCGGAAGAACACCAGTGGCGAAGGCGGCTCACTGGACCGTTGTTGACGCTGAGGTGCGAAAGCGTGGGGAGCAAACA	Cluster_181	1033	3	0	47	14	25	1	7	1	2	1	0	0	10	0	0	0	4	0	42	0	20	0	0	0	5	0	15	0	25	0	0	0	1	0	0	0	0	0	0
na	Bacteria;Proteobacteria;Alphaproteobacteria;Rhizobiales;Multi-affiliation;Multi-affiliation;Multi-affiliation	multi-subject	98.41	100.0	1e-122	multi-alignment-lg	M03930:80:000000000-BJ75H:1:1102:24538:5592	TACGAAGGGGGCTAGCGTTGTTCGGAATCACTGGGCGTAAAGCGCACGTAGGCGGATTGTTAAGTCAGGGGTGAAATGCCGAGGCTCAACCTCGGAACTGCCTTTGATACTGGCAATCTCGAGTCCGGGAGAGGTGAGTGGAACTGCGAGTGTAGAGGTGAAATTCGTAGATATTCGCAAGAACACCAGTGGCGAAGGCGGCTCACTGGCCCGGTACTGACGCTGAGGTGCGAAAGCGTGGGGAGCAAACA	Cluster_187	1110	18	0	4	20	37	0	18	0	8	0	0	0	42	0	0	0	13	0	68	0	7	0	0	0	39	0	10	0	1	0	0	0	6	0	0	0	6	0	0
na	Bacteria;Acidobacteria;Acidobacteriia;Solibacterales;Solibacteraceae (Subgroup 3);Bryobacter;unknown species	multi-subject	98.41	100.0	1e-122	251	M03930:80:000000000-BJ75H:1:1105:4917:21245	TACGTAGGCAGCAAGCGTTGTTCGGAATTACTGGGCGTAAAGAGTGTGTAGGCGGTCGGCTAAGTTCGGTGTGAAATCTCCCGGCTCAACTGGGAGGGTGCGCCGGAAACTGGCGGGCTGGAGCGTGGGAGAGGAAAGCGGAATTCCTGGTGTAGCGGTGAAATGCGTAGAGATCAGGAGGAACACCAGCGGTGTAGACGGCTTTCTGGACCATAGCTGACGCTGAGACACGAAAGCGTGGGTAGCAAACA	Cluster_115	1107	0	0	0	0	0	0	0	0	5	0	0	0	0	0	0	0	0	0	0	0	1	0	0	0	0	0	0	0	8	0	0	0	0	0	0	0	2	0	0
na	Bacteria;Proteobacteria;Gammaproteobacteria;Coxiellales;Coxiellaceae;Coxiella;unknown species	KJ459064.1.1370	95.22	100.0	3e-109	251	M03930:80:000000000-BJ75H:1:1110:22603:16337	TACAGAGAGTGCAAGCGTTAATCGGAATTATTGGGCGTAAAGCGCGCGTAGGTGGATATTTAAGTCGGATGTGAAAGCCCTAGGCTCAACTTAGGAATTGCGTCCGATACTGAATATCTTGAGTATGGTAGAGGGAAGTGGAATTTCCGGTGTAGCGGTGAAATGCGTAGATATCGGAAGGAACACCAGTGGCGAAGGCGACTTCCTGGACCAATACTGACACTGAGGCGCGAAAGCATGGGTAGCGAACA	Cluster_194	1101	15	2	2	0	32	0	8	2	8	2	3	2	42	3	17	2	9	0	14	6	13	3	7	0	35	0	5	0	33	2	2	0	10	1	7	6	13	1	0
na	Bacteria;Cyanobacteria;Oxyphotobacteria;Chloroplast;unknown family;unknown genus;unknown species	JF266094.1.1309	100.0	100.0	3e-129	251	M03930:80:000000000-BJ75H:1:1110:20368:10073	GACGGAGGATGCAAGTGTTATCCGGAATCACTGGGCGTAAAGCGTCTGTAGGTGGTTTAATAAGTCAACTGTTAAATCTTGAGGCTTAACTTCAAAATCGCAGTCGAAACTATTAGACTAGAGTATAGTAGGGGTAAAGGGAATTTCCAGTGGAGCGGTGAAATGCGTAGATATTGGAAAGAACACCGATGGCGAAAGCACTTTACTGGGCTATTACTAACACTCAGAGACGAAAGCTAGGGTAGCAAATG	Cluster_102	1097	0	0	0	0	10	0	0	0	8	0	0	0	19	0	0	0	4	0	0	0	2	0	0	0	4	0	0	0	0	0	0	0	0	0	0	0	0	0	0
na	Bacteria;Actinobacteria;Actinobacteria;Propionibacteriales;Nocardioidaceae;Marmoricola;Multi-affiliation	multi-subject	100.0	100.0	3e-129	251	M03930:80:000000000-BJ75H:1:2108:23172:5304	TACGTAGGGTGCGAGCGTTGTCCGGAATTATTGGGCGTAAAGGGCTCGTAGGCGGTCTGTTGCGTCGGGAGTGAAAACTCAGGGCTTAACCCTGAGCCTGCTTCCGATACGGGCAGACTAGAGGTATGCAGGGGAGAACGGAATTCCTGGTGTAGCGGTGAAATGCGCAGATATCAGGAGGAACACCGGTGGCGAAGGCGGTTCTCTGGGCATTACCTGACGCTGAGGAGCGAAAGTGTGGGGAGCGAACA	Cluster_178	1062	20	0	42	0	14	0	64	50	4	0	0	0	4	0	13	1	14	0	31	27	6	2	2	0	182	1	31	3	1	0	0	0	1	0	14	0	0	0	0
na	Bacteria;Bacteroidetes;Bacteroidia;Chitinophagales;Chitinophagaceae;Parafilimonas;Multi-affiliation	multi-subject	97.61	100.0	3e-119	251	M03930:80:000000000-BJ75H:1:1101:4922:16077	TACGGAGGGTGCAAGCGTTATCCGGATTTACTGGGTTTAAAGGGTGCGCAGGCGGATATGTAAGTCAGTGGTGAAATCTCTAGGCTTAACCTGGAAATTGCCGTTGATACTATATATCTTGAATGCCGTGGAGGTTAGCGGAATATGTCATGTAGCGGTGAAATGCTTAGATATGACATAGAACACCTATTGCGAAGGCAGCTAACTACGCGGTGATTGACGCTCATGCACGAAAGCGTGGGGATCAAACA	Cluster_110	1080	17	0	0	0	5	0	8	0	0	0	0	0	0	0	0	0	0	0	0	0	2	0	0	0	13	0	0	0	0	0	0	0	0	0	0	0	0	0	0
na	Bacteria;Proteobacteria;Gammaproteobacteria;Coxiellales;Coxiellaceae;Coxiella;unknown species	multi-subject	90.08	100.0	1e-87	252	M03930:80:000000000-BJ75H:1:1102:12808:5401	TACAGAGAGTGCAAGCGTTAATCGGAATTATTGGGCGTAAAGCGCGCGTAGGTGGATATTTAAGTCGGATGTGAAAGCCCTAGGCTCAACTTAGGAATTGCGTCCGATACTGAATATCTTGAGTATGGTAGAGGGAAGTGGAATTTCCGGTGTAGCGGTGAAATGCGCAGATATCAGGAGGAACACCGATGGCGAAGGCAGGTCTCTGGGCCACTACTGACGCTGAGAAGCGAAAGCATGGGGAGCGAACA	Cluster_183	1076	15	2	0	0	3	0	1	0	4	3	0	1	17	2	9	8	6	0	0	2	11	2	2	0	44	2	15	1	65	10	0	2	8	1	0	2	6	0	0
na	Bacteria;Actinobacteria;Actinobacteria;Corynebacteriales;Nocardiaceae;Williamsia;Multi-affiliation	multi-subject	100.0	100.0	3e-129	251	M03930:80:000000000-BJ75H:1:1103:7258:4948	TACGTAGGGTGCGAGCGTTGTCCGGAATTACTGGGCGTAAAGAGCTCGTAGGCGGTTTGTCGCGTCGTTCGTGAAAACCCGATGCTTAACATCGGGCGTGCGGGCGATACGGGCAGACTTGAGTACTACAGGGGAGACTGGAATTCCTGGTGTAGCGGTGAAATGCGCAGATATCAGGAGGAACACCGGTGGCGAAGGCGGGTCTCTGGGTAGTAACTGACGCTGAGGAGCGAAAGCGTGGGTAGCGAACA	Cluster_107	876	0	0	46	0	1	0	0	0	0	0	0	0	71	1	33	15	0	0	0	0	1	0	0	0	18	0	0	0	2	0	0	20	8	1	7	0	9	0	1
na	Bacteria;Firmicutes;Bacilli;Bacillales;Bacillaceae;Bacillus;Multi-affiliation	multi-subject	100.0	100.0	3e-129	251	M03930:80:000000000-BJ75H:1:1101:11478:3870	TACGTAGGTGGCAAGCGTTGTCCGGAATTATTGGGCGTAAAGCGCGCGCAGGCGGTTCCTTAAGTCTGATGTGAAAGCCCACGGCTCAACCGTGGAGGGTCATTGGAAACTGGGGAACTTGAGTGCAGAAGAGGAGAGCGGAATTCCACGTGTAGCGGTGAAATGCGTAGAGATGTGGAGGAACACCAGTGGCGAAGGCGGCTCTCTGGTCTGTAACTGACGCTGAGGCGCGAAAGCGTGGGGAGCGAACA	Cluster_145	1073	0	0	0	0	0	0	0	0	0	0	2	0	0	0	0	0	0	0	0	34	0	0	0	0	0	0	0	0	0	0	98	0	0	0	0	0	0	0	0
na	Bacteria;Proteobacteria;Gammaproteobacteria;Betaproteobacteriales;Burkholderiaceae;Multi-affiliation;Multi-affiliation	multi-subject	100.0	100.0	3e-129	251	M03930:80:000000000-BJ75H:1:1102:25382:6100	TACGTAGGGTGCAAGCGTTAATCGGAATTACTGGGCGTAAAGCGTGCGCAGGCGGTGATGTAAGACAGTTGTGAAATCCCCGGGCTCAACCTGGGAACTGCATCTGTGACTGCATCGCTGGAGTGCGGCAGAGGGGGATGGAATTCCGCGTGTAGCAGTGAAATGCGTAGATATGCGGAGGAACACCGATGGCGAAGGCAATCCCCTGGGCCTGCACTGACGCTCATGCACGAAAGCGTGGGGAGCAAACA	Cluster_197	1058	1	0	0	0	16	0	20	0	0	0	0	0	0	0	0	0	1	0	0	21	6	0	0	0	23	0	0	0	68	2	257	79	0	0	0	0	9	0	0
na	Bacteria;Actinobacteria;Thermoleophilia;Solirubrobacterales;Solirubrobacteraceae;Patulibacter;Multi-affiliation	multi-subject	100.0	100.0	3e-129	251	M03930:80:000000000-BJ75H:1:2106:23094:21677	TACGTAGGGCGCGAGCGTTGTCCGGAATCATTGGGCGTAAAGCGCGTGTAGGCGGCTGAGTAAGTCTGCTGTGAAAGTCCAGGGCTCAACCCTGGAATGTCGGCGGATACTGCTCAGCTGGAGTACGGGAGGGGCGAGTGGAATTCCTGGTGTAGCGGTGGAATGCGCAGATATCAGGAGGAACACCTATGGCGAAGGCAGCTCGCTGGAACGTTACTGACGCTGAGACGCGAAAGCGTGGGGAGCAAACA	Cluster_106	1051	0	0	3	0	0	0	0	0	0	0	0	0	39	1	50	0	4	0	27	0	0	0	85	0	11	0	0	0	15	0	212	34	1	0	0	0	0	0	0
na	Bacteria;Proteobacteria;Alphaproteobacteria;Rhizobiales;Beijerinckiaceae;unknown genus;Multi-affiliation	multi-subject	95.24	100.0	3e-109	252	M03930:80:000000000-BJ75H:1:1103:7722:3562	TACGAAGGGGGCTAGCGTTGTTCGGAATCACTGGGCGTAAAGCGCACGTAGGCGGATCTTTAAGTCAGGGGTGAAATCCCGAGGCTCAACCTCGGAACTGCCTTTGATACTGGGGATCTCGAGTCCGGGAGAGGTGAGTGGAACTGCGAGTGTAGAGGTGAAATTCGTAGATATCGGAAGGAACACCAGTGGCGAAGGCGACTTCCTGGACCAATACTGACACTGAGGCGCGAAAGCGTAGGGAGCAAACA	Cluster_129	1039	22	2	1	0	49	0	14	1	32	3	3	0	47	1	18	0	15	0	6	3	16	0	4	0	35	3	4	0	24	1	0	0	29	0	5	0	16	0	0
na	Bacteria;Proteobacteria;Alphaproteobacteria;Rhizobiales;Beijerinckiaceae;unknown genus;Multi-affiliation	multi-subject	98.01	100.0	6e-121	251	M03930:80:000000000-BJ75H:1:2101:12851:16830	TACGAAGGGGGCTAGCGTTGCTCGGAATCACTGGGCGTAAAGGGCGCGTAGGCGGCCAATCAAGTCAGAGGTGAAAGCCCAGGGCTTAACCCTGGAACTGCCTTTGATACTGTTTGGCTTGAGACCGGAAGAGGTAAGTGGAACTGCGAGTGTAGAGGTGAAATTCGTAGATATTCGCAAGAACACCAGTGGCGAAGGCGGCTTACTGGTCCGGTTCTGACGCTGAGGCGCGAAAGCGTGGGGAGCAAACA	Cluster_248	1041	9	0	0	0	8	0	5	0	0	0	0	0	2	0	0	0	5	0	58	0	2	0	0	0	55	0	26	4	4	0	378	0	0	0	0	0	1	0	0
na	Bacteria;Acidobacteria;Acidobacteriia;Acidobacteriales;Acidobacteriaceae (Subgroup 1);Granulicella;Multi-affiliation	multi-subject	99.2	100.0	6e-126	251	M03930:80:000000000-BJ75H:1:1108:28656:15954	TACGAGGGGGGCAAGCGTTGTTCGGAATTATTGGGCGTAAAGGGTGCGTAGGCGGTTTGATAAGTTTGGTGTGAAATCTCTGGGCTCAACCCAGAGTCTGCACCGAAAACTGTCGGGCTTGAGTATGGGAGAGGTGAGTGGAATTTCCGGTGTAGCGGTGAAATGCGTAGATATCGGAAGGAACACCTGTGGCGAAAGCGGCTCACTGGACCATTACTGACGCTGATGCACGAAAGCTAGGGGAGCAAACA	Cluster_205	946	2	0	0	0	4	0	19	0	0	0	0	0	21	0	0	0	5	0	0	0	0	0	0	0	0	0	0	0	0	0	0	0	0	0	0	12	5	0	0
na	Bacteria;Actinobacteria;Actinobacteria;Propionibacteriales;Nocardioidaceae;Kribbella;Multi-affiliation	multi-subject	98.4	99.6015936255	4e-122	250	M03930:80:000000000-BJ75H:1:1107:17702:15062	CACGTAGGGTTCGAGCGTTGTCCGGAATTATTGGGCGTAAAGGGCTCGTAGGCGGTTTGTCACGTCGGGAGTGAAAACTCGGAGCTTAACTCCGAGCCTGCTTCCGATACGGGCTGACTAGAGGTAGGCAGGGGAGAGCGGAACTCCTGGTGTAGCGGTGGAATGCGCAGATATCAGGAAGAACACCGGTAGCGAAGGCGGCTCTCTGGGCCTTACCTGACGCTGAGGAGCGAAAGCGTGGGTAGCGAACA	Cluster_121	1009	1	0	0	0	3	0	41	0	9	0	0	3	49	3	48	0	2	0	0	61	11	0	0	0	7	0	10	0	0	0	0	0	0	0	20	0	0	0	0
na	Bacteria;Bacteroidetes;Rhodothermia;Balneolales;Balneolaceae;Multi-affiliation;Multi-affiliation	multi-subject	97.21	100.0	1e-117	251	M03930:80:000000000-BJ75H:1:1101:6450:18407	TACGGAGGGTGCAAGCGTTGTCCGGAATCATTGGGTGTAAAGGGTGCGTAGGCGGAAGTCTAAGTCGGAGGTGAAATCTTGCCGCTCAACGGTAAAATGGCCTTCGATACTGGATTTCTTGAGTTCGGAAGAGGTTGGTGGAATTCGTGGTGTAGCGGTGAAATGCATAGATATCACGAAGAACACCGGTGGCGAAGGCGGCCAACTGGTCCGAAACTGACGCTGAGGCACGAGAGCGTGGGGAGCGAACA	Cluster_111	1005	0	0	0	0	0	0	92	12	0	0	5	0	0	0	24	0	0	0	69	0	0	0	0	15	0	0	0	0	0	0	0	0	0	0	0	0	0	0	0
na	Bacteria;Proteobacteria;Alphaproteobacteria;Caulobacterales;Caulobacteraceae;Multi-affiliation;Multi-affiliation	multi-subject	96.02	100.0	1e-112	251	M03930:80:000000000-BJ75H:1:1110:15279:18993	TACGAAGGGGGCTAGCGTTGCTCGGAATTACTGGGCGTAAAGGGCGCGTAGGCGGGTCGTTAAGTTGGGGGTGAAATCCCGGGGCTCAACCTCGGAACTGCCTTCGATACTGGCGACCTTGAGTTTGGGAGAGGTGTGTGGAACTCCGAGTGTAGAGGTGAAATTCGTAGATATTCGGAAGAACACCAGTGGCGAAGGCGACACACTGGCCCAATACTGACGCTGAGGCGCGAAAGCGTGGGGAGCAAACA	Cluster_117	955	3	0	33	0	8	0	45	0	6	0	0	0	13	0	0	0	3	0	0	0	0	0	89	0	31	0	0	0	0	0	0	0	5	0	0	0	1	0	0
na	Bacteria;Bacteroidetes;Bacteroidia;Chitinophagales;Chitinophagaceae;unknown genus;unknown species	EU133688.1.1287	97.61	100.0	3e-119	251	M03930:80:000000000-BJ75H:1:1101:28306:9811	TACGGAGGGTGCAAGCGTTATCCGGATTCACTGGGTTTAAAGGGTGCGTAGGCGGGTAGGTAAGTCAGTGGTGAAATCTCTAAGCTTAACTTGGAAATTGCCATTGATACTATTTATCTTGAATATTGTGGAGGTCAGCGGAATATGTCATGTAGCGGTGAAATGCTTAGATATGACATAGAACACCGATTGCGAAGGCAGCTGGCTACGCATATATTGACGCTGAGGCACGAAAGCGTGGGGATCAAACA	Cluster_130	988	371	10	0	0	33	0	199	33	11	0	0	0	0	0	0	0	1	0	0	0	66	0	27	0	66	0	7	0	9	0	76	0	0	0	0	0	0	0	0
na	Bacteria;Proteobacteria;Gammaproteobacteria;Betaproteobacteriales;Burkholderiaceae;Massilia;Multi-affiliation	multi-subject	100.0	100.0	3e-129	251	M03930:80:000000000-BJ75H:1:2112:24277:4070	TACGTAGGGTGCAAGCGTTAATCGGAATTACTGGGCGTAAAGCGTGCGCAGGCGGTTTTGTAAGTCTGACGTGAAATCCCCGGGCTTAACCTGGGAATTGCGTTGGAGACTGCAAGGCTGGAGTCTGGCAGAGGGGGGTAGAATTCCACGTGTAGCAGTGAAATGCGTAGAGATGTGGAGGAACACCGATGGCGAAGGCAGCCCCCTGGGTCAAGACTGACGCTCATGCACGAAAGCGTGGGGAGCAAACA	Cluster_138	971	5	0	0	0	2	0	0	0	78	0	0	0	3	0	0	0	16	0	47	0	0	0	0	0	4	0	0	0	17	0	0	0	1	0	0	0	0	0	0
na	Bacteria;Actinobacteria;Thermoleophilia;Solirubrobacterales;Solirubrobacteraceae;Solirubrobacter;unknown species	JF198723.1.1366	100.0	100.0	3e-129	251	M03930:80:000000000-BJ75H:1:1113:14090:3633	TACGTAGGGGGCAAGCGTTGTCCGGAATCATTGGGCGTAAAGCGCGTGTAGGCGGTTCGATAAGTCTGCTGTGAAAGTCCAGGGCTCAACCCTGGGATGCCGGTGGATACTGTCGGACTAGAGTGCGGAAGAGGCGAGTGGAATTCCCGGTGTAGCGGTGAAATGCGCAGATATCGGGAGGAACACCAATTGCGAAGGCAGCTCGCTGGGACGTTACTGACGCTGAGACGCGAAAGCGTGGGGAGCAAACA	Cluster_200	970	7	0	159	20	7	0	27	0	4	0	6	0	22	2	48	0	5	0	110	0	8	0	66	0	50	0	0	0	7	0	0	29	2	0	0	0	0	0	0
na	Bacteria;Actinobacteria;Actinobacteria;Kineosporiales;Kineosporiaceae;Kineosporia;Multi-affiliation	multi-subject	98.8	100.0	3e-124	251	M03930:80:000000000-BJ75H:1:1106:20219:6315	TACGTAGGGTGCAAGCGTTGTCCGGAATTATTGGGCGTAAAGAGCTCGTAGGCGGTCTGTCGCGTCTGGTGTGAAAACTCAGGGCTTAACCCTGAGCTTGCATCGGGTACGGGCAGACTAGAGTGCGGTAGGGGAGACTGGAATTCCTGGTGTAGCGGTGAAATGCGCAGATATCAGGAGGAACACCGGTGGCGAAGGCGGGTCTCTGGGCCGTAACTGACGCTGAGGAGCGAAAGCATGGGGAGCGAACA	Cluster_246	964	13	0	0	0	29	0	146	1	2	0	0	0	3	0	0	0	8	0	67	78	22	0	94	0	9	0	0	0	0	0	0	0	0	0	0	0	2	0	0
na	Bacteria;Proteobacteria;Alphaproteobacteria;Rhizobiales;Beijerinckiaceae;unknown genus;unknown species	multi-subject	98.41	100.0	1e-122	251	M03930:80:000000000-BJ75H:1:1106:22060:16218	TACGAAGGGGGCTAGCGTTGTTCGGAATCACTGGGCGTAAAGCGCACGTAGGCGGATCTTTAAGTCAGGGGTGAAATCCCGAGGCTCAACCTCGGAACTGCCTTTGATACTGGGGATCTCGAGTCCGGGAGAGGTGAGTGGAACTGCGAGTGTAGAGGTGAAATTCGTAGATATTCGGAAGAACACCAGTGGCGAAGGCGGCTCACTGGACTGGTATTGACGCTGAGGTGCGAAAGCGTGGGGAGCAAACA	Cluster_297	958	27	0	5	1	23	0	5	0	2	0	0	0	10	0	0	0	1	0	5	0	8	0	19	0	50	1	1	0	41	1	0	3	14	0	0	0	2	0	0
na	Bacteria;Chloroflexi;Ktedonobacteria;C0119;unknown family;unknown genus;unknown species	JF733430.1.1444	97.61	100.0	3e-119	251	M03930:80:000000000-BJ75H:1:1102:20677:10314	TACGTAGGATGCAAGCGTTGTCCGGAATTATTGGGCGTAAAGAGCGCGCAGGCGGTGTGACAAGTCAGATGTGAAAGAGGCCGGCTTAACCGGCAAGGGTCATTTGAAACTGTCAGACTAGAGTGCAGCAGAGGATAGTGGAATTCCCGGTGTAGTGGTGAAATGCGTAGATATCGGGAGGAACACCAGTGGCGAAGGCGACTATCTGGGCTGTAACTGACGCTGAGGCGCGAAGGCTAGGGTAGCAAACA	Cluster_144	947	5	0	0	0	0	0	0	0	0	0	0	0	0	0	0	0	0	0	0	0	0	0	101	0	12	0	3	4	1	0	0	0	0	0	0	0	0	0	0
na	Bacteria;Actinobacteria;Actinobacteria;Propionibacteriales;Propionibacteriaceae;Cutibacterium;Multi-affiliation	multi-subject	100.0	100.0	3e-129	251	M03930:80:000000000-BJ75H:1:1107:24865:3962	TACGTAGGGTGCGAGCGTTGTCCGGATTTATTGGGCGTAAAGGGCTCGTAGGTGGTTGATCGCGTCGGAAGTGTAATCTTGGGGCTTAACCCTGAGCGTGCTTTCGATACGGGTTGACTTGAGGAAGGTAGGGGAGAATGGAATTCCTGGTGGAGCGGTGGAATGCGCAGATATCAGGAGGAACACCAGTGGCGAAGGCGGTTCTCTGGGCCTTTCCTGACGCTGAGGAGCGAAAGCGTGGGGAGCGAACA	Cluster_124	617	0	0	19	0	0	0	7	8	0	0	0	0	0	0	3	0	0	0	5	3	0	0	5	0	0	0	0	0	0	0	18	15	0	0	10	0	0	0	0
na	Bacteria;Proteobacteria;Alphaproteobacteria;Caulobacterales;Caulobacteraceae;unknown genus;unknown species	KM882732.1.1286	99.6	100.0	1e-127	251	M03930:80:000000000-BJ75H:1:2118:22971:13337	TACGAAGGGGGCTAGCGTTGCTCGGAATTACTGGGCGTAAAGGGCGCGTAGGCGGACAGTTAAGTCGGGGGTGAAAGCCCGGGGCTCAACCTCGGAATTGCCTTCGATACTGGCTGTCTTGAGTGTGAGAGAGGTGTGTGGAACTCCGAGTGTAGAGGTGAAATTCGTAGATATTCGGAAGAACACCAGTGGCGAAGGCGACACACTGGCTCACTACTGACGCTGAGGCGCGAAAGCGTGGGGAGCAAACA	Cluster_120	938	0	0	0	0	2	0	0	0	0	0	0	0	3	0	0	0	0	0	0	0	0	0	0	0	0	0	0	0	0	0	0	0	0	0	0	0	0	0	0
na	Bacteria;Proteobacteria;Gammaproteobacteria;Coxiellales;Coxiellaceae;Coxiella;unknown species	KJ459064.1.1370	90.4	99.6015936255	1e-88	250	M03930:80:000000000-BJ75H:1:1111:17857:10319	TACAGAGAGTGCAAGCGTTAATCGGAATTATTGGGCGTAAAGCGCGCGTAGGTGGATATTTAAGTCGGATGTGAAAGCCCTAGGCTCAACTTAGGAATTGCGTCCGATACTGAATATCTTGAGTATGGTAGAGGGAAGTGGAATTTCCGGTGTAGCGGTGAAATGCGTTGAGATCGGAAGGAACGCCCGTGGCGAAAGCGAGGTCCTGGACCCTTTCTGACGCTGAGACGCGAAAGCCAGGGGAGCGAACG	Cluster_321	936	83	11	2	0	39	0	3	1	9	1	0	0	43	5	0	5	4	0	1	0	4	0	0	0	55	1	0	0	30	2	0	0	18	2	0	0	7	2	0
na	Bacteria;Proteobacteria;Gammaproteobacteria;Coxiellales;Coxiellaceae;Coxiella;unknown species	JN866592.1.1509	90.87	100.0	6e-91	252	M03930:80:000000000-BJ75H:1:1105:20038:2576	TACAGAGAGTGCAAGCGTTAATCGGAATTATTGGGCGTAAAGCGCGCGTAGGTGGATATTTAAGTCGGATGTGAAAGCCCTAGGCTCAACTTAGGAATTGCGTCCGATACTGAATATCTTGAGTATGGTAGAGGGAAGTGGAATTTCCGGTGTAGCGGTGAAATGCGTAGATATCAGGAGGAACACCTGTGGTGTAGACAGCTTTCTGGACCATAGCTGACGCTGAGACACGAAAGCGTGGGTAGCAAACA	Cluster_423	929	17	4	2	0	18	0	12	0	10	0	0	0	19	4	5	0	8	0	3	0	7	0	0	0	56	6	12	0	7	0	0	0	7	1	0	0	5	0	0
na	Bacteria;Proteobacteria;Alphaproteobacteria;Sphingomonadales;Sphingomonadaceae;Sphingomonas;Multi-affiliation	multi-subject	100.0	100.0	3e-129	251	M03930:80:000000000-BJ75H:1:2114:7756:16491	TACGGAGGGAGCTAGCGTTGTTCGGAATTACTGGGCGTAAAGCGCACGTAGGCGGCTTTGTAAGTTAGAGGTGAAAGCCTGGAGCTCAACTCCAGAACTGCCTTTGATACTGCATGGCTTGAATCCAGGAGAGGTGAGTGGAATTCCGAGTGTAGAGGTGAAATTCGTAGATATTCGGAAGAACACCAGTGGCGAAGGCGGCTCACTGGACTGGTATTGACGCTGAGGTGCGAAAGCGTGGGGAGCAAACA	Cluster_210	921	1	0	0	0	1	0	0	0	0	0	0	0	1	0	0	0	0	0	0	0	0	0	0	0	9	0	18	0	138	1	543	19	23	0	0	0	0	0	0
na	Bacteria;Acidobacteria;Acidobacteriia;Acidobacteriales;Acidobacteriaceae (Subgroup 1);Multi-affiliation;Multi-affiliation	multi-subject	99.6	100.0	1e-127	251	M03930:80:000000000-BJ75H:1:1102:16906:19314	TACGAGGGGGGCAAGCGTTGTTCGGAATTATTGGGCGTAAAGGGCGCGTAGGCGGTCTGACAAGTCTTATGTGAAATCTCTGGGCTCAACCCAGAGTCTGCATGGGAAACTGTCGGGCTTGAGTATGGGAGAGGTGAGTGGAATTTCCGGTGTAGCGGTGAAATGCGTAGATATCGGAAGGAACACCTGTGGCGAAAGCGGCTCACTGGACCATAACTGACGCTGAGGCGCGAAAGCTAGGGGAGCAAACA	Cluster_134	918	0	0	52	0	4	0	27	0	3	0	0	0	3	0	0	9	1	0	16	0	0	0	0	0	20	0	0	2	0	0	0	0	2	0	0	0	0	0	0
na	Bacteria;Bacteroidetes;Bacteroidia;Chitinophagales;Chitinophagaceae;Parafilimonas;Multi-affiliation	multi-subject	99.2	100.0	6e-126	251	M03930:80:000000000-BJ75H:1:1102:8063:17770	TACGGAGGGTGCAAGCGTTATCCGGATTTACTGGGTTTAAAGGGTGCGCAGGCGGATATGTAAGTCAGTGGTGAAATCTTTAGGCTTAACCTGAAAATTGCCGTTGATACTATATATCTTGAATGCTGTGGAGGTAAGCAGAATATGTCATGTAGCGGTGAAATGCTTAGATATGACATAGAATACCTATTGCGAAGGCAGCTTACTACGCAGATATTGACGCTCATGCACGAAAGCGTGGGGATCAAACA	Cluster_166	914	31	0	0	9	21	0	17	1	13	0	0	0	0	0	0	0	0	0	0	0	2	0	0	24	173	0	65	0	11	0	0	0	0	0	0	0	10	0	0
na	Bacteria;Actinobacteria;Actinobacteria;Frankiales;Frankiaceae;Jatrophihabitans;Multi-affiliation	multi-subject	94.42	100.0	6e-106	251	M03930:80:000000000-BJ75H:1:1119:3796:12239	TACGTAGGGTGCAAGCGTTGTCCGGAATTATTGGGCGTAAAGAGCTCGTAGGCGGCTTGTCGCGTCGGCTGTGAAAACCTGGGGCTCAACCCCGGGCCTGCAGCCGATACGGGCAAGCTAGAATTCGGTAGGGGAGACTGGAACTCCTGGTGTAGCGGTGAAATGCGCAGATATCGGAAGGAACACCAGTGGCGAAGGCGACTTCCTGGACCAATACTGACACTGAGGCGCGAAAGCGTAGGGAGCAAACA	Cluster_285	905	8	1	2	0	37	2	25	0	12	1	1	0	53	3	26	3	9	0	21	9	16	0	10	1	16	0	7	0	3	0	1	3	10	0	0	0	19	0	0
na	Bacteria;Proteobacteria;Alphaproteobacteria;Rickettsiales;Mitochondria;unknown genus;Multi-affiliation	multi-subject	96.35	100.0	3e-98	219	M03930:80:000000000-BJ75H:1:1106:26348:11491	TACGTAAAAGACTAGTGTTAGTCATCTTTATTAGGTTTAAAGGGTACCTAGACGGTAAATTAAACTCTAAATGAGTACTTTTTTACTAGAGTTTTATAAGAGAAGGAAGAATTTCTGGAGTAGTGATAAAATACTCTTATACCAGAAGGACTGGTAACAGCGAAGGCATCCTTCTATGTAGAAACTGACGTTGAGGGACGAAGGCTTGGGTAGCAATAA	Cluster_122	904	0	0	29	0	0	0	67	24	0	0	0	0	0	0	2	0	0	0	14	7	0	0	0	0	0	0	0	0	0	0	0	0	0	0	0	13	0	0	0
na	Bacteria;Proteobacteria;Alphaproteobacteria;Sphingomonadales;Sphingomonadaceae;Sphingomonas;Multi-affiliation	multi-subject	100.0	100.0	3e-129	251	M03930:80:000000000-BJ75H:1:2107:5737:6798	TACGGAGGGGGCTAGCGTTGTTCGGAATTACTGGGCGTAAAGCGCACGTAGGCGGCTTGGTAAGTTAGAGGTGAAAGCCTGGAGCTCAACTCCAGAATTGCCTTTAAGACTGCCGAGCTAGCAGGTGAGAGAGGTAAGTGGAATTCCGAGTGTAGAGGTGAAATTCGTAGATATTCGGAAGAACACCAGTGGCGAAGGCGGCTTACTGGCTCATACTGGACGCTGAGGTGCGAAAGCGTGGGGAGCAAACA	Cluster_164	898	1	0	0	0	18	0	15	0	0	0	0	0	1	0	0	0	1	0	0	0	0	0	0	0	15	0	0	0	0	0	0	0	4	0	0	0	40	0	0
na	Bacteria;Proteobacteria;Gammaproteobacteria;Oceanospirillales;Halomonadaceae;Halomonas;unknown species	KF859691.1.1495	96.02	100.0	1e-112	251	M03930:80:000000000-BJ75H:1:1113:22473:24454	TACGGAGGGTGCGAGCGTTAATCGGAATTACTGGGCGTAAAGCGCGCGTAGGCGGCGTGATAAGCCGGTTGTGAAAGCCCCGGGCTCAACCTGGGAACGGCATCCGGAACTGTCAGGCTAGAGTGCAGGAGAGGAAGGTAGAATTCCCGGTGTAGCGGTGAAATGCGTAGATATCGGAAGGAACACCAGTGGCGAAGGCGACTTCCTGGACCAATACTGACACTGAGGCGCGAAAGCGTAGGGAGCAAACA	Cluster_271	869	0	0	4	0	0	0	90	8	0	0	32	6	0	0	28	1	0	0	32	1	0	0	29	0	0	0	8	0	0	0	0	0	0	0	1	0	0	0	0
na	Bacteria;Cyanobacteria;Oxyphotobacteria;Chloroplast;unknown family;unknown genus;Multi-affiliation	multi-subject	99.6	100.0	1e-127	251	M03930:80:000000000-BJ75H:1:2112:12822:17788	GACGGAGGATGCAAGTGTTATCCGGAATCACTGGGCGTAAAGCGTCTGTAGGTGGTCCAATAAGTCAACTGTTAAATCTTGAGGCTCAACTTCAAAATCGCAGTCGAAACTATTAGACTAGAGTATAGTAGGGGTAAAGGGAATTTCCAGTGGAGCGGTGAAATGCGTAGAGATTGGAAAGAACACCGATGGCGAAGGCACTTTACTGGGCTATTACTAACACTCAGAGACGAAAGCTAGGGTAGCAAATG	Cluster_189	885	3	0	0	0	215	3	264	82	9	0	0	0	11	0	0	0	1	0	0	0	0	0	0	0	7	0	0	0	1	0	0	0	0	0	0	0	1	0	0
na	Bacteria;Acidobacteria;Acidobacteriia;Acidobacteriales;Acidobacteriaceae (Subgroup 1);Edaphobacter;Edaphobacter sp.	KF424996.1.1424	99.6	100.0	1e-127	251	M03930:80:000000000-BJ75H:1:1103:5769:4748	TACGAGGGGGGCGAGCGTTGTTCGGAATTATTGGGCGTAAAGGGCGCGTAGGCGGTTTGACAAGTCTTGTGTGAAATCTCTGGGCTCAACCCAGAGTCTGCACGGGAAACTGTCGGGCTAGAGGATGGGAGAGGTGAGTGGAATTTCCGGTGTAGCGGTGAAATGCGTAGATATCGGAAGGAACACCTGTGGCGAAAGCGGCTCACTGGACCATATCTGACGCTGAGGCGCGAAAGCTGGGGGAGCAAACA	Cluster_135	879	0	0	0	0	13	0	83	0	0	0	0	0	0	0	0	0	0	0	0	0	0	0	0	0	6	0	0	0	0	0	0	0	3	0	0	0	0	0	0
na	Bacteria;Verrucomicrobia;Verrucomicrobiae;Chthoniobacterales;Chthoniobacteraceae;LD29;unknown species	EF516822.1.1479	99.6	100.0	1e-127	251	M03930:80:000000000-BJ75H:1:1115:4819:6935	TACAGAGGTCTCAAGCGTTGTTCGGATTCATTGGGCGTAAAGGGAGCGTAGGCGGTCGGGTAAGTCGGATGTGAAATCCTGGGGCTCAACCTCAGAACTGCATTCGATACTGCTTGGCTAGAGGACTGGAGAGGTGAGTGGAATTCACGGTGTAGCAGTGAAATGCGTAGATATCGTGAGGAAGACCAGCGGCGAAGGCGGCTCACTGGACAGTTTCTGACGCTGATGCTCGAAGGCCAGGGGAGCAAACG	Cluster_379	878	26	2	0	0	4	0	0	0	11	0	0	0	5	0	0	0	3	1	0	12	7	0	0	0	16	0	0	0	10	0	0	0	8	0	0	0	2	0	0
na	Bacteria;Actinobacteria;Thermoleophilia;Solirubrobacterales;67-14;unknown genus;unknown species	FJ466414.1.1379	100.0	100.0	3e-129	251	M03930:80:000000000-BJ75H:1:2117:11112:6550	TACGTAGGGAGCAAGCGTTGTCCGGAATCATTGGGCGTAAAGCGCGCGTAGGTGGCTTCGTAAGTCCGTTGTGAAAGTCAAAGGCTCAACCTTTGAATGCCGATGGATACTGCGGAGCTAGAGTACGGAAGAGGCGAGTGGAATTCCTGGTGTAGCGGTGGAATGCGCAGATATCAGGAGGAACACCAATAGCGAAGGCAGCTCGCTGGGACGTTACTGACACTAAGGCGCGAAAGCGTGGGGAGCGAACA	Cluster_147	876	4	1	0	0	4	0	0	0	2	0	0	0	26	0	25	0	1	0	17	0	0	0	0	0	90	0	29	0	3	0	0	0	2	0	0	0	10	0	0
na	Bacteria;Armatimonadetes;Chthonomonadetes;Chthonomonadales;Chthonomonadaceae;Chthonomonas;unknown species	KY992724.1.1469	90.44	100.0	3e-89	251	M03930:80:000000000-BJ75H:1:1109:21971:10551	TACGGAGGGGGCGAGCGTTGTCCGAAGTTACTGGGCGTAAAGCGCGCGTAGGCGGATCGCCAAGTCTGTCGTGAAAGCCTGGGGCTTAACCCCAGAGGGTCGGTGGATACTGGCGGTCTTGAAGAGGCTAGGGAGAAATGGAATTGCTGGTGTAGCGGTGAAATGCGTAGAGATCAGCAGGAACTCCGGTGGCGAAGGCGGTTTCTTGGGGCCTTCTTGACGCTGAGGCGCGAAAGCTGGGGGAGCGAACG	Cluster_228	854	8	0	92	0	14	0	13	0	3	0	0	0	1	0	0	0	5	0	0	0	3	0	200	0	48	0	4	0	40	0	0	0	0	0	0	0	0	0	0
na	Bacteria;Proteobacteria;Gammaproteobacteria;Coxiellales;Coxiellaceae;Coxiella;Multi-affiliation	multi-subject	92.43	100.0	1e-97	251	M03930:80:000000000-BJ75H:1:1114:16230:2155	TACAGAGAGTGCAAGCGTTAATCGGAATTATTGGGCGTAAAGCGCGCGTAGGTGGATATTTAAGTCGGATGTGAAAGCCCTAGGCTCAACTTAGGAATTGCGTCCGATACTGAATATCTTGAGTATGGTAGAGGGAAGTGGAATTTCCGGTGTAGCGGTGAAATGCGTAGAGATCGGGAGGAATACCAGTGGCGAAGGCGGCCTTCTGGACTGACACTGACGCTGAGGTGCGAAAGCGTGGGTAGCAAACA	Cluster_168	836	1	0	1	0	0	0	96	12	0	0	20	1	0	0	12	1	0	0	32	0	0	0	23	0	0	0	1	0	0	0	0	0	0	0	1	0	0	0	0
na	Bacteria;Actinobacteria;Actinobacteria;Propionibacteriales;Nocardioidaceae;Nocardioides;unknown species	JQ407978.1.1347	98.8	100.0	3e-124	251	M03930:80:000000000-BJ75H:1:1101:5364:9748	TACGTAGGGTCCGAGCGTTGTCCGGAATTATTGGGCGTAAAGGGCTCGTAGGCGGTTTGTCGCGTCGGGAGTGAAATTTCACAGCTTAACTGTGAACTTGCTTCCGATACGGGCAGACTTGAGGCATTCAGGGGAGAACGGAATTCCTGGTGTAGCGGTGAAATGCGCAGATATCAGGAGGAACACCGGTGGCGAAGGCGGTTCTCTGGGAATGTCCTGACGCTGAGGAGCGAAAGTGTGGGGAGCGAACA	Cluster_190	847	0	0	0	0	0	0	6	0	0	0	0	0	3	0	0	0	0	0	0	0	3	0	82	0	8	0	17	5	1	0	0	0	9	0	0	0	0	0	0
na	Bacteria;Proteobacteria;Gammaproteobacteria;Pseudomonadales;Moraxellaceae;Acinetobacter;Multi-affiliation	multi-subject	100.0	100.0	3e-129	251	M03930:80:000000000-BJ75H:1:1108:14221:19482	TACAGAGGGTGCGAGCGTTAATCGGATTTACTGGGCGTAAAGCGTGCGTAGGCGGCTAATTGAGTCGGATGTGAAATCCCCGAGCTTAACTTGGGAATTGCATTCGATACTGGTTAGCTAGAGTGTGGGAGAGGATGGTAGAATTCCAGGTGTAGCGGTGAAATGCGTAGAGATCTGGAGGAATACCGATGGCGAAGGCAGCCATCTGGCCTAACACTGACGCTGAGGTACGAAAGCATGGGGAGCAAACA	Cluster_132	837	0	0	0	0	0	0	0	0	0	0	0	0	0	0	0	0	0	0	0	0	0	0	0	0	0	0	2	0	0	0	56	96	0	0	50	0	0	0	0
na	Bacteria;Proteobacteria;Alphaproteobacteria;Rickettsiales;Mitochondria;unknown genus;Polycephalomyces prolificus	AB027346.1.1406	88.24	100.0	9e-69	221	M03930:80:000000000-BJ75H:1:1117:20572:8759	TACGTAAGAGACTAGTGTTATTCATCACAATTAGGTTTAAAGGGTACCTAGACGGTCAAAATAGCATAAAAAATGTAACTACTTGACTAGAGTTTTATGTAAGAGGGCAGAATCTGCGGTGGAGAGATAAAATTTTATGATACCAAAGGGACTGGTAAAGGTGAAGACAGCCCTCTATGTAGAAACTGACGTTGAGGGACGAAGGCACAGGTCACGAACA	Cluster_133	835	0	0	0	0	0	0	0	0	0	0	0	0	0	0	0	0	0	0	0	0	0	0	0	0	0	0	0	0	0	0	0	0	0	0	0	0	0	0	0
na	Bacteria;Acidobacteria;Acidobacteriia;Acidobacteriales;Acidobacteriaceae (Subgroup 1);Acidipila;unknown species	HM062390.1.1418	99.2	100.0	6e-126	251	M03930:80:000000000-BJ75H:1:2102:26632:16703	TACGAGGGGGGCGAGCGTTGTTCGGAATTATTGGGCGTAAAGGGCGCGTAGGCGGTTGGATAAGTCTTGTGTGAAATCTTCGGGCTCAACTCGAAGTCTGCACGAGAAACTGTCCGGCTTGAGTGTGGGAGAGGTGAGTGGAATTCCTGGTGTAGCGGTGAAATGCGTAGATATCAGGAGGAACACCTGTGGCGAAAGCGGCTCACTGGACCACAACTGACGCTGAGGCGCGAAAGCTAGGGGAGCAAACA	Cluster_148	832	0	0	0	0	0	0	0	0	0	0	0	0	0	0	0	0	2	0	24	0	0	0	0	0	0	0	0	0	0	0	0	0	3	0	0	0	0	0	0
na	Bacteria;Armatimonadetes;Armatimonadia;Armatimonadales;unknown family;unknown genus;unknown species	AM697438.1.1470	99.6	100.0	3e-128	252	M03930:80:000000000-BJ75H:1:1101:15923:23969	TACGTAGGGGGCGAGCGTTGTCCGAAGTTACTGGGCGTAAAGCGCGTGTAGGCGGTTTTTTAAGTTTGGGGTGAAAGGTTCACGGCTCAACCGGAACAGTGCCTTGAAAACTGGAAGACTTGAATGTGGCAGGGGAAAGCGGAATTCCTGGTGTAGCGGTGAAATGCGTAGATATCAGGAGGAACACCGATGGCGAAGGCAGCTTTCTGGGCTAACATTGACGCTGAGACGCGAAAGCGTGGGGAGCGAACG	Cluster_140	679	23	0	0	0	6	0	4	2	1	0	0	0	0	0	0	0	5	0	0	0	0	0	0	0	237	0	9	3	8	1	0	33	0	0	0	0	0	0	0
na	Bacteria;Bacteroidetes;Bacteroidia;Sphingobacteriales;Sphingobacteriaceae;Mucilaginibacter;unknown species	multi-subject	100.0	100.0	3e-129	251	M03930:80:000000000-BJ75H:1:1103:7023:13399	TACGGAGGATCCAAGCGTTATCCGGATTTATTGGGTTTAAAGGGTGCGTAGGTGGCCTATTAAGTCAGGGGTGAAAGACGGTAGCTTAACTATCGCAGTGCCTTTGATACTGATGGGCTTGAATACAGTTGAAGTAGGCGGAATGTGACAAGTAGCGGTGAAATGCATAGATATGTCACAGAACACCGATTGCGAAGGCAGCTTACTAAAGTGTGATTGACACTGAGGCACGAAAGCGTGGGGATCAAACA	Cluster_155	818	0	0	0	0	0	0	0	0	0	0	0	0	0	0	0	0	0	0	0	0	0	0	0	0	28	0	0	0	23	0	0	0	1	0	0	0	0	0	0
na	Bacteria;Proteobacteria;Gammaproteobacteria;Coxiellales;Coxiellaceae;Coxiella;unknown species	FJ205344.1.1470	94.42	100.0	6e-106	251	M03930:80:000000000-BJ75H:1:1101:18524:21174	TACAGAGAGTGCAAGCGTTAATCGGAATTATTGGGCGTAAAGCGCGCGTAGGTGGATATTTAAGTCGGATGTGAAAGCCCTAGGCTCAACTTAGGAATTGCGTCCGATACTGAATATCTTGAGTATGGTAGAGGGAAGTGGAATTTCCGGTGTAGCGGTGAAATGCGTAGATATCGGAAGGAACACCAGTGGCGAAGGCGGCTATCTGGTTCGATACTGACACTGAGGTGCGAAAGCGTGGGGAGCAAACA	Cluster_172	814	0	0	0	0	0	0	0	0	0	0	0	0	0	0	0	0	0	0	0	0	0	0	0	0	0	0	0	0	0	0	0	0	0	0	0	0	0	0	0
na	Bacteria;Bacteroidetes;Bacteroidia;Cytophagales;Spirosomaceae;Spirosoma;Spirosoma sp.	KU865688.1.1383	94.82	100.0	1e-107	251	M03930:80:000000000-BJ75H:1:1101:17226:17272	TACGGAGGGTGCGAGCGTTGTCCGGATTTATTGGGTTTAAAGGGTGCGTAGGTGGTCTTTTAAGTCTGGTTTGAAAGCGGGCGGCTCAACCGTCCGATGTGGCTGGAAACTGGGGGACTTGAATTTTTTGGCGGTAGCTGGAACGGGTCATGTAGCGGTGAAATGCATAGAGATGACCCAGAACCCCGATTGCGAAGGCAGGCTACTACGAGTGAATTGACACTGAGGCACGAGAGCATGGGGAGCCAACA	Cluster_169	798	72	0	0	0	1	0	0	0	27	0	28	0	0	0	0	0	7	0	0	0	12	0	119	0	54	0	0	0	6	0	0	0	0	0	0	0	0	0	0
na	Bacteria;Proteobacteria;Alphaproteobacteria;Rhizobiales;Beijerinckiaceae;1174-901-12;unknown species	KM882735.1.1294	98.41	100.0	1e-122	251	M03930:80:000000000-BJ75H:1:1104:8177:19733	TACGAAGGGGGCTAGCGTTGTTCGGATTAACTGGGCGTAAAGGGTGCGTAGGCGGGTTTTTAAGTCAGGGGTGAAATCCCGAGGCTCAACCTCGGAACTGCCTTTGATACTGGAAATCTTGAGTCCGGGAGAGGTGAGTGGAACTGCGAGTGTAGAGGTGAAATTCGTAGATATTCGCAAGAACACCAGTGGCGAAGGCGGCTCACTGGCCCGGAACTGACGCTGAGGCACGAAAGCGTGGGGAGCAAACA	Cluster_274	796	0	0	0	0	10	0	21	0	2	0	0	0	14	0	7	21	1	1	0	0	0	0	0	0	10	0	0	0	4	0	0	44	8	0	0	0	1	0	0
na	Bacteria;Proteobacteria;Alphaproteobacteria;Rickettsiales;Mitochondria;unknown genus;Fonsecaea multimorphosa	LVCI01000074.295.1700	82.51	100.0	4e-47	223	M03930:80:000000000-BJ75H:1:1107:6082:4237	TACGTGAAATACAAGTGTTATTCATCTTTAATGGGTTTAAAGGGTACCTAGACAGAAAATCAAGCCTAAATAAAAAGGGACTAATTTTCTAGAGTTTTATGTGTGAATGTCGAACTATCGGAGTAAAGTCAACATTTTATGATACCGATGAGACGGGTAACAGCGAAGACACCATTCTATGTAAAAACTGACGTTGAGGGACGAAGCCTTGGGTAGCGATAA	Cluster_136	792	1	0	0	0	1	0	0	0	3	0	0	0	27	0	16	0	0	0	93	30	0	0	0	0	24	0	0	0	4	0	0	0	1	0	0	0	3	0	0
na	Bacteria;Proteobacteria;Alphaproteobacteria;Rhizobiales;Beijerinckiaceae;1174-901-12;unknown species	HQ327294.1.1450	97.22	100.0	1e-117	252	M03930:80:000000000-BJ75H:1:1105:4046:9738	TACGAAGGGGGCTAGCGTTGTTCGGATTTACTGGGCGTAAAGGGCGCGTAGGCGGATTGGTCAGTCAGGGGTGAAATGCCGAGGCTCAACTTCGGAACTGCCTTTGATACTGCTGATCTGGAGTCCGGGAGAGGTGAGTGGAACTGCGAGTGTAGAGGTGAAATTCGTAGATATTCGCAAGAACACCAGTGGCGAAGGCGGCTCACTGGCCCGGAACTGACGCTGAGGCGCGAAAGCGTGGGGAGCAAACA	Cluster_250	789	2	0	27	0	33	0	0	0	2	0	5	0	8	0	0	0	6	0	7	0	0	0	0	0	34	0	0	0	6	0	0	0	1	0	0	0	2	0	0
na	Bacteria;Proteobacteria;Alphaproteobacteria;Rhizobiales;Beijerinckiaceae;Methylocella;unknown species	HM332168.1.1306	98.01	100.0	6e-121	251	M03930:80:000000000-BJ75H:1:1105:27337:17850	TACGAAGGGGGCTAGCGTTGTTCGGAATCACTGGGCGTAAAGCGCACGTAGGCGGACGATTAAGTCAGGGGTGAAATGCCGAGGCTCAACCTCGGAACTGCCTTTGATACTGGTCGTCTTGAGTCCGGGAGAGGTGAGTGGAACTGCGAGTGTAGAGGTGAAATTCGTAGATATTCGCAAGAACACCAGTGGCGAAGGCGGCTCACTGGCCCGGAACTGACGCTGAGGTGCGAAAGCGTGGGGAGCAAACA	Cluster_142	778	8	0	0	0	11	0	0	0	3	0	0	0	11	0	0	0	3	0	45	0	6	0	0	0	17	0	0	0	7	0	0	0	0	0	0	0	4	0	0
na	Bacteria;Bacteroidetes;Bacteroidia;Chitinophagales;Chitinophagaceae;unknown genus;unknown species	DQ450743.1.1359	100.0	100.0	3e-129	251	M03930:80:000000000-BJ75H:1:2117:15518:11044	TACGGAGGGTGCAAGCGTTATCCGGATTCACTGGGTTTAAAGGGTGCGTAGGCGGGTAGGTAAGTCAGTGGTGAAATCTTCGAGCTTAACTCGGAAACTGCCATTGATACTATTTATCTTGAATATTGTGGAGGTAAGCGGAATATGTCATGTAGCGGTGAAATGCTTAGATATGACATAGAACACCTATTGCGAAGGCAGCTTACTACGCATATATTGACGCTGAGGCACGAAAGCGTGGGGATCAAACA	Cluster_302	772	14	0	0	0	15	0	56	0	6	0	0	0	1	0	0	0	0	0	0	0	6	0	0	0	123	0	0	2	4	0	0	0	3	0	0	0	0	0	0
na	Bacteria;Actinobacteria;Actinobacteria;Corynebacteriales;Corynebacteriaceae;Corynebacterium 1;Multi-affiliation	multi-subject	100.0	100.0	7e-130	252	M03930:80:000000000-BJ75H:1:1104:15530:10961	TACGTAGGGTGCGAGCGTTGTCCGGAATTACTGGGCGTAAAGAGCTCGTAGGTGGTTTGTCGCGTCGTTTGTGTAAGCCCGCAGCTTAACTGCGGGACTGCAGGCGATACGGGCATAACTTGAGTGCTGTAGGGGAGACTGGAATTCCTGGTGTAGCGGTGGAATGCGCAGATATCAGGAGGAACACCGATGGCGAAGGCAGGTCTCTGGGCAGTAACTGACGCTGAGGAGCGAAAGCATGGGTAGCGAACA	Cluster_141	522	0	0	29	0	0	0	3	0	0	0	5	0	0	0	0	0	0	0	0	0	0	0	0	0	0	0	3	0	0	0	0	0	0	0	17	0	0	0	0
na	Bacteria;Proteobacteria;Gammaproteobacteria;Betaproteobacteriales;Burkholderiaceae;Schlegelella;Multi-affiliation	multi-subject	100.0	100.0	3e-129	251	M03930:80:000000000-BJ75H:1:1101:13797:6478	TACGTAGGGTGCGAGCGTTAATCGGAATTACTGGGCGTAAAGCGTGCGCAGGCGGTTGTGCAAGACAGATGTGAAATCCCCGGGCTTAACCTGGGAACTGCATTTGTGACTGCACGGCTAGAGTGCGGCAGAGGGGAGTGGAATTCCGCGTGTAGCAGTGAAATGCGTAGATATGCGGAGGAACACCGATGGCGAAGGCAGCTCCCTGGGCCTGCACTGACGCTCATGCACGAAAGCGTGGGGAGCAAACA	Cluster_143	751	0	0	46	0	0	0	43	22	0	0	2	0	0	0	0	0	0	0	0	0	0	0	179	0	0	0	0	0	0	0	0	0	1	0	0	0	0	0	0
na	Bacteria;Actinobacteria;Actinobacteria;Micrococcales;Intrasporangiaceae;Tetrasphaera;metagenome	FPLP01001575.10.1473	93.65	100.0	1e-102	252	M03930:80:000000000-BJ75H:1:1116:25932:22651	TACGTAGGGTGCGAGCGTTGTCCGGAATTATTGGGCGTAAAGAGCTTGTAGGCGGTCTGTCGCGTCTGCTGTGAAAATCCGGGGCTCAACCCCGGACTTGCAGTGGGTACGGGCAGACTAGAGTGTGGTAGGGGAGACTGGAATTCCTGGTGTAGCGGTGAAATGCGTAGATATCGGAAGGAACACCAGTGGCGAAGGCGACTTCCTGGACCAATACTGACACTGAGGCGCGAAAGCGTAGGGAGCAAACA	Cluster_259	750	3	0	1	0	4	2	1	1	5	1	0	0	11	2	6	0	3	0	3	4	13	0	1	0	36	0	6	0	34	2	0	3	7	1	1	0	4	0	0
na	Bacteria;Actinobacteria;Actinobacteria;Pseudonocardiales;Pseudonocardiaceae;Pseudonocardia;unknown species	GQ008081.1.1342	92.21	96.8253968254	1e-93	244	M03930:80:000000000-BJ75H:1:1103:5738:12158	TACAGAGAGTGCAAGCGTTAATCGGAATTATTGGGCGTAAAGAGCTCGTAGGCGGTGTGTCGCGTCGGCCGTGAAAACCTGGGGCTTAACTCTGGGCGTGCGGTCGATACGGGCATCACTTGAGTTCGGCAGGGGAGACTGGAATTCCTGGTGTAGCGGTGAAATGCGTAGATATCGGAAGGAACACCAGTGGCGAAGGCGACTTCCTGGACCAATACTGACACTGAGGCGCGAAAGCGTAGGGAGCAAACA	Cluster_262	748	13	0	0	0	23	0	2	0	36	0	0	0	37	1	5	0	27	1	5	2	20	0	0	0	16	2	2	0	22	2	0	0	21	2	0	0	4	0	0
na	Bacteria;Actinobacteria;Actinobacteria;Micrococcales;Multi-affiliation;Multi-affiliation;Multi-affiliation	multi-subject	100.0	100.0	3e-129	251	M03930:80:000000000-BJ75H:1:2104:19513:20467	TACGTAGGGCGCAAGCGTTATCCGGAATTATTGGGCGTAAAGAGCTCGTAGGCGGTTTGTCGCGTCTGCCGTGAAAGTCCGGGGCTCAACTCCGGATCTGCGGTGGGTACGGGCAGACTAGAGTGATGTAGGGGAGACTGGAATTCCTGGTGTAGCGGTGAAATGCGCAGATATCAGGAGGAACACCGATGGCGAAGGCAGGTCTCTGGGCATTAACTGACGCTGAGGAGCGAAAGCATGGGGAGCGAACA	Cluster_170	642	0	0	0	0	0	0	1	0	0	0	2	0	0	0	32	0	0	0	0	0	0	0	0	0	0	0	0	0	0	0	0	0	0	0	0	0	1	0	0
na	Bacteria;Actinobacteria;Actinobacteria;Pseudonocardiales;Pseudonocardiaceae;Pseudonocardia;unknown species	GQ008081.1.1342	98.01	99.6031746032	6e-121	251	M03930:80:000000000-BJ75H:1:2110:17065:16635	TACGTAGGGTGCGAGCGTTGTCCGGAATTATTGGGCGTAAAGAGCTCGTAGGCGGTGTGTCGCGTCGGCCGTGAAAACCTGGGGCTTAACTCTGGGCGTGCGGTCGATACGGGCATCACTTGAGTTCGGCAGGGGAGACTGGAATTCCTGGTGTAGCGGTGGAATGCGCAGATATCAGGAGGAACACCGGTGGCGAAGGCGGGTCTCTGGGCAGTAACTGACGCTGAGGAGCGAAAGCGTGGGGAGCGAACA	Cluster_167	731	0	0	3	0	6	0	6	1	6	0	0	0	70	3	17	4	0	0	5	1	1	0	3	0	11	1	0	0	18	2	3	11	4	0	2	0	8	0	0
na	Bacteria;Proteobacteria;Alphaproteobacteria;Rhizobiales;Beijerinckiaceae;unknown genus;unknown species	JF175646.1.1307	99.6	100.0	1e-127	251	M03930:80:000000000-BJ75H:1:1103:27791:16158	TACGAAGGGGGCTAGCGTTGTTCGGAATCACTGGGCGTAAAGCGCACGTAGGCGGATTTTTAAGTCAGGGGTGAAATCCCGGGGCTCAACCTCGGAACTGCCTTTGATACTGGAGATCTTGAGTCCGGAAGAGGTAAGTGGAACTGCGAGTGTAGAGGTGAAATTCGTAGATATTCGCAAGAACACCAGTGGCGAAGGCGGCTTACTGGTCCGGAACTGACGCTGAGGTGCGAAAGCGTGGGGAGCAAACA	Cluster_152	726	0	0	42	0	9	0	11	33	2	0	0	0	0	0	0	0	0	0	0	0	0	0	0	0	7	0	0	0	5	0	0	0	0	0	0	0	0	0	0
na	Bacteria;Proteobacteria;Alphaproteobacteria;Rhizobiales;Beijerinckiaceae;Methylobacterium;Multi-affiliation	multi-subject	100.0	100.0	3e-129	251	M03930:80:000000000-BJ75H:1:1119:7355:16054	TACGAAGGGGGCTAGCGTTGCTCGGAATCACTGGGCGTAAAGGGCGCGTAGGCGGTCTTTTAAGTCGGGGGTGAAAGCCTGTGGCTCAACCACAGAATTGCCTTCGATACTGGGAGACTTGAGTTCGGAAGAGGTTGGTGGAACTGCGAGTGTAGAGGTGAAATTCGTAGATATTCGCAAGAACACCGGTGGCGAAGGCGGCCAACTGGTCCGACACTGACGCTGAGGCGCGAAAGCGTGGGGAGCAAACA	Cluster_160	726	7	0	0	0	6	0	0	0	2	0	0	0	7	2	0	0	3	0	0	0	12	0	112	0	25	0	16	0	21	0	0	29	3	0	0	0	9	0	0
na	Bacteria;Acidobacteria;Acidobacteriia;Solibacterales;Solibacteraceae (Subgroup 3);Bryobacter;unknown species	multi-subject	multi-identity	100.0	3e-104	multi-alignment-lg	M03930:80:000000000-BJ75H:1:2110:19109:14917	TACGTAGGCAGCGAGCGTTGTTCGGAATTACTGGGCGTAAAGAGTGTGTAGGCGGTGCTCTAAGTTCGGTGTGAAATCTCCTGGCTTAACTGGGAGGGTGCGCCGGAAACTGGAGTGCTCGAGCGTGGGAGAGGAAAGCGGAATTCCTGGTGTAGCGGTGAAATGCGTAGATATCGGAAGGAACACCAGTGGCGAAGGCGACTTCCTGGACCAATACTGACACTGAGGCGCGAAAGCGTAGGGAGCAAACA	Cluster_256	722	7	0	2	0	17	0	4	0	8	0	0	0	25	0	8	0	1	0	2	0	2	0	1	0	30	0	16	0	5	1	0	0	9	1	4	2	11	0	0
na	Bacteria;Acidobacteria;Acidobacteriia;Acidobacteriales;Acidobacteriaceae (Subgroup 1);Terriglobus;Multi-affiliation	multi-subject	96.03	100.0	1e-112	252	M03930:80:000000000-BJ75H:1:1112:24817:3271	TACGAGGGGGGCAAGCGTTGTTCGGAATTATTGGGCGTAAAGGGCGCGTAGGCGGTTTGGCAAGTTTCGTGTGAAAACTTCGGGCTCAACTCGAAGCCTGCACGGAAAACTGCCGGGCTTGAGTATGGGAGAGGTGAGTGGAATTTCCGGTGTAGCGGTGAAATGCGTAGATATCGGAAGGAACACCAGTGGCGAAGGCGACTTCCTGGACCAATACTGACACTGAGGCGCGAAAGCGTAGGGAGCAAACA	Cluster_374	715	27	2	0	0	20	1	8	0	1	0	0	0	7	0	0	0	4	0	13	0	18	0	0	0	9	0	0	0	1	0	0	0	8	0	0	0	18	0	0
na	Bacteria;Proteobacteria;Gammaproteobacteria;Pseudomonadales;Pseudomonadaceae;Pseudomonas;Multi-affiliation	multi-subject	100.0	100.0	3e-129	251	M03930:80:000000000-BJ75H:1:1114:13718:24914	TACAGAGGGTGCAAGCGTTAATCGGAATTACTGGGCGTAAAGCGCGCGTAGGTGGTTCGTTAAGTTGGATGTGAAAGCCCCGGGCTCAACCTGGGAACTGCATCCAAAACTGGCGAGCTAGAGTACGGTAGAGGGTGGTGGAATTTCCTGTGTAGCGGTGAAATGCGTAGATATAGGAAGGAACACCAGTGGCGAAGGCGACCACCTGGACTGATACTGACACTGAGGTGCGAAAGCGTGGGGAGCAAACA	Cluster_380	608	0	0	0	0	0	0	0	0	0	0	0	0	0	0	0	0	0	0	0	0	0	0	0	0	0	0	0	1	0	0	0	0	0	0	76	0	0	0	0
na	Bacteria;Actinobacteria;Actinobacteria;Micrococcales;Microbacteriaceae;Chryseoglobus;Mesorhizobium sp.	JTGD01000018.170358.171860	98.41	100.0	1e-122	251	M03930:80:000000000-BJ75H:1:1101:21876:6374	TACGTAGGGGGCAAGCGTTGTCCGGAATTATTGGGCGTAAAGAGCTCGTAGGCGGTCTGTCGCGTCTGCTGTGAAAACCCGAGGCTCAACCTCGGGCCTGCAGTGGGTACGGGCAGACTAGAGTGCGGTAGGGGAGATTGGAACTCCTGGTGTAGCGGTGGAATGCGCAGATATCAGGAAGAACACCGATGGCGAAGGCAGATCTCTGGGCCGTTACTGACGCTGAGGAGCGAAAGCGTGGGGAGCGAACA	Cluster_171	692	3	0	103	0	2	0	5	0	3	0	0	0	6	0	0	0	6	0	15	0	33	0	162	0	11	0	0	0	11	0	0	0	1	0	33	4	1	0	0
na	Bacteria;Proteobacteria;Alphaproteobacteria;Sphingomonadales;Sphingomonadaceae;Sphingomonas;unknown species	multi-subject	98.8	100.0	3e-124	251	M03930:80:000000000-BJ75H:1:2103:5317:8021	TACGGAGGGAGCTAGCGTTGTTCGGAATTACTGGGCGTAAAGCGCACGTAGGCGGCTTTACAAGTCAGAGGTGAAAGCCTGGGGCTCAACTCCAGAATTGCCTTTGAGACTGTATCGCTTGAACACGGGAGAGGTGAGTGGAATTCCGAGTGTAGAGGTGAAATTCGTAGATATTCGGAAGAACACCAGTGGCGAAGGCGGCTCACTGGACCGTTGTTGACGCTGAGGTGCGAAAGCGTGGGGAGCAAACA	Cluster_284	695	18	0	0	0	9	0	0	0	0	0	0	0	1	0	0	0	1	0	0	0	3	0	17	0	15	0	0	0	21	0	0	0	2	0	0	0	2	0	0
na	Bacteria;Bacteroidetes;Bacteroidia;Chitinophagales;Chitinophagaceae;Flavisolibacter;unknown species	AB696133.1.1453	100.0	100.0	3e-129	251	M03930:80:000000000-BJ75H:1:1106:17551:16350	TACGGAGGGTGCAAGCGTTATCCGGATTCACTGGGTTTAAAGGGAGCGTAGGAGGGCAGGTAAGTCAGTGGTGAAATCTTCGAGCTTAACTCGGAAACTGCCGTTGATACTATCTGTCTTGAATACCGTGGAGATGAGCGGAATATGTCATGTAGCGGTGAAATGCTTAGATATGACATAGAACACCAATTGCGAAGGCAGCTCGTTACACGCATATTGACTCTGAGGCTCGAAAGCGTGGGGATCAAACA	Cluster_301	689	155	0	0	49	22	0	0	0	12	0	0	0	3	0	0	0	3	0	0	0	4	0	0	0	25	0	0	0	305	0	0	0	0	0	0	0	0	0	0
na	Bacteria;Proteobacteria;Gammaproteobacteria;Coxiellales;Coxiellaceae;Coxiella;unknown species	multi-subject	multi-identity	100.0	3e-89	multi-alignment-lg	M03930:80:000000000-BJ75H:1:1107:8791:1834	TACAGAGAGTGCAAGCGTTAATCGGAATTATTGGGCGTAAAGCGCGCGTAGGTGGATATTTAAGTCGGATGTGAAAGCCCTAGGCTCAACTTAGGAATTGCGTCCGATACTGAATATCTTGAGTATGGTAGAGGGAAGTGGAATTTCCGGTGTAGCGGTGAAATGCGTAGATATCAGGAGGAACACCGATGGCGAAGGCAGATCTCTGGGCCGTAACTGACGCTGAGGAGCGAAAGCGTGGGGAGCGAACA	Cluster_287	688	5	1	0	0	4	1	1	0	4	0	0	0	38	3	1	0	5	3	5	1	6	0	0	0	3	1	1	0	12	2	1	1	24	2	1	0	3	0	1
na	Bacteria;Proteobacteria;Gammaproteobacteria;Coxiellales;Coxiellaceae;Coxiella;unknown species	JN866592.1.1509	91.63	100.0	3e-94	251	M03930:80:000000000-BJ75H:1:1114:14326:1833	TACAGAGAGTGCAAGCGTTAATCGGAATTATTGGGCGTAAAGCGCGCGTAGGTGGATATTTAAGTCGGATGTGAAAGCCCTAGGCTCAACTTAGGAATTGCGTCCGATACTGAATATCTTGAGTATGGTAGAGGGAAGTGGAATTTCCGGTGTAGCGGTGAAATGCGCAGATATCAGGAGGAACACCAATGGCGAAGGCAGCTCGCTGGGACGGTACTGACACTGAGACGCGAAAGCGTGGGGAGCAAACA	Cluster_336	679	16	3	0	0	25	1	7	1	8	0	2	0	25	7	14	3	14	0	14	3	8	2	0	0	25	1	3	1	13	3	1	0	6	1	1	0	8	2	0
na	Bacteria;Proteobacteria;Alphaproteobacteria;Sphingomonadales;Sphingomonadaceae;Sphingomonas;Multi-affiliation	multi-subject	99.2	100.0	6e-126	251	M03930:80:000000000-BJ75H:1:2107:10099:2870	TACGGAGGGGGCTAGCGTTGTTCGGAATTACTGGGCGTAAAGCGCACGTAGGCGGCTTTGTAAGTTAGAGGTGAAAGCCCGGGGCTCAACCCCGGAATTGCCTTTAAGACTGCAGAGCTAGCAGGTGAGAGAGGTAAGTGGAATTCCGAGTGTAGAGGTGAAATTCGTAGATATTCGGAAGAACACCAGTGGCGAAGGCGGCTTACTGGCTCATACTGGACGCTGAGGTGCGAAAGCGTGGGGAGCAAACA	Cluster_313	680	1	0	0	0	18	0	28	8	0	0	0	0	21	0	28	9	2	0	0	0	0	0	0	0	11	0	0	0	4	0	144	0	12	0	0	0	70	0	2
na	Bacteria;Proteobacteria;Gammaproteobacteria;Betaproteobacteriales;Burkholderiaceae;Burkholderia-Caballeronia-Paraburkholderia;Multi-affiliation	multi-subject	99.59	96.8253968254	1e-123	244	M03930:80:000000000-BJ75H:1:1101:20328:22003	TACAGAGAGTGCAAGCGTTAATCGGAATTACTGGGCGTAAAGCGTGCGCAGGCGGTCTGTTAAGACCGATGTGAAATCCCCGGGCTTAACCTGGGAACTGCATTGGTGACTGGCAGGCTTTGAGTGTGGCAGAGGGGGGTAGAATTCCACGTGTAGCAGTGAAATGCGTAGAGATGTGGAGGAATACCGATGGCGAAGGCAGCCCCCTGGGCCAACACTGACGCTCATGCACGAAAGCGTGGGGAGCAAACA	Cluster_395	672	1	0	0	0	20	0	4	0	1	0	0	0	27	0	1	0	7	0	2	0	0	0	0	0	8	0	0	0	3	0	0	0	36	1	0	0	139	1	1
na	Bacteria;Actinobacteria;Actinobacteria;Pseudonocardiales;Pseudonocardiaceae;Actinomycetospora;Actinomycetospora chiangmaiensis	multi-subject	97.62	100.0	7e-120	252	M03930:80:000000000-BJ75H:1:1101:21275:21241	TACGTAGGGTGCGAGCGTTGTCCGGAATTATTGGGCGTAAAGAGCTCGTAGGCGGTGTGTCGCGTCGGCCGTGAAAACCTGGGGCTTAACTCTGGGCGTGCGGTCGATACGGGCATCACTTGAGTTCGGCAGGGGAGACTGGAATTCCTGGTGTAGCGGTGAAATGCGCAGATATCAGGAGGAACACCGATGGCGAAGGCAGGTCTCTGGGCCACTACTGACGCTGAGAAGCGAAAGCATGGGGAGCGAACA	Cluster_355	672	4	0	0	0	3	0	2	0	0	0	0	0	9	1	3	1	2	0	2	1	3	0	3	0	30	1	7	0	27	0	0	12	0	0	1	0	0	0	0
na	Bacteria;Firmicutes;Bacilli;Bacillales;Bacillaceae;Bacillus;Multi-affiliation	multi-subject	100.0	100.0	3e-129	251	M03930:80:000000000-BJ75H:1:1109:24737:7005	TACGTAGGTGGCAAGCGTTGTCCGGAATTATTGGGCGTAAAGCGCGCGCAGGCGGTTCCTTAAGTCTGATGTGAAAGCCCCCGGCTCAACCGGGGAGGGTCATTGGAAACTGGGGAACTTGAGTGCAGAAGAGAAGAGTGGAATTCCACGTGTAGCGGTGAAATGCGTAGAGATGTGGAGGAACACCAGTGGCGAAGGCGACTCTTTGGTCTGTAACTGACGCTGAGGCGCGAAAGCGTGGGGAGCAAACA	Cluster_161	670	0	0	0	0	0	0	0	0	0	0	0	0	0	0	0	0	0	0	0	0	0	0	0	0	0	0	0	0	0	0	0	0	0	0	0	0	0	0	0
na	Bacteria;Armatimonadetes;Chthonomonadetes;Chthonomonadales;Chthonomonadaceae;Chthonomonas;unknown species	HG529099.1.1221	97.21	100.0	1e-117	251	M03930:80:000000000-BJ75H:1:2103:6505:22216	TACGGAGGGGGCGAGCGTTGTCCGAAGTTACTGGGCGTAAAGCGCGCGTAGGCGGGTTGGCAAGTCCGCTGTGAAAGCCCGGCGCTCAACGCCGGAGGGTCGGTGGATACTGCCAGTCTTGAAGGTGCTAGGGGAAGATGGAATTACCAGTGTAGCGGTGAAATGCGTAGATATTGGTAGGAACACCAGTGGCGAAGGCGGTCTTCTGGAGCACTCTTGACGCTGAGGCGCGAAAGCTGGGGGAGCGAACG	Cluster_176	669	1	0	0	0	7	0	0	0	2	0	0	0	0	0	0	0	1	0	0	0	0	0	0	0	0	0	0	0	0	0	0	0	5	0	0	0	0	0	0
na	Bacteria;Proteobacteria;Gammaproteobacteria;Coxiellales;Coxiellaceae;Coxiella;unknown species	multi-subject	92.83	100.0	3e-99	251	M03930:80:000000000-BJ75H:1:2111:27963:12218	TACAGAGAGTGCAAGCGTTAATCGGAATTATTGGGCGTAAAGCGCGCGTAGGTGGATATTTAAGTCGGATGTGAAAGCCCTAGGCTCAACTTAGGAATTGCGTCCGATACTGAATATCTTGAGTATGGTAGAGGGAAGTGGAATTTCCGGTGTAGCGGTGAAATGCGTAGATATTCGCAAGAACACCGGTGGCGAAGGCGGCCAACTGGACCATCACTGACGCTGAGGCGCGAAAGCGTGGGGAGCAAACA	Cluster_265	656	9	6	2	0	13	1	9	0	8	0	1	0	21	2	1	1	14	1	10	4	22	0	5	1	13	0	7	0	27	5	1	0	15	5	3	0	16	4	0
na	Bacteria;Actinobacteria;Actinobacteria;Corynebacteriales;Mycobacteriaceae;Mycobacterium;unknown species	KC758872.1.1382	95.24	100.0	3e-109	252	M03930:80:000000000-BJ75H:1:2117:20263:12442	TACGTAGGGTGCGAGCGTTGTCCGGAATTACTGGGCGTAAAGAGCTCGTAGGTGGTTTGTCGCGTTGTCCGTGAAATTCCCTGGCTTAACTGGGGGCGTGCGGGCGATACGGGCAGACTGGAGTACTGCAGGGGAGACTGGAATTCCTGGTGTAGCGGTGGAATGCGCAGATATCAGGAGGAACACCAGTGGCGAAGGCGACTTCCTGGACCAATACTGACACTGAGGCGCGAAAGCGTAGGGAGCAAACA	Cluster_398	659	0	0	0	0	6	0	7	0	1	0	0	0	34	2	16	4	1	1	1	0	2	0	2	0	0	0	0	0	5	0	0	1	3	2	0	1	8	2	1
na	Bacteria;Proteobacteria;Alphaproteobacteria;Rhizobiales;Beijerinckiaceae;Methylobacterium;Multi-affiliation	multi-subject	98.01	100.0	6e-121	251	M03930:80:000000000-BJ75H:1:1115:26548:7711	TACGAAGGGGGCTAGCGTTGCTCGGAATCACTGGGCGTAAAGGGCGCGTAGGCGGTGACTTAAGTCGGGGGTGAAAGCCTGTGGCTCAACCACAGAATGGCCTTCGATACTGGGTCACTTGAGTATGGTAGAGGTCGGTGGAACTGCGAGTGTAGAGGTGAAATTCGTAGATATTCGCAAGAACACCGGTGGCGAAGGCGGCCGACTGGACCATCACTGACGCTGAGGCGCGAAAGCGTGGGGAGCAAACA	Cluster_163	650	0	0	0	0	0	0	0	0	2	0	0	0	4	0	0	0	1	0	0	0	11	0	19	0	66	0	13	0	22	0	0	20	1	0	0	0	0	0	0
na	Bacteria;Actinobacteria;Actinobacteria;Frankiales;Multi-affiliation;Multi-affiliation;Multi-affiliation	multi-subject	98.41	100.0	1e-122	251	M03930:80:000000000-BJ75H:1:1119:9576:8897	TACGTAGGGTGCAAGCGTTGTCCGGAATTATTGGGCGTAAAGAGCTCGTAGGCGGTCTGTCGCGTCGGCTGTGAAAACCTGGGGCTTAACTCCGGGCCTGCAGCCGATACGGGCAGACTAGAGTTCGGCAGGGGAGACTGGAATTCCTGGTGTAGCGGTGAAATGCGCAGATATCAGGAGGAACACCGGTGGCGAAGGCGGGTCTCTGGGCCGAAACTGACGCTGAGGAGCGAAAGCGTGGGGAGCAAACA	Cluster_213	639	0	0	0	0	3	0	6	0	3	0	2	0	37	0	63	27	25	1	54	4	0	0	0	0	1	0	0	0	1	0	0	0	7	0	0	0	1	0	0
na	Bacteria;Actinobacteria;Actinobacteria;Micrococcales;Intrasporangiaceae;Janibacter;Janibacter melonis	KX692278.1.1227	98.01	100.0	6e-121	251	M03930:80:000000000-BJ75H:1:1105:15870:18443	TACGTAGGGTGCGAGCGTTGTCCGGAATTATTGGGCGTAAAGAGCTTGTAGGCGGTTTGTCGCGTCTGCTGTGAAAATCCGGGGCTCAACCCCGGACTTGCAGTGGGTACGGGCAGACTAGAGTGTGGTAGGGGAGACTGGAATTCCTGGTGTAGCGGTGAAATGCGCAGATATCAGGAGGAACACCGGTGGCGAAGGCGGGTCTCTGGGCCGATACTGACGCTGAGGAGCGAAAGCATGGGTAGCGAACA	Cluster_208	636	4	0	0	0	0	0	0	0	0	0	0	0	11	0	6	0	2	0	1	0	7	0	15	0	43	1	10	0	27	0	0	4	2	0	1	0	0	0	0
na	Bacteria;Proteobacteria;Alphaproteobacteria;Acetobacterales;Acetobacteraceae;unknown genus;metagenome	multi-subject	100.0	100.0	3e-129	251	M03930:80:000000000-BJ75H:1:1110:19017:15305	TACGAAGGGGGCTAGCGTTGCTCGGAATGACTGGGCGTAAAGGGCGCGTAGGCGGATGGCACAGTCAGATGTGAAATTCCCGGGCTTAACCTGGGGGCTGCATTTGATACGTGTTGTCTAGAGTGAGGAAGAGGGTTGTGGAATTCCCAGTGTAGAGGTGAAATTCGTAGATATTGGGAAGAACACCGGTGGCGAAGGCGGCAACCTGGTCCTTGACTGACGCTGAGGCGCGAAAGCGTGGGGAGCAAACA	Cluster_191	636	7	0	0	0	12	0	34	0	6	0	0	0	6	0	0	0	2	0	54	0	0	0	0	0	26	0	7	0	5	0	0	0	1	0	0	0	3	0	0
na	Bacteria;Actinobacteria;Actinobacteria;Micrococcales;Microbacteriaceae;Multi-affiliation;Multi-affiliation	multi-subject	98.77	96.812749004	7e-120	243	M03930:80:000000000-BJ75H:1:2115:20757:20726	TACAGAGAGTGCAAGCGTTAATCGGAATTATTGGGCGTAAAGAGCTCGTAGGCGGTTTGTCGCGTCTGCTGTGAAATCCCGAGGCTCAACCTCGGGCTTGCAGTGGGTACGGGCAGACTAGAGTGCGGTAGGGGAGATTGGAATTCCTGGTGTAGCGGTGGAATGCGCAGATATCAGGAGGAACACCGATGGCGAAGGCAGATCTCTGGGCCGTAACTGACGCTGAGGAGCGAAAGCGTGGGGAGCGAACA	Cluster_258	630	4	0	0	0	2	0	0	0	3	0	1	0	30	0	10	2	3	0	6	0	6	0	5	0	4	0	2	0	14	0	0	0	49	0	12	0	3	0	0
na	Bacteria;Proteobacteria;Gammaproteobacteria;Betaproteobacteriales;Burkholderiaceae;Multi-affiliation;Multi-affiliation	multi-subject	99.6	100.0	1e-127	251	M03930:80:000000000-BJ75H:1:1104:21768:10336	TACGTAGGGTGCAAGCGTTAATCGGAATTACTGGGCGTAAAGCGTGCGCAGGCGGCTTTGCAAGACAGATGTGAAATCCCCGGGCTCAACCTGGGAACTGCATTTGTGACTGCATGGCTCGAGTGCGGCAGAGGGGGATGGAATTCCGCGTGTAGCAGTGAAATGCGTAGATATGCGGAGGAACACCGATGGCGAAGGCAATCCCCTGGGCCTGCACTGACGCTCATGCACGAAAGCGTGGGGAGCAAACA	Cluster_468	627	18	0	0	0	53	1	50	15	4	0	0	0	1	0	0	0	1	0	0	0	0	0	0	0	41	0	0	0	11	0	0	0	0	0	0	0	0	0	0
na	Bacteria;Proteobacteria;Gammaproteobacteria;Coxiellales;Coxiellaceae;Coxiella;unknown species	multi-subject	90.48	100.0	3e-89	252	M03930:80:000000000-BJ75H:1:1109:22398:3693	TACAGAGAGTGCAAGCGTTAATCGGAATTATTGGGCGTAAAGCGCGCGTAGGTGGATATTTAAGTCGGATGTGAAAGCCCTAGGCTCAACTTAGGAATTGCGTCCGATACTGAATATCTTGAGTATGGTAGAGGGAAGTGGAATTTCCGGTGTAGCGGTGGAATGCGCAGATATCAGGAGGAACACCGGTGGCGAAGGCGGGTCTCTGGGCAGTAACTGACGCTGAGGAGCGAAAGCGTGGGGAGCGAACA	Cluster_211	615	5	1	0	0	7	0	6	0	1	0	0	1	42	2	14	5	2	0	4	0	1	0	0	0	0	0	0	0	5	2	0	1	3	1	0	0	10	0	0
na	Bacteria;Proteobacteria;Alphaproteobacteria;Rhizobiales;Beijerinckiaceae;Methylobacterium;Methylobacterium sp.	LMPY01000078.283704.285163	97.61	100.0	7e-120	251	M03930:80:000000000-BJ75H:1:1102:26176:16956	TACGAAGGGGGCTAGCGTTGCTCGGAATCACTGGGCGTAAAGGGCGCGTAGGCGGTGATTTAAGTCGGGGGTGAAAGCCTGTGGCTCAACCACAGAATGGCCTTCGATACTGGGTCACTTGAGTCTGGTAGAGGTTGGTGGAACTGCGAGTGTAGAGGTGAAATTCGTAGATATTCGCAAGAACACCGGTGGCGAAGGCGGCCAACTGGACCATGACTGACGCTGAGGCGCGAAAGCGTGGGGAGCAAACA	Cluster_196	613	0	0	0	0	8	0	23	0	1	0	0	0	22	0	0	0	0	0	0	0	0	0	111	0	11	0	25	0	1	0	0	0	7	0	29	0	5	0	0
na	Bacteria;Actinobacteria;Thermoleophilia;Solirubrobacterales;Solirubrobacteraceae;Patulibacter;Multi-affiliation	multi-subject	98.01	100.0	6e-121	251	M03930:80:000000000-BJ75H:1:2105:20566:17772	TACGTAGGGCGCGAGCGTTGTCCGGAATCATTGGGCGTAAAGCGCGTGTAGGCGGCTTGGTAAGTCTGCTGTGAAAGTCCAGGGCTTAACCCTGGAATGTCGGCGGATACTGCTTGGCTGGAGTACGGGAGGGGCGAGTGGAATTCCTGGTGTAGCGGTGGAATGCGCAGATATCAGGAGGAACACCTATGGCGAAGGCAGCTCGCTGGAACGTTACTGACGCTGAGACGCGAAAGCGTGGGGAGCAAACA	Cluster_188	609	1	0	0	0	0	0	0	0	1	0	0	0	1	0	0	0	16	1	41	20	4	0	0	0	44	0	67	8	6	0	0	82	0	0	0	26	0	0	0
na	Bacteria;Proteobacteria;Gammaproteobacteria;Pseudomonadales;Moraxellaceae;Psychrobacter;Multi-affiliation	multi-subject	100.0	100.0	3e-129	251	M03930:80:000000000-BJ75H:1:1102:12351:15688	TACAGAGGGTGCAAGCGTTAATCGGAATTACTGGGCGTAAAGCGAGCGTAGGTGGCTTGATAAGTCAGATGTGAAATCCCCGGGCTTAACCTGGGAACTGCATCTGAAACTGTTAGGCTAGAGTAGGTGAGAGGGAAGTAGAATTTCAGGTGTAGCGGTGAAATGCGTAGAGATCTGAAGGAATACCGATGGCGAAGGCAGCTTCCTGGCATCATACTGACACTGAGGCTCGAAAGCGTGGGTAGCAAACA	Cluster_204	603	0	0	53	11	0	0	13	0	0	0	0	0	0	0	0	0	0	0	0	0	0	0	0	0	0	0	0	0	0	0	0	0	0	0	0	0	0	0	0
na	Bacteria;Actinobacteria;Actinobacteria;Pseudonocardiales;Pseudonocardiaceae;Actinomycetospora;Actinomycetospora chiangmaiensis	multi-subject	98.37	97.619047619	7e-120	246	M03930:80:000000000-BJ75H:1:2102:19888:7277	GACGGGGGGGGCTAGCGTTGTTCGGAATTACTGGGCGTAAAGAGCTCGTAGGCGGTGTGTCGCGTCGGCCGTGAAAACCTGGGGCTTAACTCTGGGCGTGCGGTCGATACGGGCATCACTTGAGTTCGGCAGGGGAGACTGGAATTCCTGGTGTAGCGGTGAAATGCGCAGATATCAGGAGGAACACCGGTGGCGAAGGCGGGTCTCTGGGCCGATACTGACGCTGAGGAGCGAAAGCATGGGTAGCGAACA	Cluster_478	595	1	0	17	3	4	0	2	0	0	0	0	0	1	1	0	0	0	0	3	0	3	0	4	0	18	0	19	1	8	0	2	0	5	0	0	0	1	0	1
na	Bacteria;Bacteroidetes;Bacteroidia;Cytophagales;Hymenobacteraceae;Hymenobacter;Multi-affiliation	multi-subject	multi-identity	100.0	1e-117	multi-alignment-lg	M03930:80:000000000-BJ75H:1:1101:6496:5878	TACGGAGGGTGCGAGCGTTGTCCGGATTTATTGGGTTTAAAGGGTGCGTAGGCGGCTCGGTAAGTCTGGGGTGAAAGCCCGTTGCTCAACAACGGAACTGCCCTGGAAACTGCCGAGCTTGAGTACAGACGAGGGCGGCGGAATGGATGCTGTAGCGGTGAAATGCATAGATAGCATCCAGAACCCCGATTGCGAAGGCAGCTGCCTAGGCTGTAACTGACGCTGAGGCACGAAAGCGTGGGGAGCGAACA	Cluster_184	591	0	0	0	0	0	0	0	0	0	0	0	0	0	0	0	0	0	0	0	0	0	0	0	0	127	0	0	0	140	2	321	0	0	0	0	0	0	0	0
na	Bacteria;Proteobacteria;Gammaproteobacteria;Betaproteobacteriales;Burkholderiaceae;Limnobacter;unknown species	JQ919548.1.1376	98.8	100.0	3e-124	251	M03930:80:000000000-BJ75H:1:1104:22986:16433	TACGTAGGGTGCAAGCGTTAATCGGAATTACTGGGCGTAAAGCGTGCGCAGGCGGTTCCGCAAGTCAGATGTGAAATCCCCGGGCTCAACCTGGGAACTGCATTTGAAACTACGGAGCTCGAGTGTGCCAGAGGGGGGTGGAATTCCACGTGTAGCAGTGAAATGCGTAGAGATGTGGAGGAACACCAATGGCGAAGGCAGCCCCCTGGGGTAACACTGACGCTCATGCACGAAAGCGTGGGGAGCAAACA	Cluster_470	586	8	0	31	0	23	0	8	14	4	1	0	0	3	0	0	0	0	0	0	0	1	0	0	0	2	0	0	0	0	0	0	0	1	0	0	0	8	0	0
na	Bacteria;Proteobacteria;Alphaproteobacteria;Sphingomonadales;Sphingomonadaceae;Sphingomonas;unknown species	multi-subject	97.61	100.0	3e-119	251	M03930:80:000000000-BJ75H:1:1106:28933:14524	TACAGAGAGTGCAAGCGTTAATCGGAATTATTGGGCGTAAAGCGCACGTAGGCGGCTTTGTAAGTTAGAGGTGAAAGCCTGGAGCTCAACTCCAGAATTGCCTTTAAGACTGCATCGCTTGAATCCAAGAGAGGTGAGTGGAATTCCGAGTGTAGAGGTGAAATTCGTAGATATTCGGAAGAACACCAGTGGCGAAGGCGGCTCACTGGCTTGGTATTGACGCTGAGGTGCGAAAGCGTGGGGAGCAAACA	Cluster_202	575	21	0	1	0	19	0	9	0	7	0	0	0	23	0	1	0	5	1	2	0	13	0	4	0	16	0	0	0	13	0	0	0	23	0	0	0	3	0	0
na	Bacteria;Firmicutes;Bacilli;Bacillales;Paenibacillaceae;Paenibacillus;Multi-affiliation	multi-subject	100.0	100.0	9e-129	250	M03930:80:000000000-BJ75H:1:1104:19940:7548	TACGTAGGGGGCAAGCGTTGTCCGGAATTATTGGGCGTAAAGCGCGCGCAGGCGGTAATGTAAGTTGGGTGTTTAAGGCAAGGGCTCAACCCTTGTTCGCACCCAAAACTGCATCACTTGAGTGCAGCAGAGGAAAGTGGAATTCCACGTGTAGCGGTGAAATGCGTAGAGATGTGGAGGAACACCAGTGGCGAAGGCGACTTTCTGGGCTGTAACTGACGCTGAGGCGCGAAAGCGTGGGGAGCAAACA	Cluster_180	584	0	0	0	0	0	0	0	0	0	0	0	0	0	0	0	0	0	0	0	0	0	0	0	0	0	0	0	0	0	0	0	0	0	0	0	0	0	0	0
na	Bacteria;Actinobacteria;Actinobacteria;Micrococcales;Intrasporangiaceae;Multi-affiliation;Multi-affiliation	multi-subject	98.35	96.812749004	3e-118	243	M03930:80:000000000-BJ75H:1:2106:12860:11395	TACAGAGAGTGCAAGCGTTAATCGGAATTATTGGGCGTAAAGAGCTTGTAGGCGGTTTGTCGCGTCTGCTGTGAAAATCCGGGGCTCAACCCCGGACTTGCAGTGGGTACGGGCAGACTAGAGTGTGGTAGGGGAGACTGGAATTCCTGGTGTAGCGGTGAAATGCGCAGATATCAGGAGGAACACCGATGGCGAAGGCAGGTCTCTGGGCCACTACTGACGCTGAGAAGCGAAAGCATGGGGAGCGAACA	Cluster_382	573	5	0	1	0	2	0	1	2	8	0	0	0	14	0	9	1	5	1	1	0	5	0	1	0	24	0	5	0	41	0	0	3	5	0	0	0	6	0	0
na	Bacteria;Actinobacteria;Thermoleophilia;Solirubrobacterales;Multi-affiliation;Multi-affiliation;Multi-affiliation	multi-subject	98.01	100.0	6e-121	251	M03930:80:000000000-BJ75H:1:2103:5912:11289	TACGTAGGGAGCAAGCGTTGTCCGGAATCATTGGGCGTAAAGAGCGTGTAGGCGGCTTGGTAAGTCGGCTGTGAAAGTCAGGGGCTCAACCCTTGAATGCCGGCCGATACTGTCAAGCTAGAGTCCGGAAGAGGCGAGTGGAATTCCTGGTGTAGCGGTGAAATGCGCAGATATCAGGAAGAACACCGATGGCGAAGGCAGCTCGCTGGGACGGTACTGACGCTGAGACGCGAAAGCGTGGGGAGCGAACA	Cluster_201	572	6	0	0	0	4	0	2	0	10	0	0	0	2	0	0	0	2	0	0	0	0	0	0	0	44	0	0	0	105	0	197	56	0	0	0	0	0	0	0
na	Bacteria;Proteobacteria;Alphaproteobacteria;Sphingomonadales;Sphingomonadaceae;Sphingomonas;Multi-affiliation	multi-subject	multi-identity	100.0	6e-121	multi-alignment-lg	M03930:80:000000000-BJ75H:1:1112:7147:17151	TACAGAGAGTGCAAGCGTTAATCGGAATTACTGGGCGTAAAGCGCACGTAGGCGGCTTTGTAAGTTAGAGGTGAAAGCCTGGAGCTCAACTCCAGAATTGCCTTTAAGACTGCATCGCTTGAATCCAGGAGAGGTGAGTGGAATTCCGAGTGTAGAGGTGAAATTCGTAGATATTCGGAAGAACACCAGTGGCGAAGGCGGCTCACTGGACTGGTATTGACGCTGAGGTGCGAAAGCGTGGGGAGCAAACA	Cluster_224	566	28	0	6	0	6	0	4	0	4	0	0	0	11	0	0	0	3	1	1	1	21	0	5	0	15	0	1	0	53	0	0	0	27	0	1	0	0	0	0
na	Bacteria;Proteobacteria;Alphaproteobacteria;Rickettsiales;Rickettsiaceae;Rickettsia;Multi-affiliation	multi-subject	95.24	100.0	3e-109	252	M03930:80:000000000-BJ75H:1:1116:13311:24223	GACGGGGGGGGCTAGCGTTGTTCGGAATTACTGGGCGTAAAGAGTGCGTAGGCGGTTTAGTAAGTTGGAAGTGAAAGCCCGGGGCTTAACCTCGGAATTGCTTTCAAAACTACTAATCTAGAGTGTAGTAGGGGATGATGGAATTCCTAGTGTAGAGGTGAAATTCTTAGATATTAGGAGGAACACCGGTGGCGAAGGCGGGTCTCTGGGCCGATACTGACGCTGAGGAGCGAAAGCATGGGTAGCGAACA	Cluster_365	567	3	0	33	8	0	0	0	0	0	0	0	0	0	0	0	0	0	0	0	0	0	0	0	0	10	0	68	2	0	0	0	0	0	0	0	0	6	0	0
na	Bacteria;Proteobacteria;Gammaproteobacteria;Coxiellales;Coxiellaceae;Coxiella;unknown species	multi-subject	95.02	96.015936255	1e-103	241	M03930:80:000000000-BJ75H:1:1113:23810:17002	TACGTAGGTGGCAAGCGTTATCCGGAATTATTGGGCGTAAAGCGCGCGTAGGTGGATATTTAAGTCGGATGTGAAAGCCCTAGGCTCAACTTAGGAATTGCGTCCGATACTGAATATCTTGAGTATGGTAGAGGGAAGTGGAATTTCCGGTGTAGCGGTGAAATGCGTAGATATCGGAAGGAACACCAGTGGCGAAGGCGACTTCCTGGACCAATACTGACACTGAGGCGCGAAAGCGTAGGGAGCAAACA	Cluster_182	505	2	0	0	1	0	0	31	9	0	1	4	2	3	1	8	12	0	0	0	7	0	0	0	0	3	1	1	0	0	0	9	8	0	0	5	0	4	0	0
na	Bacteria;Actinobacteria;Actinobacteria;Frankiales;Frankiaceae;Jatrophihabitans;bacterium Ellin6090	AY234742.1.1380	98.01	100.0	6e-121	251	M03930:80:000000000-BJ75H:1:1102:6557:19069	CACGTAGGGTGCAAGCGTTGTCCGGAATTATTGGGCGTAAAGAGCTCGTAGGCGGCCTGTCACGTCGGCTGTGAAATCCCGGGGCTCAACCCCGGGCCTGCAGTCGATACGGGCAGGCTTGAGTGTGGTAGGGGAGACTGGAACTCCTGGTGTAGCGGTGAAATGCGCAGATATCAGGAAGAACACCGGTGGCGAAGGCGGGTCTCTGGGCCACTACTGACGCTGAGGAGCGAAAGCGTGGGGAGCGAACA	Cluster_225	555	0	0	0	0	37	0	80	34	2	0	0	0	89	3	68	0	0	0	0	0	0	0	0	0	4	0	0	0	0	0	0	0	0	0	0	0	4	0	0
na	Bacteria;Acidobacteria;Acidobacteriia;Solibacterales;Solibacteraceae (Subgroup 3);Bryobacter;unknown species	multi-subject	98.81	100.0	3e-124	252	M03930:80:000000000-BJ75H:1:1110:16217:12479	TACGTAGGCAGCGAGCGTTGTTCGGAATTACTGGGCGTAAAGAGTGTGTAGGCGGTGCTCTAAGTTCGGTGTGAAATCTCCCGGCTCAACTGGGAGGGTGCGCCGGAAACTGGAGTGCTTGAGCGTGGGAGAGGAAAGCGGAATTCCTGGTGTAGCGGTGAAATGCGTAGATATCAGGAGGAACACCTGTGGTGTAGACGGCTTTCTGGACCACAAGCTGACGCTGAGACACGAAAGCGTGGGTAGCAAACA	Cluster_388	550	3	0	0	0	12	0	4	0	1	0	0	0	1	0	0	0	1	0	0	0	1	0	0	0	9	0	0	0	7	0	0	0	4	0	0	0	0	0	0
na	Bacteria;Cyanobacteria;Oxyphotobacteria;Chloroplast;unknown family;unknown genus;Multi-affiliation	multi-subject	100.0	100.0	3e-129	251	M03930:80:000000000-BJ75H:1:1101:20013:12856	GACAGAGGATGCAAGCGTTATCCGGAATGATTGGGCGTAAAGCGTCTGTAGGTGGCTTTTCAAGTCCGCTGTCAAATCCCAGGGCTCAACCCTGGACAGGCAGTGGAAACTACCAAGCTGGAGTACGGTAGGGGCAGAGGGAATTTCCGGTGGAGCGGTGAAATGCGTAGAGATCGGAAAGAACACCAATAGCGAAAGCACTCTGCTGGGCCGACACTGACACTGAGAGACGAAAGCTAGGGGAGCAAATG	Cluster_218	548	22	0	0	0	10	0	171	76	2	0	0	0	0	0	0	0	4	0	0	0	0	0	0	0	0	0	0	0	171	0	0	22	0	0	0	0	0	0	0
na	Bacteria;Actinobacteria;Actinobacteria;Propionibacteriales;Nocardioidaceae;Nocardioides;unknown species	JQ408143.1.1346	98.01	100.0	6e-121	251	M03930:80:000000000-BJ75H:1:1102:8637:9653	TACGTAGGGTGCGAGCGTTGTCCGGAATTATTGGGCGTAAAGGGCTCGTAGGCGGTTGGTCGCGTCGGTAGTGAAATCCAGGTGCTTAACACCTGGCTTGCTTTCGATACGGGCCGACTTGAGGGATGCAGGGGAGAACGGAATTCCTGGTGTAGCGGTGAAATGCGCAGATATCAGGAGGAACACCGGTGGCGAAGGCGGTTCTCTGGGCATTTCCTGACGCTGAGGAGCGAAAGTGTGGGGAGCGAACA	Cluster_221	548	1	0	0	0	0	0	22	0	0	0	0	0	5	1	0	0	2	0	0	0	5	0	0	0	4	0	0	0	0	0	0	0	3	0	0	0	0	0	0
na	Bacteria;Proteobacteria;Gammaproteobacteria;Betaproteobacteriales;Rhodocyclaceae;Dechloromonas;Multi-affiliation	multi-subject	100.0	100.0	3e-129	251	M03930:80:000000000-BJ75H:1:1113:21005:7895	TACGTAGGGTGCGAGCGTTAATCGGAATTACTGGGCGTAAAGCGTGCGCAGGCGGTTTCGTAAGACAGAGGTGAAATCCCCGGGCTCAACCTGGGAACTGCCTTTGTGACTGCGAGGCTAGAGTACGGCAGAGGGGGGTGGAATTCCACGTGTAGCAGTGAAATGCGTAGAGATGTGGAGGAACACCGATGGCGAAGGCAGCCCCCTGGGCCGATACTGACGCTCATGCACGAAAGCGTGGGTAGCAAACA	Cluster_192	532	0	0	0	0	0	0	0	0	0	0	0	0	0	0	0	0	0	0	0	0	0	0	0	0	0	0	0	0	0	0	0	0	0	0	0	0	0	0	0
na	Bacteria;Firmicutes;Clostridia;Clostridiales;Family XI;Finegoldia;Multi-affiliation	multi-subject	100.0	100.0	9e-129	250	M03930:80:000000000-BJ75H:1:1108:25536:14483	TACGTATGGAGCGAGCGTTGTCCGGAATTATTGGGCGTAAAGGGTACGCAGGCGGTTTAATAAGTCGAATGTTAAAGATCGGGGCTCAACCCCGTAAAGCATTGGAAACTGATAAACTTGAGTAGTGGAGAGGAAAGTGGAATTCCTAGTGTAGTGGTGAAATACGTAGATATTAGGAGGAATACCAGTAGCGAAGGCGACTTTCTGGACACAAACTGACGCTGAGGTACGAAAGCGTGGGGAGCAAACA	Cluster_198	399	0	0	0	0	0	0	0	0	1	0	0	0	0	0	0	0	0	0	0	0	0	0	0	0	0	0	0	0	0	0	0	0	0	0	0	0	0	0	0
na	Bacteria;Proteobacteria;Gammaproteobacteria;Coxiellales;Coxiellaceae;Coxiella;unknown species	JN866592.1.1509	93.63	100.0	1e-102	251	M03930:80:000000000-BJ75H:1:1103:24300:18237	TACAGAGAGTGCAAGCGTTAATCGGAATTATTGGGCGTAAAGCGCGCGTAGGTGGATATTTAAGTCGGATGTGAAAGCCCTAGGCTCAACTTAGGAATTGCGTCCGATACTGAATATCTTGAGTATGGTAGAGGGAAGTGGAATTTCCGGTGTAGCGGTGAAATGCGTAGATATCGGAAGGAACACCAGTGGCGAAGGCGGCTAACTGGTCCGGTTCTGACGCTGAGGCGCGAAAGCGTGGGGAGCAAACA	Cluster_257	518	17	6	0	0	17	1	4	1	2	0	0	0	4	0	2	0	10	3	3	5	6	1	1	0	25	3	3	0	68	16	2	4	6	1	0	0	3	0	0
na	Bacteria;Proteobacteria;Alphaproteobacteria;Rickettsiales;Rickettsiaceae;Rickettsia;Rickettsia japonica	KU586263.1.1211	95.22	99.6015936255	1e-108	251	M03930:80:000000000-BJ75H:1:1103:24149:6015	GACGGGGGGGGCTAGCGTTGTTCGGAATTACTGGGCGTAAAGAGTGCGTAGGCGGTTTAGTAAGTTGGAAGTGAAAGCCCGGGGCTTAACCTCGGAATTGCTTTCAAAACTACTAATCTAGAGTGTAGTAGGGGATGATGGAATTCCTAGTGTAGAGGTGAAATTCGTAGATATTCGGAGGAACACCAGTGGCGAAGGCGGCTTACTGGTCTGTTACTGACGCTGAGGTGCGAAAGCGTGGGGAGCAAACA	Cluster_209	520	0	0	0	0	0	0	0	0	0	0	0	0	0	0	0	0	0	0	0	0	0	0	0	0	0	0	0	0	0	0	0	0	0	0	0	0	0	0	0
na	Bacteria;Proteobacteria;Alphaproteobacteria;Sphingomonadales;Sphingomonadaceae;unknown genus;unknown species	JX441475.1.1449	96.02	100.0	1e-112	251	M03930:80:000000000-BJ75H:1:1103:12335:22138	TACGGAGGGAGCTAGCGTTATTCGGAATTACTGGGCGTAAAGCGCACGTAGGCGGCTTTGTAAGTTAGAGGTGAAAGCCTGGAGCTCAACTCCAGAATTGCCTTTAAGACTGCATCGCTTGAATCCAAGAGAGGTGAGTGGAATTCCGAGTGTAGAGGTGAAATTCGTAGATATTCGGAAGAACACCAGTGGCGAAGGCGACTTCCTGGACCAATACTGACACTGAGGCGCGAAAGCGTAGGGAGCAAACA	Cluster_245	518	26	0	0	0	8	0	2	0	4	0	0	0	12	0	0	0	6	0	0	0	18	0	5	0	27	0	3	0	40	0	0	1	15	1	0	0	0	0	0
na	Bacteria;Proteobacteria;Alphaproteobacteria;Sphingomonadales;Sphingomonadaceae;Sphingomonas;unknown species	HM323160.1.1308	98.01	100.0	6e-121	251	M03930:80:000000000-BJ75H:1:1101:7976:4917	TACGGAGGGAGCTAGCGTTGTTCGGAATTACTGGGCGTAAAGCGCACGTAGGCGGCTTTACAAGTCAGAGGTGAAAGCCTGGGGCTCAACTCCAGAATTGCCTTTGAGACTGTATCGCTTGAATCATGGAGAGGCGGGTGGAATTCCGAGTGTAGAGGTGAAATTCGTAGATATTCGGAAGAACACCAGTGGCGAAGGCGGCCCGCTGGACATGTATTGACGCTGAGGTGCGAAAGCGTGGGGAGCAAACA	Cluster_215	517	0	0	0	0	0	0	0	0	0	0	0	0	0	0	0	0	0	0	0	0	0	0	0	0	0	0	0	0	0	0	0	0	0	0	0	0	0	0	0
na	Bacteria;Actinobacteria;Actinobacteria;Pseudonocardiales;Pseudonocardiaceae;Pseudonocardia;unknown species	GQ008081.1.1342	97.22	99.6031746032	1e-117	252	M03930:80:000000000-BJ75H:1:2101:8550:19765	TACGTAGGGTGCGAGCGTTGTCCGGAATTATTGGGCGTAAAGAGCTCGTAGGCGGTGTGTCGCGTCGGCCGTGAAAACCTGGGGCTTAACTCTGGGCGTGCGGTCGATACGGGCATCACTTGAGTTCGGCAGGGGAGACTGGAATTCCTGGTGTAGCGGTGAAATGCGCAGATATCAGGAGGAACACCGGTGGCGAAGGCGGTTCTCTGGGCATTACCTGACGCTGAGGAGCGAAAGTGTGGGGAGCGAACA	Cluster_489	515	3	0	0	0	11	0	25	3	3	0	0	0	6	0	5	0	0	0	10	6	4	0	15	0	56	4	5	0	3	0	0	0	1	1	0	3	1	0	0
na	Bacteria;Cyanobacteria;Oxyphotobacteria;Chloroplast;unknown family;unknown genus;unknown species	JF495296.1.1456	94.44	99.6015936255	2e-105	252	M03930:80:000000000-BJ75H:1:2105:21406:19147	GACGGAGGATGCAAGTGTTATCCGGAATCACTGGGCGTAAAGCGTCTGTAGGTGGTTGAATAAGTCAACTGTTAAATCTTGAGGCTCAACTTCAAAATCGCAGTCGAAACTATTTGACTAGAGTATAGTAGGGGTAAAGGGAATTTCCAGTGGAGCGGTGAAATGCGTAGATATCGGAAGGAACACCAGTGGCGAAGGCGACTTCCTGGACCAATACTGACACTGAGGCGCGAAAGCGTAGGGAGCAAACA	Cluster_345	511	4	0	0	0	99	0	211	6	12	0	0	0	3	0	0	0	6	0	0	0	0	0	0	0	1	0	0	0	0	0	0	0	0	0	0	0	0	0	0
na	Bacteria;Proteobacteria;Alphaproteobacteria;Rhizobiales;Beijerinckiaceae;Methylobacterium;unknown species	multi-subject	100.0	100.0	3e-129	251	M03930:80:000000000-BJ75H:1:2108:19577:24257	TACGAAGGGGGCTAGCGTTGCTCGGAATCACTGGGCGTAAAGGGCGCGTAGGCGGCCTGATAAGTCGGGGGTGAAAGCCCGTGGCTCAACCACGGAACGGCCTTCGATACTGTTGGGCTTGAGTGTGGCAGAGGTCGGTGGAACTGCGAGTGTAGAGGTGAAATTCGTAGATATTCGCAAGAACACCGGTGGCGAAGGCGGCCGACTGGGCCATCACTGACGCTGAGGCGCGAAAGCGTGGGGAGCAAACA	Cluster_254	502	1	0	0	0	1	0	0	0	2	0	0	0	7	1	0	8	2	0	0	0	5	0	0	0	16	0	0	0	7	1	204	0	6	0	0	21	2	0	0
na	Bacteria;Proteobacteria;Gammaproteobacteria;Enterobacteriales;Enterobacteriaceae;Multi-affiliation;Multi-affiliation	multi-subject	100.0	100.0	3e-129	251	M03930:80:000000000-BJ75H:1:1101:9943:3009	TACGGAGGGTGCAAGCGTTAATCGGAATTACTGGGCGTAAAGCGCACGCAGGCGGTTTGTTAAGTCAGATGTGAAATCCCCGGGCTCAACCTGGGAACTGCATTTGAAACTGGCAAGCTAGAGTCTCGTAGAGGGGGGTAGAATTCCAGGTGTAGCGGTGAAATGCGTAGAGATCTGGAGGAATACCGGTGGCGAAGGCGGCCCCCTGGACGAAGACTGACGCTCAGGTGCGAAAGCGTGGGGAGCAAACA	Cluster_270	502	0	0	0	0	0	0	0	0	0	0	0	0	0	0	0	0	0	0	0	0	0	0	0	0	0	0	0	0	0	0	0	0	0	0	0	0	151	2	0
na	Bacteria;Acidobacteria;Acidobacteriia;Solibacterales;Solibacteraceae (Subgroup 3);Bryobacter;unknown species	JN023303.1.1455	98.8	100.0	3e-124	251	M03930:80:000000000-BJ75H:1:1101:20699:7959	TACGTAGGCAGCAAGCGTTGTTCGGAATTACTGGGCGTAAAGAGTGTGTAGGCGGTGCTCTAAGTTCGGTGTGAAATCTCCTGGCTTAACTGGGAGGGTGCGCCGGAAACTGGAGTGCTCGAACGTGGGAGAGGAAAGCGGAATTCCCGGTGTAGCGGTGAAATGCGTAGATATCGGGAGGAACACCTGCGGTGTAGACGGCTTTCTGGACCATTGTTGACGCTGAGACACGAAAGCGTGGGTAGCAAACA	Cluster_237	498	0	0	0	0	9	0	7	0	1	0	0	0	15	0	0	0	4	0	35	0	0	0	0	0	12	0	0	0	0	0	0	0	8	0	19	29	0	0	0
na	Bacteria;Actinobacteria;Actinobacteria;Pseudonocardiales;Pseudonocardiaceae;Pseudonocardia;Pseudonocardia sp.	multi-subject	100.0	100.0	7e-130	252	M03930:80:000000000-BJ75H:1:1101:18551:23234	TACGTAGGGTGCGAGCGTTGTCCGGAATTATTGGGCGTAAAGAGCTCGTAGGCGGTGTGTCGCGTCGATCGTGAAAACTTGGGGCTTAACTCTGAGCTTGCGGTCGATACGGGCATCACTTGAGTTCGGCAGGGGAGACTGGAATTCCTGGTGTAGCGGTGAAATGCGCAGATATCAGGAGGAACACCGGTGGCGAAGGCGGGTCTCTGGGCCGATACTGACGCTGAGGAGCGAAAGCGTGGGGAGCGAACA	Cluster_263	496	0	0	0	0	0	0	0	0	1	0	0	0	37	0	26	0	1	0	0	0	4	0	106	0	6	0	0	0	5	0	0	0	1	0	0	0	1	0	0
na	Bacteria;Proteobacteria;Alphaproteobacteria;Caulobacterales;Caulobacteraceae;Multi-affiliation;Multi-affiliation	multi-subject	100.0	100.0	3e-129	251	M03930:80:000000000-BJ75H:1:1101:9474:3191	TACGAAGGGGGCTAGCGTTGCTCGGAATTACTGGGCGTAAAGGGCGCGTAGGCGGATCGTTAAGTCAGAGGTGAAATCCCAGGGCTCAACCCTGGAACTGCCTTTGATACTGGCGATCTTGAGTATGAGAGAGGTATGTGGAACTCCGAGTGTAGAGGTGAAATTCGTAGATATTCGGAAGAACACCAGTGGCGAAGGCGACATACTGGCTCATTACTGACGCTGAGGCGCGAAAGCGTGGGGAGCAAACA	Cluster_214	492	0	0	0	0	0	0	0	0	0	0	0	0	0	0	0	0	0	0	0	0	0	0	0	0	0	0	0	0	0	0	381	0	0	0	0	0	0	0	0
na	Bacteria;Bacteroidetes;Bacteroidia;Chitinophagales;Chitinophagaceae;Parafilimonas;unknown species	DQ450748.1.1393	98.8	100.0	3e-124	251	M03930:80:000000000-BJ75H:1:1104:22175:14851	TACGGAGGGTGCAAGCGTTATCCGGATTTACTGGGTTTAAAGGGTGCGCAGGCGGATATGTAAGTCAGTGGTGAAATCTCCGGGCTTAACCCGGAAATTGCCGTTGATACTATATATCTTGAATGCTGTGGAGGTAAGCAGAATATGTCATGTAGCGGTGAAATGCTTAGAGATGACATAGAATACCTATTGCGAAGGCAGCTTACTACGCAGATATTGACGCTCATGCACGAAAGCGTGGGGATCAAACA	Cluster_229	491	18	2	71	32	7	0	63	0	6	0	0	0	0	0	0	0	2	0	0	0	2	0	0	0	6	0	0	0	0	0	0	0	0	0	0	0	0	0	0
na	Bacteria;Actinobacteria;Actinobacteria;Micrococcales;Brevibacteriaceae;Brevibacterium;Multi-affiliation	multi-subject	100.0	100.0	3e-129	251	M03930:80:000000000-BJ75H:1:1111:14871:22136	TACGTAGGGTACAAGCGTTGTCCGGAATTATTGGGCGTAAAGAGCTCGTAGGTGGTCTGTCACGTCTGCTGTGGAAACGCAAGGCTCAACCTTGCGCGTGCAGTGGGTACGGGCGGACTAGAGTGCAGTAGGGGAGTCTGGAATTCCTGGTGTAGCGGTGAAATGCGCAGATATCAGGAGGAACACCGGTGGCGAAGGCGGGACTCTGGGCTGTAACTGACGCTGAGGAGCGAAAGCATGGGGAGCGAACA	Cluster_234	253	0	0	0	0	0	0	2	0	0	0	2	0	0	0	0	0	0	0	0	0	0	0	0	0	0	0	0	0	0	0	0	0	0	0	0	0	0	0	0
na	Bacteria;Proteobacteria;Gammaproteobacteria;Coxiellales;Coxiellaceae;Coxiella;unknown species	multi-subject	92.49	100.0	1e-97	253	M03930:80:000000000-BJ75H:1:1108:20292:12500	TACAGAGAGTGCAAGCGTTAATCGGAATTATTGGGCGTAAAGCGCGCGTAGGTGGATATTTAAGTCGGATGTGAAAGCCCTAGGCTCAACTTAGGAATTGCGTCCGATACTGAATATCTTGAGTATGGTAGAGGGAAGTGGAATTTCCGGTGTAGCGGTGAAATGCGTAGATATCGGAAGGAACACCAGTGGCGAAGGCGGTTCTCTGGGCATTACCTGACGCTGAGGAGCGAAAGTGTGGGGAGCGAACA	Cluster_376	481	5	0	0	0	4	1	8	2	8	0	2	0	12	0	2	3	7	1	2	2	9	0	11	1	27	3	3	4	2	0	0	0	9	1	3	1	2	0	0
na	Bacteria;Firmicutes;Clostridia;Clostridiales;Family XI;Anaerococcus;Multi-affiliation	multi-subject	100.0	100.0	9e-129	250	M03930:80:000000000-BJ75H:1:1101:7632:2366	TACGTAAGGTCCGAGCGTTGTCCGGAATCATTGGGCGTAAAGGGTACGTAGGCGGGTAAGCAAGTTAGAAGTGAAATCCTATAGCTCAACTATAGTAAGCTTTTAAAACTGCTCATCTTGAGGTATGGAAGGGAAAGTGGAATTCCTAGTGTAGCGGTGAAATGCGCAGATATTAGGAGGAATACCGGTGGCGAAGGCGACTTTCTGGCCATAACCTGACGCTGAGGTACGAAAGCGTGGGTAGCAAACA	Cluster_220	483	0	0	0	0	0	0	0	0	0	0	0	0	0	0	0	0	0	0	0	0	0	0	0	0	0	0	0	0	0	0	0	0	0	0	0	0	0	0	0
na	Bacteria;Proteobacteria;Alphaproteobacteria;Rhizobiales;Beijerinckiaceae;Bosea;Multi-affiliation	multi-subject	99.6	100.0	1e-127	251	M03930:80:000000000-BJ75H:1:1113:5669:17931	TACGAAGGGGGCTAGCGTTGCTCGGAATCACTGGGCGTAAAGGGCGCGTAGGCGGACTTTTAAGTCGGGGGTGAAAGCCCAGGGCTCAACCCTGGAATTGCCTTCGATACTGGGAGTCTTGAGTTCGGAAGAGGTTGGTGGAACTGCGAGTGTAGAGGTGAAATTCGTAGATATTCGCAAGAACACCGGTGGCGAAGGCGGCCAACTGGTCCGAAACTGACGCTGAGGCGCGAAAGCGTGGGGAGCAAACA	Cluster_226	482	0	0	0	0	0	0	0	0	0	0	0	0	1	0	0	0	0	0	0	0	0	0	0	0	14	0	5	1	4	0	0	27	0	0	0	0	1	0	0
na	Bacteria;Actinobacteria;Actinobacteria;Propionibacteriales;Nocardioidaceae;Nocardioides;Multi-affiliation	multi-subject	98.01	100.0	6e-121	251	M03930:80:000000000-BJ75H:1:1102:7395:9021	TACGTAGGGTGCGAGCGTTGTCCGGAATTATTGGGCGTAAAGGGCTCGTAGGCGGTTGGTCGCGTCGGGAGTGAAAACGCACAGCTCAACTGTGTGCTTGCTTCCGATACGGGCTGACTAGAGGTATGCAGGGGAGAATGGAATTCCTGGTGTAGCGGTGAAATGCGCAGATATCAGGAGGAACACCGGTGGCGAAGGCGGTTCTCTGGGCATTACCTGACGCTGAGGAGCGAAAGTGTGGGGAGCGAACA	Cluster_227	482	0	0	0	0	29	0	75	43	3	0	8	0	0	0	0	0	0	0	0	0	18	0	18	0	10	0	3	0	0	0	0	0	0	0	0	0	0	0	0
na	Bacteria;Proteobacteria;Alphaproteobacteria;Acetobacterales;Acetobacteraceae;unknown genus;unknown species	DQ450766.1.1345	97.61	100.0	3e-119	251	M03930:80:000000000-BJ75H:1:2113:24242:7158	TACGAAGGGGGCTAGCGTTGCTCGGAATGACTGGGCGTAAAGGGCGCGTAGGCGGTTGACACAGTCAGATGTGAAATTCCTGGGCTTAACCTGGGGGCTGCATTTGATACGTGTTGGCTAGAGTGGGGAAGAGGGTCGTGGAATTCCCAGTGTAGAGGTGAAATTCGTAGATATTGGGAAGAACACCGGTGGCGAAGGCGGCGACCTGGTCCTTGACTGACGCTGAGGCGCGAAAGCGTGGGGAGCAAACA	Cluster_304	482	3	2	0	0	6	0	0	19	2	0	0	0	6	0	0	0	1	0	0	0	1	0	0	0	0	0	0	0	9	1	0	97	2	0	0	0	0	0	0
na	Bacteria;Proteobacteria;Alphaproteobacteria;Rhizobiales;Rhizobiaceae;Allorhizobium-Neorhizobium-Pararhizobium-Rhizobium;Multi-affiliation	multi-subject	99.2	100.0	6e-126	251	M03930:80:000000000-BJ75H:1:1103:4051:8704	TACGAAGGGGGCTAGCGTTGTTCGGAATTACTGGGCGTAAAGCGCACGTAGGCTGACTTTTAAGTCAGGGGTGAAATCCCGGGGCTCAACCTCGGAACTGCCTTTGATACTGGAAGTCTTGAGTATGGAAGAGGTAAGTGGAATTGCGAGTGTAGAGGTGAAATTCGTAGATATTCGCAGGAACACCAGTGGCGAAGGCGGCTTACTGGTCCATAACTGACGCTGAGGTGCGAAAGCGTGGGGAGCAAACA	Cluster_457	482	0	0	0	0	0	0	0	0	0	0	0	0	0	0	0	0	0	0	0	0	0	0	0	0	3	0	0	0	2	0	0	0	6	0	29	0	0	0	0
na	Bacteria;Proteobacteria;Alphaproteobacteria;Sphingomonadales;Sphingomonadaceae;Sphingomonas;Multi-affiliation	multi-subject	100.0	100.0	3e-129	251	M03930:80:000000000-BJ75H:1:1102:21474:11126	TACGGAGGGGGCTAGCGTTGTTCGGAATTACTGGGCGTAAAGCGCACGTAGGCGGCTTTGTAAGTTAGAGGTGAAAGCCCGGGGCTCAACTCCGGAATTGCCTTTAAGACTGCATCGCTAGAATTGTGGAGAGGTAAGTGGAATTCCGAGTGTAGAGGTGAAATTCGTAGATATTCGGAAGAACACCAGTGGCGAAGGCGACTTACTGGACACATATTGACGCTGAGGTGCGAAAGCGTGGGGAGCAAACA	Cluster_348	480	1	0	0	0	0	0	0	0	0	0	0	0	0	0	0	0	0	0	0	0	0	0	0	0	221	0	52	5	0	0	0	0	0	0	0	0	0	0	0
na	Bacteria;Bacteroidetes;Bacteroidia;Cytophagales;Spirosomaceae;Spirosoma;Spirosoma sp.	LC221822.1.1424	92.09	100.0	6e-96	253	M03930:80:000000000-BJ75H:1:1101:15318:14034	TACGGAGGGTGCAAGCGTTGTCCGGATTTATTGGGCTTAAAGGGTGCGTAGGCGGTCGGCTAAGTCTGGTTTGAAAGCTGGGTGCTCAACACTCAGATGTGGCTGGAAACTGGCGGACTTGAATCGGTTAGCCGTCGCTGGAACGGGTCATGTAGCGGTGAAATGCATAGAGATGACCCAGAACACCGATTGCGTAGGCAGGCGACGAGGACCGTATTGACGCTGAGGCACGAGAGCATGGGGAGCCAACA	Cluster_249	477	8	0	0	0	0	0	0	0	11	0	0	0	0	0	0	0	0	0	0	0	0	0	0	0	0	0	0	0	0	0	0	0	0	0	0	0	0	0	0
na	Bacteria;Proteobacteria;Gammaproteobacteria;Coxiellales;Coxiellaceae;Coxiella;unknown species	multi-subject	multi-identity	100.0	3e-89	multi-alignment-lg	M03930:80:000000000-BJ75H:1:1117:10525:11021	TACAGAGAGTGCAAGCGTTAATCGGAATTATTGGGCGTAAAGCGCGCGTAGGTGGATATTTAAGTCGGATGTGAAAGCCCTAGGCTCAACTTAGGAATTGCGTCCGATACTGAATATCTTGAGTATGGTAGAGGGAAGTGGAATTTCCGGTGTAGCGGTGAAATGCGTAGAGATGTGGAGGAATACCGATGGCGAAGGCAGCCCCCTGGGCCAATACTGACGCTCATGCACGAAAGCGTGGGGAGCAAACA	Cluster_293	474	0	0	0	0	5	0	2	0	14	0	0	0	18	0	1	0	12	1	9	5	0	0	0	0	5	2	0	0	9	0	0	0	11	1	1	1	43	10	0
na	Bacteria;Planctomycetes;Planctomycetacia;Isosphaerales;Isosphaeraceae;unknown genus;unknown species	KF093771.1.1343	98.81	100.0	7e-125	252	M03930:80:000000000-BJ75H:1:1106:4824:6373	GACGAACCGTGCGAACGTTATTCGGAATCACTGGGCTTAAAGCGCGTGTAGGCGGATGGGAACGTCGGTCGCTGAAATCCCCCGGCTCAACCGGGGAACGGGCACCGAAACGACCCGTCTGGAGGGACGTAGGGGGACCTGGAACTTCCGGTGGAGCGGTGAAATGCGTTGAGATCGGAAGGAACGCCCGTGGCGAAAGCGAGGTCCTGGACGTCTACTGACGCTGAGACGCGAAAGCTAGGGGAGCGAACG	Cluster_299	475	0	0	0	0	1	0	0	0	0	0	0	0	1	0	0	0	0	0	0	0	0	0	0	0	1	0	0	0	0	0	0	0	1	0	0	0	1	0	0
na	Bacteria;Bacteroidetes;Bacteroidia;Cytophagales;Spirosomaceae;Spirosoma;Spirosoma sp.	LC221821.1.1416	97.21	100.0	1e-117	251	M03930:80:000000000-BJ75H:1:1107:14428:9110	TACGGAGGGTGCAAGCGTTGTCCGGATTTATTGGGTTTAAAGGGTGCGTAGGTGGGCTGGTAAGTCTGGTTTGAAAGCTGGTGGCTCAACCATCAGATGTGGCTGGAAACTGCGGGTCTTGAATGCGTTGGCGGTAGCTGGAACGGGTCATGTAGCGGTGAAATGCATAGATATGACCCAGAACCCCGATTGCGAAGGCAGGCTACTACGACGTGATTGACACTGAGGCACGAGAGCATGGGGAGCCAACA	Cluster_235	474	4	0	0	0	0	0	0	0	0	0	6	0	0	0	0	0	0	0	0	0	3	0	0	0	14	0	0	0	8	0	408	0	0	0	0	0	0	0	0
na	Bacteria;Proteobacteria;Alphaproteobacteria;Sphingomonadales;Sphingomonadaceae;Sphingomonas;unknown species	multi-subject	98.8	100.0	3e-124	251	M03930:80:000000000-BJ75H:1:1109:11177:20666	TACGGAGGGGGCTAGCGTTGTTCGGAATTACTGGGCGTAAAGCGCACGTAGGCGGCTTTGTAAGTTAGAGGTGAAAGCCCGGAGCTCAACTCCGGAATTGCCTTTAAGACTGCATCGCTTGAGTTGTGGAGAGGTAAGTGGAATTCCGAGTGTAGAGGTGAAATTCGTAGATATTCGGAAGAACACCAGTGGCGAAGGCGACTTACTGGACACATACTGACGCTGAGGTGCGAAAGCGTGGGGAGCAAACA	Cluster_281	473	0	0	0	0	0	0	0	0	0	0	0	0	0	0	2	0	0	0	11	0	0	0	0	0	120	0	30	6	0	0	290	0	0	0	0	0	0	0	0
na	Bacteria;Actinobacteria;Actinobacteria;Micrococcales;Microbacteriaceae;Alpinimonas;actinobacterium MH3-1	EF187352.1.1306	94.05	100.0	3e-104	252	M03930:80:000000000-BJ75H:1:2107:25019:15299	TACGTAGGGTGCAAGCGTTGTCCGGAATTATTGGGCGTAAAGAGCTCGTAGGCGGTTTGTCGCGTCTGCTGTGAAATCCCGAGGCTCAACCTCGGGCTTGCAGTGGGTACGGGCAGACTAGAGTGCGGTAGGGGAGATTGGAATTCCTGGTGTAGCGGTGGAATGCGCAGATATCGGAAGGAACACCAGTGGCGAAGGCGACTTCCTGGACCAATACTGACACTGAGGCGCGAAAGCGTAGGGAGCAAACA	Cluster_545	473	1	0	0	0	0	0	3	0	3	0	1	0	24	0	7	2	4	0	5	0	7	0	3	0	6	0	1	0	7	0	2	0	11	1	4	0	7	1	0
na	Bacteria;Proteobacteria;Alphaproteobacteria;Rhizobiales;Beijerinckiaceae;unknown genus;unknown species	KU713398.1.1336	98.01	100.0	6e-121	251	M03930:80:000000000-BJ75H:1:1103:20624:4794	TACGAAGGGGGCTAGCGTTGCTCGGAATCACTGGGCGTAAAGGGCGCGTAGGCGGCCAAGCAAGTCAGGGGTGAAAGCCTGAGGCTTAACCTCAGAACTGCCTTTGATACTGTTTGGCTAGAGACCGGAAGAGGTAAGTGGAACTGCGAGTGTAGAGGTGAAATTCGTAGATATTCGCAAGAACACCAGTGGCGAAGGCGGCTTACTGGTCCGGTTCTGACGCTGAGGCGCGAAAGCGTGGGGAGCAAACA	Cluster_240	380	2	0	0	0	2	0	30	0	0	0	0	0	7	0	0	0	2	0	0	0	4	0	0	27	9	0	0	0	2	0	0	28	1	0	0	0	0	0	0
na	Bacteria;Actinobacteria;Actinobacteria;Corynebacteriales;Mycobacteriaceae;Mycobacterium;Multi-affiliation	multi-subject	97.94	96.812749004	2e-116	243	M03930:80:000000000-BJ75H:1:1102:22136:7963	TACAGAGAGTGCAAGCGTTAATCGGAATTATTGGGCGTAAAGAGCTCGTAGGTGGTTTGTCGCGTTGTCCGTGAAATTCCCTGGCTTAACTGGGGGCGTGCGGGCGATACGGGCAGACTGGAGTACTGCAGGGGAGACTGGAATTCCTGGTGTAGCGGTGGAATGCGCAGATATCAGGAGGAACACCGGTGGCGAAGGCGGGTCTCTGGGCAGTAACTGACGCTGAGGAGCGAAAGCGTGGGGAGCGAACA	Cluster_294	470	0	0	1	0	2	0	2	0	3	0	2	0	22	0	18	0	1	0	4	0	1	0	1	0	1	0	0	0	1	0	0	0	2	0	1	0	10	0	0
na	Bacteria;Actinobacteria;Actinobacteria;Multi-affiliation;Multi-affiliation;Multi-affiliation;Multi-affiliation	multi-subject	100.0	100.0	7e-130	252	M03930:80:000000000-BJ75H:1:1101:24227:14557	TACGTAGGGTGCGAGCGTTGTCCGGAATTACTGGGCGTAAAGAGCTCGTAGGTGGTTTGTCGCGTCGTTTGTGTAAGTCCACGGCTTAACTGTGGGATGGCAGGCGATACGGGCATAACTTGAGTGCTGTAGGGGAGACTGGAATTCCTGGTGTAGCGGTGAAATGCGCAGATATCAGGAGGAACACCGATGGCGAAGGCAGGTCTCTGGGCAGTAACTGACGCTGAGGAGCGAAAGCATGGGTAGCGAACA	Cluster_280	379	0	0	0	0	0	0	8	0	0	0	0	0	0	0	0	0	0	0	0	0	0	0	0	0	0	0	0	0	0	0	0	0	0	0	0	0	0	0	0
na	Bacteria;Proteobacteria;Gammaproteobacteria;Pasteurellales;Pasteurellaceae;Multi-affiliation;Multi-affiliation	multi-subject	100.0	100.0	3e-129	251	M03930:80:000000000-BJ75H:1:1101:8460:19023	TACGGAGGGTGCGAGCGTTAATCGGAATAACTGGGCGTAAAGGGCACGCAGGCGGTTATTTAAGTGAGGTGTGAAAGCCCCGGGCTTAACCTGGGAATTGCATTTCAGACTGGGTAACTAGAGTACTTTAGGGAGGGGTAGAATTCCACGTGTAGCGGTGAAATGCGTAGAGATGTGGAGGAATACCGAAGGCGAAGGCAGCCCCTTGGGAATGTACTGACGCTCATGTGCGAAAGCGTGGGGAGCAAACA	Cluster_233	308	0	0	0	0	0	0	0	26	0	0	0	0	0	0	0	0	0	0	0	13	0	0	0	21	0	0	0	0	0	0	0	0	0	0	0	0	0	0	0
na	Bacteria;Proteobacteria;Gammaproteobacteria;Coxiellales;Coxiellaceae;Coxiella;unknown species	KJ459062.1.1370	90.8	99.203187251	8e-90	250	M03930:80:000000000-BJ75H:1:1109:23683:13890	TACAGAGAGTGCAAGCGTTAATCGGAATTATTGGGCGTAAAGCGCGCGTAGGTGGATATTTAAGTCGGATGTGAAAGCCCTAGGCTCAACTTAGGAATTGCGTCCGATACTGAATATCTTGAGTATGGTAGAGGGAAGTGGAATTTCCGGTGTAGCGGTGAAATGCGTAGATATTGGAAAGAACACCGATGGCGAAGGCACTTTACTGGGCTATTACTGACACTCAGAGACGAAAGCTAGGGTAGCAAATG	Cluster_551	459	11	0	0	0	88	6	106	7	10	0	0	0	8	0	0	0	8	2	0	0	1	0	0	0	4	0	1	0	0	0	0	0	0	0	0	0	0	0	0
na	Bacteria;Cyanobacteria;Oxyphotobacteria;Chloroplast;unknown family;unknown genus;Tradescantia ohiensis	multi-subject	94.02	99.203187251	3e-103	251	M03930:80:000000000-BJ75H:1:1118:5966:14438	GACAGAGGATGCAAGCGTTATCCGGAATGATTGGGCGTAAAGCGTCTGTAGGTGGCTTTTCAAGTCCGCCGTCAAATCCCAGGGCTCAACCCTGGACAGGCGGTGGAAACTACCAAGCTGGAGTACGGTAGGGGCAGAGGGAATTTCCGGTGGAGCGGTGAAATGCGTAGATATCGGAAGGAACACCAGTGGCGAAGGCGACTTCCTGGACCAATACTGACACTGAGGCGCGAAAGCGTAGGGAGCAAACA	Cluster_524	361	17	0	0	0	15	0	34	9	5	1	0	0	0	0	5	0	1	0	0	0	0	0	0	0	2	0	2	0	81	0	0	1	0	0	3	0	0	0	8
na	Bacteria;Proteobacteria;Alphaproteobacteria;Rhizobiales;Beijerinckiaceae;Methylobacterium;Multi-affiliation	multi-subject	95.63	100.0	6e-111	252	M03930:80:000000000-BJ75H:1:2111:10481:24721	TACGAAGGGGGCTAGCGTTGCTCGGAATCACTGGGCGTAAAGGGCGCGTAGGCGGCGTTTTAAGTCGGGGGTGAAAGCCTGTGGCTCAACCACAGAATGGCCTTCGATACTGGGACGCTTGAGTATGGTAGAGGTTGGTGGAACTGCGAGTGTAGAGGTGAAATTCGTAGATATCGGAAGGAACACCAGTGGCGAAGGCGACTTCCTGGACCAATACTGACACTGAGGCGCGAAAGCGTAGGGAGCAAACA	Cluster_308	453	2	0	1	0	2	0	3	0	2	0	0	0	25	3	3	0	5	1	0	0	6	0	0	0	15	0	0	0	6	0	1	3	16	0	2	0	22	1	1
na	Bacteria;Bacteroidetes;Bacteroidia;Bacteroidales;Prevotellaceae;Alloprevotella;Multi-affiliation	multi-subject	100.0	100.0	9e-129	250	M03930:80:000000000-BJ75H:1:1101:23807:2862	TACGGAAGGTCCAGGCGTTATCCGGATTTATTGGGTTTAAAGGGAGCGTAGGCGGATTATTAAGTCAGTGGTGAAAGACGGTGGCTCAACCATCGTTAGCCATTGAAACTGGTAGTCTTGAGTGCAGACAGGGATGCTGGAACTCGTGGTGTAGCGGTGAAATGCTTAGATATCACGATGAACTCCGATCGCGAAGGCAGGTGTCCGGGCTGCAACTGACGCTGAGGCTCGAAAGTGTGGGTATCAAACA	Cluster_243	359	0	0	0	0	0	0	0	0	0	0	0	0	0	0	0	0	0	0	0	0	0	0	0	0	0	0	0	0	0	0	0	0	0	0	0	0	0	0	0
na	Bacteria;Actinobacteria;Actinobacteria;Corynebacteriales;Mycobacteriaceae;Mycobacterium;Multi-affiliation	multi-subject	98.01	100.0	6e-121	251	M03930:80:000000000-BJ75H:1:1104:11006:7279	TACGTAGGGTGCGAGCGTTGTCCGGAATTACTGGGCGTAAAGAGCTCGTAGGTGGTTTGTCGCGTTGTCCGTGAAATTCCCTGGCTTAACTGGGGGCGTGCGGGCGATACGGGCAGACTGGAGTACTGCAGGGGAGACTGGAATTCCTGGTGTAGCGGTGGAATGCGCAGATATCAGGAGGAACACCGGTGGCGAAGGCGGGTCTCTGGGCCGATACTGACGCTGAGGAGCGAAAGCATGGGTAGCGAACA	Cluster_241	454	0	1	1	0	3	0	3	0	2	0	0	0	53	0	21	2	1	0	4	0	2	0	5	0	3	1	0	0	2	0	0	9	0	1	0	0	3	0	0
na	Bacteria;Planctomycetes;Planctomycetacia;Isosphaerales;Isosphaeraceae;Singulisphaera;unknown species	multi-subject	multi-identity	100.0	7e-120	multi-alignment-lg	M03930:80:000000000-BJ75H:1:1101:13586:16000	GACGAACCGTGCGAACGTTATTCGGAATCACTGGGCTTAAAGCGCGTGTAGGCGGGCCGCCGCGTCGAATGCTGAAATCCCCCGGCTCAACCGGGGAACCGGCATCGATACGGGCGGCCTCGAGGGGGGTAGGGGGGCCTGGAACTTCCGGTGGAGCGGTGAAATGCGTTGAGATCGGAAGGAACGCCCGTGGCGAAAGCGAGGCCCTGGACCCTTTCTGACGCTGAGACGCGAAAGCCAGGGGAGCGAACG	Cluster_375	454	4	0	0	0	3	0	0	0	1	0	0	0	2	0	0	0	0	0	0	0	1	0	0	0	10	0	0	0	5	0	0	6	5	0	0	0	1	0	0
na	Bacteria;Bacteroidetes;Bacteroidia;Cytophagales;Hymenobacteraceae;Hymenobacter;Siccationidurans occulans	HM032897.1.1501	96.81	100.0	6e-116	251	M03930:80:000000000-BJ75H:1:1107:7280:18983	TACGGAGGGTGCGAGCGTTGTCCGGATTTATTGGGTTTAAAGGGTGCGTAGGCGGCCCGTTAAGTCCGGGGTGAAAGCCCGTTGCTCAACAACGGAACTGCCCTGGATACTGGCGGGCTTGAGTTTAGTGGAGGCCGGCGGAATGGACCGAGTAGCGGTGAAATGCATAGATACGGTCCAGAACCCCGATTGCGAAGGCAGCTGGCAACCCTAACACTGACGCTGAGGCACGACAGCGTGGGGAGCGAACA	Cluster_261	378	9	0	0	0	0	0	0	0	0	0	0	0	0	0	0	0	0	0	0	0	6	0	0	0	196	0	18	0	38	0	0	0	1	0	0	0	0	0	0
na	Bacteria;Bacteroidetes;Bacteroidia;Cytophagales;Spirosomaceae;Spirosoma;unknown species	JF176230.1.1340	98.01	100.0	6e-121	251	M03930:80:000000000-BJ75H:1:2108:4654:11794	TACGGAGGGTGCAAGCGTTGTCCGGATTTATTGGGTTTAAAGGGTGCGTAGGTGGCGTCTTAAGTCTGGTTTGAAAGCTGGTGGCTCAACCATCAGATGTGGCTGGAAACTGGGGCGCTTGAATGGGGTAGCGGTAGCCGGAATGGGTCATGTAGCGGTGAAATGCATAGATATGACCCGGAACACCGATTGCGAAGGCAGGCTACTGGGCCCTGATTGACACTGAGGCACGAGAGCATGGGTAGCGAACA	Cluster_255	447	0	0	0	0	0	0	0	0	0	0	0	0	0	0	0	0	0	0	0	0	1	1	0	0	2	0	0	0	75	0	289	78	0	0	0	0	0	0	0
na	Bacteria;Armatimonadetes;Armatimonadia;Armatimonadales;unknown family;unknown genus;unknown species	AJ292686.1.1472	96.03	100.0	1e-112	252	M03930:80:000000000-BJ75H:1:2112:12340:22886	TACGTAGGGGGCCAGCGTTGTCCGAAGTTACTGGGCGTAAAGCGCGTGTAGGCGGGTCCTTAAGTGAGGGGTGAAAGGTTCAGGGCTCAACCCGAACACTGCCTTTCATACTGGGGACCTTGAGGACGGGAGAGGCGAGTGGAATGGTCGGTGTAGCGGTGAAATGCGTAGATATCGATCGGAACACCCATGGCGAAGGCAGCTCGCTGGCCCGTTTCTGACGCTGAGACGCGAAAGCGTGGGGAGCAAACA	Cluster_282	447	7	0	0	0	2	0	0	0	0	0	0	0	4	0	34	0	1	0	0	0	0	0	0	0	1	0	0	0	0	0	0	0	2	0	0	0	0	0	0
na	Bacteria;Proteobacteria;Alphaproteobacteria;Rhizobiales;Beijerinckiaceae;Multi-affiliation;Multi-affiliation	multi-subject	multi-identity	100.0	6e-116	multi-alignment-lg	M03930:80:000000000-BJ75H:1:2114:6978:5069	TACGAAGGGGGCTAGCGTTGTTCGGAATCACTGGGCGTAAAGCGCACGTAGGCGGATCTTTAAGTCAGGGGTGAAATCCCGAGGCTCAACCTCGGAACTGCCTTTGATACTGGGGATCTCGAGTCCGGGAGAGGTGAGTGGAACTGCGAGTGTAGAGGTGAAATTCGTAGATATTCGCAAGAACACCGGTGGCGAAGGCGGCCAACTGGACCATCACTGACGCTGAGGCGCGAAAGCGTGGGGAGCAAACA	Cluster_497	445	4	0	2	1	14	0	6	0	3	1	0	0	32	0	4	1	2	1	1	3	4	0	14	0	26	0	3	0	12	0	0	0	2	0	0	0	8	0	0
na	Bacteria;Bacteroidetes;Bacteroidia;Cytophagales;Hymenobacteraceae;Hymenobacter;unknown species	multi-subject	multi-identity	100.0	1e-112	multi-alignment-lg	M03930:80:000000000-BJ75H:1:1107:11017:13793	TACGGAGGGTGCGAGCGTTGTCCGGATTTATTGGGTTTAAAGGGTGCGTAGGCGGCTGGGTAAGTCCGGGGTGAAAGCCCGTTGCTCAACAACGGAACTGCCCTGGATACTGCTCAGCTTGAATACAGTGGAGGTTGGCGGAATGGACCGAGTAGCGGTGAAATGCATAGATACGGTCCAGAACCCCGATTGCGAAGGCAGCTGACTACACTGTGATTGACGCTGAGGCACGACAGCGTGGGGAGCGAACA	Cluster_318	443	3	0	0	0	0	0	0	0	0	0	0	0	0	0	0	0	0	0	0	0	42	0	0	0	44	0	0	0	1	0	0	0	4	0	0	0	0	0	0
na	Bacteria;Proteobacteria;Gammaproteobacteria;Coxiellales;Coxiellaceae;Coxiella;unknown species	JN866592.1.1509	94.02	100.0	3e-104	251	M03930:80:000000000-BJ75H:1:2107:28180:10296	TACAGAGAGTGCAAGCGTTAATCGGAATTATTGGGCGTAAAGCGCGCGTAGGTGGATATTTAAGTCGGATGTGAAAGCCCTAGGCTCAACTTAGGAATTGCGTCCGATACTGAATATCTTGAGTATGGTAGAGGGAAGTGGAATTTCCGGTGTAGCGGTGAAATGCGTAGATATCGGAAGGAACACCAGTGGCGAAGGCGGCCAACTGGACCATCACTGACGCTGAGGCGCGAAAGCGTGGGGAGCAAACA	Cluster_357	441	13	0	2	0	3	2	2	0	2	1	0	0	9	2	2	4	8	5	3	2	9	2	3	0	9	1	1	2	4	2	0	1	4	1	0	0	4	5	0
na	Bacteria;Actinobacteria;Actinobacteria;Pseudonocardiales;Pseudonocardiaceae;Pseudonocardia;unknown species	multi-subject	99.21	100.0	2e-126	252	M03930:80:000000000-BJ75H:1:1103:17906:12566	TACGTAGGGTGCGAGCGTTGTCCGGAATTATTGGGCGTAAAGAGCTCGTAGGCGGTGTGTCACGTCGATCGTGAAAACCTGCAGCTTAACTGTGGGCGTGCGGTCGATACGGGCATCACTGGAGTTCGGCAGGGGAGACTGGAATTCCTGGTGTAGCGGTGAAATGCGCAGATATCAGGAGGAACACCGGTGGCGAAGGCGGGTCTCTGGGCCGATACTGACGCTGAGGAGCGAAAGCGTGGGGAGCGAACA	Cluster_312	438	15	0	0	5	16	0	30	0	8	0	0	0	1	0	0	0	3	0	34	6	1	0	0	0	16	0	11	0	4	0	0	68	1	0	0	0	0	0	0
na	Bacteria;Proteobacteria;Alphaproteobacteria;Sphingomonadales;Sphingomonadaceae;Multi-affiliation;Multi-affiliation	multi-subject	100.0	100.0	3e-129	251	M03930:80:000000000-BJ75H:1:1110:22915:17067	TACGGAGGGAGCTAGCGTTGTTCGGAATTACTGGGCGTAAAGCGCGCGTAGGCGGTTACTCAAGTCAGAGGTGAAAGCCCGGGGCTCAACCCCGGAACTGCCTTTGAAACTAGGTGACTAGAATCTTGGAGAGGTCAGTGGAATTCCGAGTGTAGAGGTGAAATTCGTAGATATTCGGAAGAACACCAGTGGCGAAGGCGACTGACTGGACAAGTATTGACGCTGAGGTGCGAAAGCGTGGGGAGCAAACA	Cluster_349	437	0	0	0	0	0	0	0	0	1	0	0	0	0	0	0	0	0	0	7	0	1	0	0	0	10	0	4	0	0	0	0	0	15	0	51	12	0	0	0
na	Bacteria;Proteobacteria;Gammaproteobacteria;JG36-TzT-191;unknown family;unknown genus;unknown species	multi-subject	98.8	100.0	3e-124	251	M03930:80:000000000-BJ75H:1:1101:20265:11614	TACAGAGGGTGCGAGCGTTAATCGGAATTACTGGGCGTAAAGCGTGCGTAGACGGTTCTGTAAGTCGGATGTGAAATCCCCGGGCTCAACCTGGGAATTGCATTCGAGACTGCAAAGCTAGGGTGCGGAAGAGGGAAGCGGAATTTCCGGTGTAGCGGTGAAATGCGTAGATATCGGAAGGAACATCAGTGGCGAAAGCGGCTTCCTGGTCCAGCACCGACGTTCAGGCACGAAAGCGTGGGGAGCAAACA	Cluster_247	436	0	0	0	0	0	0	0	0	0	0	0	0	0	0	0	0	0	0	0	0	0	0	0	0	0	0	0	0	0	0	242	0	0	0	0	0	0	0	0
na	Bacteria;Proteobacteria;Alphaproteobacteria;Acetobacterales;Acetobacteraceae;unknown genus;unknown species	multi-subject	98.8	100.0	3e-124	251	M03930:80:000000000-BJ75H:1:1107:14598:7074	TACGAAGGGGGCTAGCGTTGCTCGGAATTACTGGGCGTAAAGGGCGCGTAGGCGGCCTTGTTAGTCAGGCGTGAAATTCCTGGGCTCAACCTGGGGACTGCGCTTGATACGGCAGGGCTTGAGGGCAGGAGAGGCTCGCGGAATTCCCAGTGTAGAGGTGAAATTCGTAGATATTGGGAAGAACACCGGTGGCGAAGGCGGCGAGCTGGCCTGTGACTGACGCTGAGGCGCGACAGCGTGGGGAGCAAACA	Cluster_291	432	3	0	0	0	1	0	0	0	0	0	0	0	6	0	0	0	0	0	0	0	2	0	0	0	13	1	0	0	32	0	264	0	1	0	0	0	0	0	0
na	Bacteria;Proteobacteria;Alphaproteobacteria;Rhizobiales;Rhizobiaceae;Multi-affiliation;Multi-affiliation	multi-subject	100.0	100.0	3e-129	251	M03930:80:000000000-BJ75H:1:1101:5417:16989	TACGAAGGGGGCTAGCGTTGTTCGGAATTACTGGGCGTAAAGCGCACGTAGGCGGATATTTAAGTCAGGGGTGAAATCCCAGAGCTCAACTCTGGAACTGCCTTTGATACTGGGTATCTTGAGTATGGAAGAGGTAAGTGGAATTGCGAGTGTAGAGGTGAAATTCGTAGATATTCGCAGGAACACCAGTGGCGAAGGCGGCTTACTGGTCCATTACTGACGCTGAGGTGCGAAAGCGTGGGGAGCAAACA	Cluster_553	430	0	0	0	0	0	0	0	0	0	0	0	0	5	0	0	0	0	0	0	0	0	0	60	0	34	0	3	0	14	0	0	0	5	0	0	0	14	0	0
na	Bacteria;Bacteroidetes;Bacteroidia;Sphingobacteriales;Sphingobacteriaceae;unknown genus;unknown species	JF097024.1.1352	99.6	100.0	1e-127	251	M03930:80:000000000-BJ75H:1:2101:19421:9194	TACGGAGGATCCAAGCGTTATCCGGATTTATTGGGTTTAAAGGGTGCGTAGGCGGCCTGCTAAGTCAGGGGTGAAAGACGGTGGCTCAACCATCGCAGTGCCTTTGATACTGGCGGGCTTGAATGTACATGAGGTAGGCGGAATGTGACAAGTAGCGGTGAAATGCATAGATATGTCACAGAACACCGATTGCGAAGGCAGCTTACTAAGGTATAATTGACGCTGAGGCACGAAAGCGTGGGGATCAAACA	Cluster_251	428	1	1	0	0	0	0	0	0	0	0	0	0	5	0	0	0	0	0	0	0	3	0	0	0	0	0	0	0	3	0	0	0	0	0	0	0	0	0	0
na	Bacteria;Acidobacteria;Acidobacteriia;Acidobacteriales;Acidobacteriaceae (Subgroup 1);Granulicella;Multi-affiliation	multi-subject	94.84	100.0	1e-107	252	M03930:80:000000000-BJ75H:1:1117:15871:15047	TACGAGGGGGGCAAGCGTTGTTCGGAATTATTGGGCGTAAAGGGTGCGTAGGCGGTTTGATAAGTTTGGTGTGAAATCTCTGGGCTCAACCCAGAGTCTGCACCGAAAACTGTCGGGCTTGAGTATGGGAGAGGTGAGTGGAATTTCCGGTGTAGCGGTGAAATGCGTAGATATCGGAAGGAACACCAGTGGCGAAGGCGACTTCCTGGACCAATACTGACACTGAGGCGCGAAAGCGTAGGGAGCAAACA	Cluster_560	418	0	0	0	0	7	0	8	0	1	0	0	0	23	1	0	0	1	1	0	0	4	0	0	0	1	0	0	0	0	0	0	0	1	0	0	0	10	0	0
na	Bacteria;Actinobacteria;Actinobacteria;Micrococcales;Micrococcaceae;Glutamicibacter;Multi-affiliation	multi-subject	100.0	100.0	3e-129	251	M03930:80:000000000-BJ75H:1:1103:23880:21904	TACGTAGGGCGCAAGCGTTATCCGGATTTATTGGGCGTAAAGAGCTCGTAGGCGGTTTGTCGCGTCTGCCGTGAAAGTCCGAGGCTCAACCTCGGATCTGCGGTGGGTACGGGCAGACTAGAGTGATGTAGGGGAGACTGGAATTCCTGGTGTAGCGGTGAAATGCGCAGATATCAGGAGGAACACCGATGGCGAAGGCAGGTCTCTGGGCATCTACTGACGCTGAGGAGCGAAAGCATGGGGAGCGAACA	Cluster_267	407	0	0	0	0	0	0	18	5	0	0	0	0	0	0	0	37	0	0	26	0	0	0	0	0	0	0	0	0	0	0	0	0	0	0	0	0	0	0	0
na	Bacteria;Acidobacteria;Acidobacteriia;Solibacterales;Solibacteraceae (Subgroup 3);Candidatus Solibacter;unknown species	FJ624932.1.1485	96.81	100.0	6e-116	251	M03930:80:000000000-BJ75H:1:1110:5256:21175	TACGTAGGCAGCAAGCGTTGTTCGGAGTTACTGGGCGTAAAGGGTGTGTAGGCGGCCTTCTAAGTTTGGTGTGAAATCTCCCGGCTCAACCGGGAGGGTGCGCCGAAGACTGGGGGGCTAGAGGATGGGATGGGAAAGTGGAATTCCTGGTGTAGCGGTGAAATGCGTAGATATCAGGAGGAACACCTGCGGTGTAGACGGCTTTCTGGACCAACCCTGACGCTGAGACACGAAAGCGTGGGTAGCAAACA	Cluster_283	426	2	0	0	18	0	0	0	0	1	0	0	0	0	0	0	0	0	0	0	0	0	0	0	0	11	0	0	0	0	0	0	0	0	0	0	0	0	0	0
na	Bacteria;Proteobacteria;Alphaproteobacteria;Rhizobiales;Rhizobiaceae;Aureimonas;unknown species	AM746691.1.1438	98.8	100.0	3e-124	251	M03930:80:000000000-BJ75H:1:1109:3735:6628	TACGAAGGGGGCTAGCGTTGTTCGGAATTACTGGGCGTAAAGCGCACGTAGGCGGATATTTAAGTCAGGGGTGAAATCCCGGGGCTCAACCCCGGAACTGCCTTTGATACTGGGTATCTCGAGTGTGGAAGAGGTCGGTGGAATTGCGAGTGTAGAGGTGAAATTCGTAGATATTCGCAGGAACACCAGTGGCGAAGGCGGCCGACTGGTCCACAACTGACGCTGAGGTGCGAAAGCGTGGGGAGCAAACA	Cluster_350	426	6	0	0	0	0	0	0	0	0	0	5	0	0	0	0	0	0	0	0	0	0	0	0	0	19	0	0	0	44	0	271	0	2	0	0	0	0	0	0
na	Bacteria;Proteobacteria;Alphaproteobacteria;Rhizobiales;Multi-affiliation;Multi-affiliation;Multi-affiliation	multi-subject	98.8	100.0	3e-124	251	M03930:80:000000000-BJ75H:1:2108:9992:6258	TACGAAGGGGGCTAGCGTTGTTCGGAATCACTGGGCGTAAAGCGCACGTAGGCGGATCTTTAAGTCAGGGGTGAAATCCCAGAGCTCAACTCTGGAACTGCCTTTGATACTGGGGATCTCGAGTCCGGGAGAGGTGAGTGGAACTGCGAGTGTAGAGGTGAAATTCGTAGATATTCGCAAGAACACCAGTGGCGAAGGCGGCTCACTGGCCCGGTACTGACGCTGAGGTGCGAAAGCGTGGGGAGCAAACA	Cluster_276	420	1	0	0	0	3	0	0	0	0	0	0	0	4	0	0	0	2	0	0	0	0	0	0	0	18	0	4	0	1	0	0	0	0	0	0	0	3	0	0
na	Bacteria;Proteobacteria;Alphaproteobacteria;Rhizobiales;Beijerinckiaceae;1174-901-12;unknown species	FJ946574.1.1290	100.0	100.0	3e-129	251	M03930:80:000000000-BJ75H:1:1106:17993:20451	TACGAAGGGGGCTAGCGTTGTTCGGATTTACTGGGCGTAAAGGGCGCGTAGGCGGGTTTTTAAGTCAGGGGTGAAATCCCAAGGCTCAACCTTGGAACTGCCTTTGATACTGGAAATCTTGAGTCCGGGAGAGGTGAGTGGAACTGCGAGTGTAGAGGTGAAATTCGTAGATATTCGCAAGAACACCAGTGGCGAAGGCGGCTCACTGGCCCGGAACTGACGCTGAGGCGCGAAAGCGTGGGGAGCAAACA	Cluster_418	419	5	0	52	0	18	0	0	2	3	0	0	0	5	1	0	0	1	0	0	0	3	0	0	0	4	1	0	0	1	0	0	0	2	0	0	0	1	0	0
na	Bacteria;Acidobacteria;Acidobacteriia;Solibacterales;Solibacteraceae (Subgroup 3);Paludibaculum;unknown species	EU861873.1.1462	95.62	100.0	6e-111	251	M03930:80:000000000-BJ75H:1:1112:8553:23537	TACGTAGGCAGCAAGCGTTGTTCGGAGTTACTGGGCGTAAAGAGTCTGTAGGCGGTGTCCTAAGTTTGGTGTGAAATCTCCCGGCTTAACCGGGAGGGTGCGCCGAAGACTGGGATGCTGGAGTATGGGAGAGGAACGCGGAATTCCTGGTGTAGCGGTGAAATGCGTAGATATCAGGAGGAACACCGGTGGTGTAGACGGCGTTCTGGACCATGACTGACGCTGAGAGACGAAAGCGTGGGGAGCAAACA	Cluster_482	418	0	0	0	0	0	0	0	0	5	0	0	0	0	0	0	0	0	0	0	0	0	0	0	0	31	0	31	0	0	0	0	0	0	0	0	0	0	0	0
na	Bacteria;Actinobacteria;Actinobacteria;Actinomycetales;Actinomycetaceae;Actinomyces;Multi-affiliation	multi-subject	100.0	100.0	3e-129	251	M03930:80:000000000-BJ75H:1:1101:9121:23803	TACGTAGGGCGCGAGCGTTGTCCGGAATTATTGGGCGTAAAGAGCTCGTAGGCGGCTGGTCGCGTCTGTCGTGAAATCCTCTGGCTTAACTGGGGGCTTGCGGTGGGTACGGGCCGGCTTGAGTGCGGTAGGGGAGACTGGAACTCCTGGTGTAGCGGTGGAATGCGCAGATATCAGGAAGAACACCGGTGGCGAAGGCGGGTCTCTGGGCCGTTACTGACGCTGAGGAGCGAAAGCGTGGGGAGCGAACA	Cluster_268	327	0	0	0	0	0	0	26	0	0	0	0	0	0	0	0	0	0	0	0	15	0	0	39	0	0	0	0	2	0	0	0	0	0	0	0	0	0	0	0
na	Bacteria;Acidobacteria;Acidobacteriia;Acidobacteriales;Acidobacteriaceae (Subgroup 1);Edaphobacter;Edaphobacter sp.	KF424996.1.1424	96.05	100.0	1e-112	253	M03930:80:000000000-BJ75H:1:1102:14472:13710	TACGAGGGGGGCGAGCGTTGTTCGGAATTATTGGGCGTAAAGGGCGCGTAGGCGGTTTGACAAGTCTTGTGTGAAATCTCTGGGCTCAACCCAGAGTCTGCACGGGAAACTGTCGGGCTAGAGGATGGGAGAGGTGAGTGGAATTTCCGGTGTAGCGGTGAAATGCGTAGATATCGGAAGGAACACCAGTGGCGAAGGCGACTTCCTGGACCAATACTGACACTGAGGCGCGAAAGCGTAGGGAGCAAACA	Cluster_295	415	0	0	0	0	12	0	22	0	1	0	0	0	7	1	0	0	7	0	0	0	0	0	0	0	2	0	0	0	0	0	0	0	4	0	0	0	0	0	0
na	Bacteria;Proteobacteria;Alphaproteobacteria;Rhizobiales;Beijerinckiaceae;1174-901-12;unknown species	FJ595605.1.1283	98.41	100.0	1e-122	251	M03930:80:000000000-BJ75H:1:1106:16208:17603	TACGAAGGGGGCTAGCGTTGTTCGGATTTACTGGGCGTAAAGGGCGCGTAGGCGGATTGTTAAGTCAGGGGTGAAATGCCGGGGCTCAACCTCGGAACTGCCTTTGATACTGGCGATCTTGAGTCCGGGAGAGGTGGGTGGAACTGCGAGTGTAGAGGTGAAATTCGTAGATATTCGCAAGAACACCGGTGGCGAAGGCGGCCCACTGGCCCGGAACTGACGCTGAGGCGCGACAGCGTGGGGAGCAAACA	Cluster_286	413	2	0	0	0	11	0	12	0	0	0	0	0	30	2	0	1	1	0	0	0	2	0	0	0	1	0	0	0	0	0	0	0	0	0	2	0	0	0	0
na	Bacteria;Actinobacteria;Actinobacteria;Kineosporiales;Kineosporiaceae;Angustibacter;bacterium enrichment culture clone auto173_4W	GU731345.1.1372	100.0	100.0	3e-129	251	M03930:80:000000000-BJ75H:1:2114:19669:18004	TACGTAGGGTGCAAGCGTTGTCCGGAATTATTGGGCGTAAAGAGCTCGTAGGCGGTTTGTCGCGTCTGCTGTGAAAACTCAGGGCTTAACCCTGAGCCTGCAGTGGGTACGGGCAGACTAGAGTGCGGTAGGGGAGATCGGAATTCCTGGTGTAGCGGTGGAATGCGCAGATATCAGGAGGAACACCGGTGGCGAAGGCGGATCTCTGGGCCGTAACTGACGCTGAGGAGCGAAAGCATGGGGAGCGAACA	Cluster_520	411	2	0	0	0	12	0	48	4	0	0	0	0	1	0	0	0	0	0	39	0	2	0	0	0	4	0	0	0	0	0	0	0	0	0	0	0	5	0	0
na	Bacteria;Proteobacteria;Alphaproteobacteria;Sphingomonadales;Sphingomonadaceae;Sphingomonas;unknown species	HQ118315.1.1435	97.21	100.0	1e-117	251	M03930:80:000000000-BJ75H:1:2105:19948:15460	TACGGAGGGGGCTAGCGTTGTTCGGAATTACTGGGCGTAAAGCGCACGTAGGCGGCTTTGTAAGTCAGGGGTGAAATCCCGGGGCTCAACCTCGGAATTGCCTTTGAGACTGCATCGCTTGAATCCGAGAGAGGTGAGTGGAATTCCGAGTGTAGAGGTGAAATTCGTAGATATTCGGAAGAACACCAGTGGCGAAGGCGGCTCACTGGCTCGGTATTGACGCTGAGGTGCGAAAGCGTGGGGAGCAAACA	Cluster_266	409	0	0	0	0	0	0	0	0	0	0	0	0	0	0	0	0	0	0	0	0	0	0	0	0	2	0	0	0	0	0	0	0	0	0	0	0	0	0	0
na	Bacteria;Proteobacteria;Alphaproteobacteria;Rhizobiales;Rhizobiaceae;Aureimonas;unknown species	multi-subject	100.0	100.0	3e-129	251	M03930:80:000000000-BJ75H:1:1116:20834:20349	TACGAAGGGGGCTAGCGTTGTTCGGAATTACTGGGCGTAAAGCGCACGTAGGCGGACATTTAAGTCAGGGGTGAAATCCCGGGGCTCAACCCCGGAACTGCCTTTGATACTGGGTGTCTTGAGTGTGGAAGAGGTGAGTGGAATTGCGAGTGTAGAGGTGAAATTCGTAGATATTCGCAGGAACACCGGTGGCGAAGGCGGCTCACTGGTCCACAACTGACGCTGAGGTGCGAAAGCGTGGGGAGCAAACA	Cluster_427	407	21	1	11	12	0	0	0	0	2	0	0	0	1	0	0	0	0	0	0	0	4	0	0	0	33	0	3	0	38	0	0	23	0	0	0	0	0	0	0
na	Bacteria;Actinobacteria;Actinobacteria;Micrococcales;Microbacteriaceae;Multi-affiliation;Multi-affiliation	multi-subject	99.2	100.0	6e-126	251	M03930:80:000000000-BJ75H:1:1115:3566:13998	TACGTAGGGTGCAAGCGTTGTCCGGAATTATTGGGCGTAAAGAGCTCGTAGGCGGTTTGTCGCGTCTGCTGTGAAAACCCGAGGCTCAACCTCGGGCCTGCAGTGGGTACGGGCAGACTAGAGTGCGGTAGGGGAGACTGGAATTCCTGGTGTAGCGGTGGAATGCGCAGATATCAGGAGGAACACCGATGGCGAAGGCAGGTCTCTGGGCCGTAACTGACGCTGAGGAGCGAAAGCGTGGGGAGCGAACA	Cluster_327	404	0	0	0	0	0	0	0	0	0	0	0	0	18	1	36	0	1	0	29	0	0	0	0	0	1	0	0	0	0	0	0	0	0	0	0	0	1	0	0
na	Bacteria;Actinobacteria;Actinobacteria;Micrococcales;Multi-affiliation;Multi-affiliation;Multi-affiliation	multi-subject	multi-identity	100.0	1e-117	multi-alignment-lg	M03930:80:000000000-BJ75H:1:1107:26243:19293	TACGTAGGGTGCGAGCGTTGTCCGGAATTATTGGGCGTAAAGAGCTTGTAGGCGGTCTGTCGCGTCTGCTGTGAAAATCCGGGGCTCAACCCCGGACTTGCAGTGGGTACGGGCAGACTAGAGTGTGGTAGGGGAGACTGGAATTCCTGGTGTAGCGGTGAAATGCGCAGATATCAGGAGGAACACCGGTGGCGAAGGCGGGTCTCTGGGCCGATATTGACGCTGAGGAGCGAAAGCGTGGGGAGCGAACA	Cluster_373	400	2	0	0	0	0	0	1	1	0	0	0	0	15	4	3	0	0	0	1	0	1	0	1	0	37	0	6	0	24	0	0	11	0	0	0	0	0	0	0
na	Bacteria;Deinococcus-Thermus;Deinococci;Thermales;Thermaceae;Thermus;Thermus thermophilus SG0.5JP17-16	CP002777.1665250.1666756	100.0	100.0	3e-129	251	M03930:80:000000000-BJ75H:1:1102:18950:24371	TACGGAGGGCGCGAGCGTTACCCGGATTCACTGGGCGTAAAGGGCGTGTAGGCGGTCTGGGGCGTCCCATGTGAAAGACCACGGCTCAACCGTGGGGGAGCGTGGGATACGCTCAGGCTAGACGGTGGGAGAGGGTGGTGGAATTCCCGGAGTAGCGGTGAAATGCGCAGATACCGGGAGGAACGCCGATGGCGAAGGCAGCCACCTGGTCCACCCGTGACGCTGAGGCGCGAAAGCGTGGGGAGCAAACC	Cluster_273	293	0	0	0	0	0	0	0	0	0	0	0	0	0	0	0	0	0	0	0	0	0	0	0	0	0	0	0	0	0	0	0	0	0	0	0	0	0	0	0
na	Bacteria;Proteobacteria;Gammaproteobacteria;Coxiellales;Coxiellaceae;Coxiella;unknown species	KJ459064.1.1370	93.63	100.0	1e-102	251	M03930:80:000000000-BJ75H:1:1117:16817:20741	TACAGAGAGTGCAAGCGTTAATCGGAATTATTGGGCGTAAAGCGCGCGTAGGTGGATATTTAAGTCGGATGTGAAAGCCCTAGGCTCAACTTAGGAATTGCGTCCGATACTGAATATCTTGAGTATGGTAGAGGGAAGTGGAATTTCCGGTGTAGCGGTGAAATGCGTAGATATCGGAAGGAACACCAGTGGCGAAGGCGACACACTGGCCCATTACTGACGCTGAGGCTCGAAAGCGTGGGGAGCAAACA	Cluster_471	395	8	3	0	0	2	0	3	0	3	0	0	0	5	2	0	0	0	3	1	0	0	0	2	0	6	3	1	0	6	0	0	0	5	2	0	4	7	1	0
na	Bacteria;Proteobacteria;Gammaproteobacteria;Coxiellales;Coxiellaceae;Coxiella;unknown species	multi-subject	92.83	100.0	3e-99	251	M03930:80:000000000-BJ75H:1:2115:27180:13156	TACAGAGAGTGCAAGCGTTAATCGGAATTATTGGGCGTAAAGCGCGCGTAGGTGGATATTTAAGTCGGATGTGAAAGCCCTAGGCTCAACTTAGGAATTGCGTCCGATACTGAATATCTTGAGTATGGTAGAGGGAAGTGGAATTTCCGGTGTAGCGGTGAAATGCGTAGATATTGGGAAGAACACCGGTGGCGAAGGCGGCGACCTGGTCCTTGACTGACGCTGAGGCGCGAAAGCGTGGGGAGCAAACA	Cluster_501	393	11	1	0	0	19	2	2	0	5	3	0	0	17	3	0	0	6	3	4	0	3	0	0	0	10	0	4	0	4	0	0	0	5	0	0	0	3	1	0
na	Bacteria;Bacteroidetes;Bacteroidia;Chitinophagales;Chitinophagaceae;Ferruginibacter;unknown species	EU133701.1.1298	96.81	100.0	6e-116	251	M03930:80:000000000-BJ75H:1:1101:15026:5548	TACGGAGGGTGCAAGCGTTATCCGGATTCACTGGGTTTAAAGGGTGCGTAGGCGGGCGAGTAAGTCAGTGGTGAAATCTGTGGGCTTAACCCACAAACTGCCATTGATACTATTTGTCTTGAATGGCGTGGAGGTGAGCGGAATATGTCATGTAGCGGTGAAATGCTTAGATATGACATAGAACACCAATTGCGAAGGCAGCTCACTACACGTTGATTGACGCTGAGGCACGAAAGCGTGGGGATCAAACA	Cluster_309	393	26	0	204	4	0	0	0	0	0	0	0	0	0	0	0	0	0	0	0	0	2	0	0	0	6	0	0	0	9	0	0	0	0	0	0	0	0	0	0
na	Bacteria;Actinobacteria;Actinobacteria;Micrococcales;Microbacteriaceae;Curtobacterium;Curtobacterium sp.	LMMJ01000001.897517.899055	98.01	100.0	6e-121	251	M03930:80:000000000-BJ75H:1:2105:10511:15166	TACGTAGGGTGCAAGCGTTGTCCGGAATTATTGGGCGTAAAGAGCTCGTAGGCGGTTTGTCGCGTCTGCTGTGAAATCCCGAGGCTCAACCTCGGGCTTGCAGTGGGTACGGGCAGACTAGAGTGCGGTAGGGGAGATTGGAATTCCTGGTGTAGCGGTGGAATGCGCAGATATCAGGAGGAACACCGGTGGCGAAGGCGGGTCTCTGGGCCGATACTGACGCTGAGGAGCGAAAGCATGGGTAGCGAACA	Cluster_325	391	1	0	0	0	1	0	2	2	0	0	1	0	20	2	2	0	0	0	3	0	1	0	8	0	13	0	2	0	4	0	1	1	4	0	3	0	0	0	0
na	Bacteria;Proteobacteria;Alphaproteobacteria;Acetobacterales;Acetobacteraceae;Belnapia;Multi-affiliation	multi-subject	99.6	100.0	1e-127	251	M03930:80:000000000-BJ75H:1:2114:24987:16356	TACGAAGGGGGCTAGCGTTGCTCGGAATTACTGGGCGTAAAGGGCGCGTAGGCGGCGGTGTTAGTCAGGCGTGAAATTCCTGGGCTCAACCTGGGGACTGCGCTTGATACGGCATTGCTTGAGGGTGGAAGAGGCTCGCGGAATTCCCAGTGTAGAGGTGAAATTCGTAGATATTGGGAAGAACACCGGTGGCGAAGGCGGCGAGCTGGTCCATTACTGACGCTGAGGCGCGACAGCGTGGGGAGCAAACA	Cluster_352	287	4	0	0	0	3	0	0	0	1	0	0	0	1	0	0	0	3	0	0	0	3	0	0	10	16	0	0	0	16	0	0	0	1	0	0	0	0	0	0
na	Bacteria;Proteobacteria;Alphaproteobacteria;Acetobacterales;Acetobacteraceae;Acidiphilium;unknown species	JF198908.1.1314	96.83	100.0	6e-116	252	M03930:80:000000000-BJ75H:1:1101:14975:6511	TACGAAGGGGGCTAGCGTTGCTCGGAATGACTGGGCGTAAAGGGCGCGTAGGCGGATGGCTTTGTCGGGCGTGAAATTCCAGGGCTTAACCTTGGGGCTGCGTTCGAGACGGGTTGTCTTGAGTTGGGAAGAGGGTCGTGGAATTCCCAGTGTAGAGGTGAAATTCGTAGATATTGGGAAGAACACCGGTGGCGAAGGCGGCGACCTGGTCCTTTTACTGACGCTGATGCGCGAAAGCGTGGGGAGCAAACA	Cluster_546	389	0	0	0	0	9	2	0	0	0	0	0	0	4	0	0	0	0	0	0	0	0	0	154	0	32	0	29	0	0	0	0	0	2	0	0	0	16	0	0
na	Bacteria;Actinobacteria;Thermoleophilia;Solirubrobacterales;67-14;unknown genus;unknown species	multi-subject	96.02	100.0	1e-112	251	M03930:80:000000000-BJ75H:1:1101:1888:14290	TACGTAGGGAGCAAGCGTTGTCCGGAATCATTGGGCGTAAAGCGTACGTAGGCGGCCCGGTAAGTCCGTTGTAAAAGTCAAAGGCTCAACCTTTGAAAGCCGATGGATACTGCCGGGCTAGAGTCCGGAAGAGGCGAGTGGAACTCCTGGTGTAGCGGTGGAATGCGCAGATATCAGGAAGAACACCTATAGCGAAGGCAGCTCGCTGGGACGGTACTGACGCTAAGGTACGAAAGCGTGGGGAGCAAACA	Cluster_289	388	6	0	45	0	3	0	0	20	0	0	2	0	0	0	0	0	2	0	0	0	0	0	74	0	5	0	0	0	1	0	0	0	0	0	0	0	1	0	0
na	Bacteria;Acidobacteria;Blastocatellia (Subgroup 4);Blastocatellales;Blastocatellaceae;Blastocatella;unknown species	KF037777.1.1487	99.2	100.0	6e-126	251	M03930:80:000000000-BJ75H:1:1105:13220:17929	TACGTAGGGACCAAGCGTTGTTCGGATTTACTGGGCGTAAAGGGCGCGTAGGCGGCAATTCAAGTCAGTTGTGAAATCTCTGAGCTTAACTCAGAACGGTCAACTGATACTGCTTTGCTAGAGTGCAGAAGGGGCAATCGGAATTCTTGGTGTAGCGGTGAAATGCGTAGATATCAAGAGGAACACCTGAGGTGAAGACGGGTTGCTGGGCTGACACTGACGCTGAGGCGCGAAAGCTAGGGTAGCAAACG	Cluster_311	388	16	0	119	0	0	0	0	0	0	0	0	0	0	0	0	0	0	0	0	0	2	0	0	0	139	0	0	0	3	0	0	0	0	0	0	0	0	0	0
na	Bacteria;Actinobacteria;Actinobacteria;Pseudonocardiales;Pseudonocardiaceae;Multi-affiliation;Multi-affiliation	multi-subject	100.0	100.0	3e-129	251	M03930:80:000000000-BJ75H:1:1104:8724:11018	TACGTAGGGTGCGAGCGTTGTCCGGAATTATTGGGCGTAAAGAGCTCGTAGGCGGTTTGTCGCGTCGACTGTGAAAACCTACAGCTTAACTGTGGGCTTGCAGTCGATACGGGCAGACTTGAGTTCGGTAGGGGAGACTGGAATTCCTGGTGTAGCGGTGAAATGCGCAGATATCAGGAGGAACACCGGTGGCGAAGGCGGGTCTCTGGGCCGATACTGACGCTGAGGAGCGAAAGCGTGGGGAGCGAACA	Cluster_328	388	0	0	0	0	0	0	0	0	0	0	0	0	0	0	0	0	1	0	0	0	0	0	0	0	0	0	0	0	2	0	0	0	0	0	0	0	0	0	0
na	Bacteria;Proteobacteria;Gammaproteobacteria;Pseudomonadales;Pseudomonadaceae;Pseudomonas;Multi-affiliation	multi-subject	100.0	100.0	3e-129	251	M03930:80:000000000-BJ75H:1:1102:13728:5920	TACGAAGGGTGCAAGCGTTAATCGGAATTACTGGGCGTAAAGCGCGCGTAGGTGGTTTGGTAAGATGGATGTGAAATCCCCGGGCTCAACCTGGGAACTGCATCCATAACTGCCTGACTAGAGTACGGTAGAGGGTGGTGGAATTTCCTGTGTAGCGGTGAAATGCGTAGATATAGGAAGGAACACCAGTGGCGAAGGCGACCACCTGGACTGATACTGACACTGAGGTGCGAAAGCGTGGGGAGCAAACA	Cluster_278	387	0	0	0	0	0	0	0	0	0	0	0	0	0	0	0	0	0	0	0	0	0	0	0	0	0	0	0	0	0	0	0	63	0	0	0	0	0	0	0
na	Bacteria;Proteobacteria;Alphaproteobacteria;Sphingomonadales;Sphingomonadaceae;Sphingomonas;Multi-affiliation	multi-subject	98.8	100.0	3e-124	251	M03930:80:000000000-BJ75H:1:1101:11635:7430	TACGGAGGGAGCTAGCGTTGTTCGGAATTACTGGGCGTAAAGCGTACGTAGGCGGCTTTGTAAGTAAGAGGTGAAAGCCTGGAGCTCAACTCCAGAACTGCCTTTTAGACTGCATCGCTTGAATCCGGGAGAGGTGAGTGGAATTCCGAGTGTAGAGGTGAAATTCGTAGATATTCGGAAGAACACCAGTGGCGAAGGCGGCTCACTGGACCGGCATTGACGCTGAGGTACGAAAGCGTGGGGAGCAAACA	Cluster_279	387	0	0	0	0	0	0	0	0	0	0	0	0	0	0	0	0	0	0	0	0	0	0	0	0	0	0	0	0	0	0	0	0	0	0	0	0	0	0	0
na	Bacteria;Armatimonadetes;Fimbriimonadia;Fimbriimonadales;Fimbriimonadaceae;unknown genus;unknown species	JF175681.1.1326	98.41	100.0	1e-122	251	M03930:80:000000000-BJ75H:1:1101:6386:11469	GACGTAGGGTGCAAGCGTTGTCCGGATTTACTGGGCGTAAAGAGCGCGTAGGCGGTCTGTTAAGTGTAGAGTGAAAGCTCCGGGCTCAACTCGGAAACTGCTCTGCATACTGGCAGACTTGAGGATGGAAGAGGTTTGTGGAATTCCTGGTGTAGCGGTGAAATGCGTAGATATCAGGAGGAACACCCATGGCGAAGGCAGCAAACTGGTCCATATCTGACGCTGAGGCGCGAAAGCGTGGGTAGCAAACA	Cluster_513	385	17	0	0	0	16	0	0	0	0	0	0	0	0	0	0	0	6	0	0	9	9	0	125	0	6	0	0	0	36	0	0	20	0	0	0	0	1	0	0
na	Bacteria;Proteobacteria;Alphaproteobacteria;Acetobacterales;Acetobacteraceae;Rhodopila;metagenome	FPLS01007324.17.1491	98.8	100.0	3e-124	251	M03930:80:000000000-BJ75H:1:1116:22735:19015	TACGAAGGGGGCTAGCGTTGCTCGGAATGACTGGGCGTAAAGGGCGCGTAGGCGGATGGTACAGTCAGATGTGAAATTCCTGGGCTCAACCTGGGGGCTGCATTTGATACGTGCTGTCTTGAGTGAGGAAGAGGGTCGTGGAATTCCCAGTGTAGAGGTGAAATTCGTAGATATTGGGAAGAACACCGGTGGCGAAGGCGGCGACCTGGTCCTTGACTGACGCTGAGGCGCGAAAGCGTGGGGAGCAAACA	Cluster_467	380	4	0	0	0	0	0	38	0	0	0	0	0	1	0	0	0	1	0	0	0	0	0	0	0	14	0	0	0	0	0	0	0	4	0	52	68	0	0	0
na	Bacteria;Proteobacteria;Alphaproteobacteria;Caulobacterales;Caulobacteraceae;unknown genus;unknown species	multi-subject	98.41	100.0	1e-122	251	M03930:80:000000000-BJ75H:1:1108:12572:22623	TACGAAGGGGGCTAGCGTTGCTCGGAATTACTGGGCGTAAAGGGAGCGTAGGCGGATCGTTTAGTCGGGGGTGAAATCCCGGGGCTCAACCTCGGAACTGCCTTCGATACTGGCGATCTTGAGTATGGGAGAGGTGAGTGGAACTCCGAGTGTAGAGGTGAAATTCGTAGATATTCGGAAGAACACCAGTGGCGAAGGCGACTCACTGGCCCATTACTGACGCTGAGGCTCGAAAGCGTGGGGAGCAAACA	Cluster_316	378	0	0	0	0	3	0	27	0	0	0	0	0	1	0	0	0	0	0	0	0	2	0	0	0	0	0	0	0	0	0	0	0	4	0	0	0	8	0	0
na	Bacteria;Proteobacteria;Alphaproteobacteria;Rhizobiales;Beijerinckiaceae;Methylobacterium;Multi-affiliation	multi-subject	98.01	100.0	6e-121	251	M03930:80:000000000-BJ75H:1:1112:11351:11389	TACGAAGGGGGCTAGCGTTGCTCGGAATCACTGGGCGTAAAGGGCGCGTAGGCGGCGTTTTAAGTCGGGGGTGAAAGCCCGTGGCTCAACCACGGAATGGCCTTCGATACTGGGACGCTTGAGTATGGCAGAGGTCGGTGGAACTGCGAGTGTAGAGGTGAAATTCGTAGATATTCGCAAGAACACCGGTGGCGAAGGCGGCCGACTGGGCCATTACTGACGCTGAGGCGCGAAAGCGTGGGGAGCAAACA	Cluster_459	377	0	0	0	0	6	0	0	0	0	0	0	0	9	0	0	0	2	0	0	0	2	0	0	0	27	1	5	2	0	0	0	0	5	0	0	0	0	0	0
na	Bacteria;Acidobacteria;Acidobacteriia;Acidobacteriales;Acidobacteriaceae (Subgroup 1);Multi-affiliation;Multi-affiliation	multi-subject	95.63	100.0	6e-111	252	M03930:80:000000000-BJ75H:1:2104:16641:9096	TACGAGGGGGGCAAGCGTTGTTCGGAATTATTGGGCGTAAAGGGCGCGTAGGCGGTCTGACAAGTCTTATGTGAAATCTCTGGGCTCAACCCAGAGTCTGCATGGGAAACTGTCGGGCTTGAGTATGGGAGAGGTGAGTGGAATTTCCGGTGTAGCGGTGAAATGCGTAGATATCGGAAGGAACACCAGTGGCGAAGGCGACTTCCTGGACCAATACTGACACTGAGGCGCGAAAGCGTAGGGAGCAAACA	Cluster_319	374	0	0	5	0	7	0	15	0	1	0	0	0	4	0	0	4	1	0	1	0	0	0	0	0	10	0	0	0	0	0	0	0	1	2	0	0	0	0	0
na	Bacteria;Proteobacteria;Gammaproteobacteria;Coxiellales;Coxiellaceae;Coxiella;unknown species	KJ459064.1.1370	90.08	100.0	1e-87	252	M03930:80:000000000-BJ75H:1:1103:18578:4843	TACAGAGAGTGCAAGCGTTAATCGGAATTATTGGGCGTAAAGCGCGCGTAGGTGGATATTTAAGTCGGATGTGAAAGCCCTAGGCTCAACTTAGGAATTGCGTCCGATACTGAATATCTTGAGTATGGTAGAGGGAAGTGGAATTTCCGGTGTAGCGGTGAAATGCGTAGATATGCGGAGGAACACCGATGGCGAAGGCAATCCCCTGGGCCTGCACTGACGCTCATGCACGAAAGCGTGGGGAGCAAACA	Cluster_351	371	14	0	2	0	14	3	9	0	3	0	1	0	1	0	0	0	1	2	5	0	2	0	4	0	8	0	0	0	31	1	1	0	0	0	0	0	0	0	0
na	Bacteria;Proteobacteria;Alphaproteobacteria;Rhizobiales;Beijerinckiaceae;unknown genus;unknown species	DQ532273.1.1445	98.41	100.0	1e-122	251	M03930:80:000000000-BJ75H:1:2103:9201:9563	TACGAAGGGGGCTAGCGTTGCTCGGAATCACTGGGCGTAAAGGGCGCGTAGGCGGCCTGACAAGTCGGGGGTGAAAGCCCGTGGCTCAACCACGGAATTGCCTTCGATACTGTTAGGCTCGAGACCGGAAGAGGTAAGTGGAACTGCGAGTGTAGAGGTGAAATTCGTAGATATTCGCAAGAACACCAGTGGCGAAGGCGGCTTACTGGTCCGGTTCTGACGCTGAGGCGCGAAAGCGTGGGGAGCAAACA	Cluster_362	374	1	0	0	0	2	0	2	0	2	0	0	0	3	0	0	0	0	0	20	0	0	0	0	0	42	0	1	5	5	0	0	0	2	0	0	0	0	0	0
na	Bacteria;Proteobacteria;Alphaproteobacteria;Rhizobiales;Beijerinckiaceae;Multi-affiliation;Multi-affiliation	multi-subject	98.41	100.0	1e-122	251	M03930:80:000000000-BJ75H:1:1117:10411:19178	TACGAAGGGGGCTAGCGTTGTTCGGAATCACTGGGCGTAAAGCGCACGTAGGCGGATCTTTAAGTCAGGGGTGAAATCCCGAGGCTCAACCTCGGAACTGCCTTTGATACTGGTTGTCTTGAGTCCGGGAGAGGTGAGTGGAACTGCGAGTGTAGAGGTGAAATTCGTAGATATTCGCAAGAACACCAGTGGCGAAGGCGGCTCACTGGCCCGGAACTGACGCTGAGGCGCGAAAGCGTGGGGAGCAAACA	Cluster_771	373	3	0	1	0	22	0	3	0	5	0	0	0	20	0	0	0	3	0	1	0	3	0	3	0	13	0	0	0	0	0	0	0	2	0	0	0	0	0	0
na	Bacteria;Bacteroidetes;Bacteroidia;Cytophagales;Hymenobacteraceae;Hymenobacter;Siccationidurans occulans	HM032897.1.1501	98.41	100.0	1e-122	251	M03930:80:000000000-BJ75H:1:1102:9113:10389	TACGGAGGGTGCGAGCGTTGTCCGGATTTATTGGGTTTAAAGGGTGCGTAGGCGGCCCGTTAAGTCCGGGGTGAAAGCCCGTTGCTCAACAACGGAACTGCCCTGGATACTGGCGGGCTTGAGAGTAGTGGAGGTTGGCGGAATGGACCGAGTAGCGGTGAAATGCATAGATACGGTCCAGAACCCCGATTGCGAAGGCAGCTGACTACACTACATCTGACGCTGAGGCACGACAGCGTGGGGAGCGAACA	Cluster_307	371	31	1	0	0	0	0	0	0	0	0	0	0	1	0	0	0	2	0	0	0	19	0	104	0	0	0	0	0	13	0	0	0	2	0	0	0	0	0	0
na	Bacteria;Proteobacteria;Alphaproteobacteria;Rhizobiales;Xanthobacteraceae;Multi-affiliation;Multi-affiliation	multi-subject	98.41	100.0	1e-122	251	M03930:80:000000000-BJ75H:1:2107:18522:9629	TACGAAGGGGGCTAGCGTTGCTCGGAATCACTGGGCGTAAAGGGTGCGTAGGCGGGTCTTTAAGTCAGGGGTGAAATCCTGGAGCTCAACTCCAGAACTGCCTTTGATACTGAGGATCTTGAGTTCGGGAGAGGTGAGTGGAACTGCGAGTGTAGAGGTGAAATTCGTAGATATTCGCAAGAACACCAGTGGCGAAGGCGGCTCACTGGCCCGGAACTGACGCTGAGGTGCGAAAGCGTGGGGAGCAAACA	Cluster_596	370	3	0	0	0	37	0	17	1	0	0	1	0	2	0	0	0	0	0	1	0	3	0	10	0	16	1	0	0	4	0	0	1	0	0	1	0	1	0	0
na	Bacteria;Actinobacteria;Actinobacteria;Corynebacteriales;Mycobacteriaceae;Mycobacterium;Multi-affiliation	multi-subject	98.8	100.0	3e-124	251	M03930:80:000000000-BJ75H:1:1108:10786:13505	TACGTAGGGTGCGAGCGTTGTCCGGAATTACTGGGCGTAAAGAGCTCGTAGGTGGTTTGTCGCGTTGTCCGTGAAATGCCACAACTCAATTGTGGGCGTGCGGGCGATACGGGCAGACTGGAGTACTGCAGGGGAGACTGGAATTCCTGGTGTAGCGGTGGAATGCGCAGATATCAGGAGGAACACCGGTGGCGAAGGCGGGTCTCTGGGCAGTAACTGACGCTGAGGAGCGAAAGCGTGGGGAGCGAACA	Cluster_296	364	0	0	0	0	0	0	0	6	0	0	0	0	2	0	0	0	0	0	0	0	1	0	0	0	0	0	0	0	8	0	261	62	0	0	0	0	0	0	0
na	Bacteria;Proteobacteria;Gammaproteobacteria;Coxiellales;Coxiellaceae;Coxiella;unknown species	JN866592.1.1509	92.83	100.0	3e-99	251	M03930:80:000000000-BJ75H:1:1105:5549:5729	TACAGAGAGTGCAAGCGTTAATCGGAATTATTGGGCGTAAAGCGCGCGTAGGTGGATATTTAAGTCGGATGTGAAAGCCCTAGGCTCAACTTAGGAATTGCGTCCGATACTGAATATCTTGAGTATGGTAGAGGGAAGTGGAATTTCCGGTGTAGCGGTGAAATGCGTAGATATCGGAAGGAACACCAGTGGCGAAGGCAGCTCGCTGGGACGGTACTGACGCTGAGACGCGAAAGCGTGGGGAGCAAACA	Cluster_480	362	7	0	0	0	11	0	1	0	1	0	0	0	13	4	10	0	8	1	3	0	4	0	1	0	10	0	4	0	12	1	1	1	6	0	0	0	3	1	0
na	Bacteria;Actinobacteria;Actinobacteria;Micrococcales;Microbacteriaceae;Schumannella;Schumannella luteola	AB362159.1.1466	100.0	100.0	3e-129	251	M03930:80:000000000-BJ75H:1:2107:16968:17037	TACGTAGGGTGCAAGCGTTATCCGGAATTATTGGGCGTAAAGAGCTCGTAGGCGGTTGGTCGCGTCTGCTGTGAAATCCCGAGGCTCAACCTCGGGTCTGCAGTGGGTACGGGCCAGCTAGAGTGCGGTAGGGGAGAATGGAATTCCTGGTGTAGCGGTGGAATGCGCAGATATCAGGAGGAACACCGATGGCGAAGGCAGTTCTCTGGGCCGTTACTGACGCTGAGGAGCGAAAGCGTGGGGAGCGAACA	Cluster_339	362	0	0	0	0	0	0	0	0	0	0	0	0	1	0	0	0	0	0	0	0	0	0	0	0	2	0	0	0	2	0	0	0	0	0	0	0	0	0	0
na	Bacteria;Acidobacteria;Acidobacteriia;Solibacterales;Solibacteraceae (Subgroup 3);Bryobacter;unknown species	multi-subject	99.6	100.0	1e-127	251	M03930:80:000000000-BJ75H:1:1102:13398:20866	TACGTAGGCAGCGAGCGTTGTTCGGAATTACTGGGCGTAAAGAGTGTGTAGGCGGTGCTCTAAGTTCGGTGTGAAATCTCCTGGCTTAACTGGGAGGGTGCGCCGAAAACTGGAGTGCTCGAACGTGGGAGAGGAAAGCGGAATTCCTGGTGTAGCGGTGAAATGCGTAGATATCAGGAGGAACACCTGCGGTGTAGACGGCTTTCTGGACCATTGTTGACGCTGAGACACGAAAGCGTGGGTAGCAAACA	Cluster_402	361	2	0	109	10	9	0	15	0	2	0	0	0	16	0	0	0	0	0	0	0	1	0	0	0	3	0	0	0	1	0	0	0	6	0	0	0	0	0	0
na	Bacteria;Proteobacteria;Gammaproteobacteria;Coxiellales;Coxiellaceae;Coxiella;unknown species	multi-subject	93.23	100.0	6e-101	251	M03930:80:000000000-BJ75H:1:2107:27220:8086	TACAGAGAGTGCAAGCGTTAATCGGAATTATTGGGCGTAAAGCGCGCGTAGGTGGATATTTAAGTCGGATGTGAAAGCCCTAGGCTCAACTTAGGAATTGCGTCCGATACTGAATATCTTGAGTATGGTAGAGGGAAGTGGAATTTCCGGTGTAGCGGTGAAATGCGTAGATATTCGCAAGAACACCAGTGGCGAAGGCGGCTTACTGGTCCGGTTCTGACGCTGAGGCGCGAAAGCGTGGGGAGCAAACA	Cluster_354	360	25	3	0	0	13	1	7	0	5	2	0	0	6	3	3	0	6	3	2	2	7	0	0	0	19	3	2	2	36	0	0	1	7	1	0	0	2	0	0
na	Bacteria;Actinobacteria;Actinobacteria;Frankiales;Frankiaceae;Jatrophihabitans;Actinomycetales str. Ellin122	AF408964.1.1421	98.8	100.0	3e-124	251	M03930:80:000000000-BJ75H:1:1109:23751:17478	TACGTAGGGTGCAAGCGTTGTCCGGAATTATTGGGCGTAAAGAGCTCGTAGGCGGCTTGTCGCGTCGGCTGTGAAAACCTGAGGCTCAACCTCGGGCTTGCAGCCGATACGGGCAAGCTAGAATTCGGTAGGGGAGACTGGAACTCCTGGTGTAGCGGTGAAATGCGCAGATATCAGGAAGAACACCGGTGGCGAAGGCGGGTCTCTGGGCCGATATTGACGCTGAGGAGCGAAAGCGTGGGGAGCAAACA	Cluster_310	358	1	0	0	0	1	0	15	3	1	0	0	0	16	0	0	0	2	0	0	0	6	0	114	0	1	0	0	4	3	0	0	0	1	0	0	0	0	0	0
na	Bacteria;Proteobacteria;Alphaproteobacteria;Rickettsiales;Rickettsiaceae;Rickettsia;Multi-affiliation	multi-subject	98.4	99.6015936255	4e-122	250	M03930:80:000000000-BJ75H:1:2113:24851:20423	TACGTAGGGTGCGAGCGTTGTCCGGAATTACTGGGCGTAAAGAGTGCGTAGGCGGTTTAGTAAGTTGGAAGTGAAAGCCCGGGGCTTAACCTCGGAATTGCTTTCAAAACTACTAATCTAGAGTGTAGTAGGGGATGATGGAATTCCTAGTGTAGAGGTGAAATTCTTAGATATTAGGAGGAACACCGGTGGCGAAGGCGGTCATCTGGGCTACAACTGACGCTAATGCACGAAAGCGTGGGGAGCAAACA	Cluster_317	358	1	0	15	3	0	0	0	0	0	0	0	0	0	0	0	0	0	0	0	0	0	0	0	0	6	0	26	3	0	0	1	0	0	0	0	0	5	0	0
na	Bacteria;Proteobacteria;Gammaproteobacteria;Coxiellales;Coxiellaceae;Coxiella;unknown species	KJ459064.1.1370	93.7	94.8207171315	5e-97	238	M03930:80:000000000-BJ75H:1:2103:19180:23722	TACGAAGGGGGCTAGCGTTGCTCGGAATCACTGGGCGTAAAGGGCGCGTAGGCGGCGTTTTAAGTCGGATGTGAAAGCCCTAGGCTCAACTTAGGAATTGCGTCCGATACTGAATATCTTGAGTATGGTAGAGGGAAGTGGAATTTCCGGTGTAGCGGTGAAATGCGTAGATATCGGAAGGAACACCAGTGGCGAAGGCGACTTCCTGGACCAATACTGACACTGAGGCGCGAAAGCGTAGGGAGCAAACA	Cluster_682	354	8	0	1	0	4	2	3	0	4	0	0	0	10	1	3	0	8	1	4	1	9	0	1	0	14	0	4	0	18	0	0	0	7	1	2	0	10	0	0
na	Bacteria;Proteobacteria;Alphaproteobacteria;Rhizobiales;Beijerinckiaceae;Methylobacterium;Multi-affiliation	multi-subject	92.06	100.0	6e-96	252	M03930:80:000000000-BJ75H:1:2106:17934:8121	TACGAAGGGGGCTAGCGTTGCTCGGAATCACTGGGCGTAAAGGGCGCGTAGGCGGCGTTTTAAGTCGGGGGTGAAAGCCTGTGGCTCAACCACAGAATGGCCTTCGATACTGGGACGCTTGAGTATGGTAGAGGGAAGTGGAATTTCCGGTGTAGCGGTGAAATGCGTAGATATCGGAAGGAACACCAGTGGCGAAGGCGACTTCCTGGACCAATACTGACACTGAGGCGCGAAAGCGTAGGGAGCAAACA	Cluster_314	348	2	0	0	0	3	0	3	0	0	0	0	0	11	0	5	0	2	0	0	0	2	0	0	0	8	0	0	0	16	0	0	0	7	0	1	0	12	0	0
na	Bacteria;Actinobacteria;Actinobacteria;Frankiales;Frankiaceae;Jatrophihabitans;Multi-affiliation	multi-subject	multi-identity	100.0	6e-121	multi-alignment-lg	M03930:80:000000000-BJ75H:1:2117:24506:20366	TACGTAGGGTGCGAGCGTTGTCCGGAATTATTGGGCGTAAAGAGCTCGTAGGCGGTGTGTCGCGTCGGCCGTGAAAACCTGGGGCTCAACCCCGGGCCTGCAGCCGATACGGGCTAGCTAGAATTCGGTAGGGGAGACTGGAATTCCTGGTGTAGCGGTGAAATGCGCAGATATCAGGAGGAACACCGGTGGCGAAGGCGGGTCTCTGGGCCGATATTGACGCTGAGGAGCGAAAGCGTGGGGAGCGAACA	Cluster_585	357	2	0	0	0	7	0	10	0	1	0	0	0	26	0	8	1	0	0	2	4	2	0	2	0	17	0	4	0	3	0	1	0	1	0	2	0	6	0	0
na	Bacteria;Proteobacteria;Alphaproteobacteria;Rhizobiales;Rhizobiaceae;Multi-affiliation;Multi-affiliation	multi-subject	99.6	100.0	1e-127	251	M03930:80:000000000-BJ75H:1:1103:3628:11905	TACGAAGGGGGCTAGCGTTGTTCGGAATTACTGGGCGTAAAGCGCACGTAGGCGGATATTTAAGTCAGGGGTGAAATCCCGGGGCTCAACCCCGGAACTGCCTTTGATACTGGATATCTCGAGTCCGGAAGAGGTGAGTGGAATTCCGAGTGTAGAGGTGAAATTCGTAGATATTCGGAGGAACACCAGTGGCGAAGGCGGCTCACTGGTCCGGTACTGACGCTGAGGTGCGAAAGCGTGGGGAGCAAACA	Cluster_338	355	7	0	33	0	3	0	0	0	0	0	0	0	0	0	0	0	0	0	18	0	2	0	0	0	12	0	18	0	21	0	207	0	0	0	0	0	1	0	0
na	Bacteria;Armatimonadetes;Chthonomonadetes;Chthonomonadales;Chthonomonadaceae;Chthonomonas;unknown species	HQ119622.1.1485	90.84	100.0	6e-91	251	M03930:80:000000000-BJ75H:1:1104:14267:8466	TACGGAGGGGGCGAGCGTTGTCCGAAGTTACTGGGCGTAAAGCGCGCGTAGGCGGATCGCCAAGTCTGTCGTGAAAGCCCGGAGCTTAACTCCGGAGGGTCGGTGGATACTGGCGGTCTTGAAGAGGCTAGGGAGAAATGGAATTGCTGGTGTAGCGGTGAAATGCGTAGAGATCAGCAGGAACTCCGGTGGCGAAGGCGGTTTCTTGGGGCCTTCTTGACGCTGAGGCGCGAAAGCTGGGGGAGCGAACG	Cluster_305	353	1	0	34	0	0	0	0	0	1	0	0	0	0	0	0	0	0	0	0	0	0	0	0	0	1	0	0	0	0	0	0	0	0	0	0	0	0	0	0
na	Bacteria;Proteobacteria;Alphaproteobacteria;Sphingomonadales;Sphingomonadaceae;Sphingomonas;Multi-affiliation	multi-subject	99.6	100.0	1e-127	251	M03930:80:000000000-BJ75H:1:1106:13478:21624	TACGGAGGGGGCTAGCGTTGTTCGGAATTACTGGGCGTAAAGCGCACGTAGGCGGCTTTGTAAGTTAGAGGTGAAAGCCTGGAGCTCAACTCCAGAATTGCCTTTAAGACTGCATCGCTTGAACGTCGGAGAGGTGAGTGGAATTCCGAGTGTAGAGGTGAAATTCGTAGATATTCGGAAGAACACCAGTGGCGAAGGCGGCTCACTGGACGACTGTTGACGCTGAGGTGCGAAAGCGTGGGGAGCAAACA	Cluster_425	353	10	0	0	0	4	0	0	0	2	0	0	0	1	0	0	0	0	0	0	0	2	0	0	0	2	0	0	0	3	0	0	0	0	0	0	0	0	0	0
na	Bacteria;Actinobacteria;Acidimicrobiia;Microtrichales;unknown family;unknown genus;unknown species	FJ478585.1.1483	98.41	100.0	3e-123	252	M03930:80:000000000-BJ75H:1:1101:25640:5385	CACGTAGGGAGCGAGCGTTGTCCGGATTTATTGGGCGTAAAGAGCTCGTAGGCGGTTCGGTAAGTCGGGTGTGAAACCTCCAGGCTCAACCTGGAGTCGCCACTCGATACTGCTGTGACTAGAGTCCGGTAGGGGAGCGTGGAATTCCTGGTGTAGCGGTGAAATGCGCAGATATCAGGAGGAACACCAGCGGCGAAGGCGGCGCTCTGGGCCGGAACTGACGCTGAGGAGCGAAAGCGTGGGTAGCAAACA	Cluster_358	350	1	0	0	0	2	0	11	11	0	0	0	0	0	0	13	0	4	0	0	0	0	0	0	0	30	0	7	0	8	0	0	0	0	0	0	0	0	0	0
na	Bacteria;Bacteroidetes;Bacteroidia;Sphingobacteriales;Sphingobacteriaceae;Pedobacter;unknown species	KP745033.1.1443	100.0	100.0	3e-129	251	M03930:80:000000000-BJ75H:1:1101:10031:4825	TACGGAGGATCCAAGCGTTATCCGGATTTATTGGGTTTAAAGGGTGCGTAGGCGGCTTATTAAGTCAGGGGTGAAAGACGGTGGCTCAACCATCGCAGTGCCTTTGATACTGATGAGCTTGAATATACTTGAGGTAGGCGGAATGTGACAAGTAGCGGTGAAATGCATAGATATGTCACAGAACACCGATTGCGAAGGCAGCTTACCAAGGTATGATTGACGCTGAGGCACGAAAGCGTGGGGATCAAACA	Cluster_306	348	0	0	0	0	0	0	0	0	0	0	0	0	0	0	0	0	0	0	0	0	0	0	0	0	0	0	0	0	0	0	0	0	0	0	0	0	0	0	0
na	Bacteria;Firmicutes;Multi-affiliation;Multi-affiliation;Multi-affiliation;Multi-affiliation;Multi-affiliation	multi-subject	96.81	100.0	6e-116	251	M03930:80:000000000-BJ75H:1:1119:4945:5050	TACGTAGGTGGCAAGCGTTATCCGGAATTATTGGGCGTAAAGCGCGCGTAGGCGGTTTTTTAAGTCTGATGTGAAAGCCCACGGCTCAACCGTGGAGGGTCATTGGAAACTGGAAAACTTGAGTGCAGAAGAGGAAAGTGGAATTCCATGTGTAGCGGTGAAATGCGCAGAGATATGGAGGAACACCAGTGGCGAAGGCGACTTCCTGGACCAATACTGACACTGAGGCGCGAAAGCGTAGGGAGCAAACA	Cluster_356	295	0	0	0	2	0	0	15	2	0	0	0	0	0	0	7	7	0	0	1	0	0	0	2	0	0	0	0	1	0	0	7	11	0	0	3	0	0	0	0
na	Bacteria;Proteobacteria;Alphaproteobacteria;Sphingomonadales;Sphingomonadaceae;Novosphingobium;Novosphingobium subterraneum	U20773.1.1417	97.21	100.0	3e-118	251	M03930:80:000000000-BJ75H:1:1104:23737:8061	TACGGAGGGAGCTAGCGTTGTTCGGAATTACTGGGCGTAAAGCGCACGTAGGCGGCGCGCCAAGTCAGGGGTGAAAGCCCGGGGCTCAACCCCGGAACTGCCTTTGAAACTAGCGTGCTTGAATCTTGGAGAGGTCAGTGGAATTCCGAGTGTAGAGGTGAAATTCGTAGATATTCGGAAGAACACCAGTGGCGAAGGCGACTGACTGGACAAGTATTGACGCTGAGGTGCGAAAGCGTGGGGAGCAAACA	Cluster_323	347	0	0	0	0	0	0	0	0	0	0	0	0	9	0	18	0	0	0	0	0	0	0	0	0	0	0	0	0	0	0	313	0	0	0	0	0	0	0	0
na	Bacteria;Firmicutes;Bacilli;Bacillales;Sporolactobacillaceae;unknown genus;unknown species	HL281749.1.1478	100.0	100.0	3e-129	251	M03930:80:000000000-BJ75H:1:1103:3667:12270	CACGTAGGGGGCAAGCGTTGTCCGGAATGATTGGGCGTAAAGGGCGCGCAGGCGGCCTCTTAAGTCTGATGTGAAAGCCCACGGCTCAACCGTGGAGGGACATTGGAAACTGGGGGGCTTGAGTGCAGGAGAGGGGAGTGGAATTCCACGTGTAGCGGTGAAATGCGTAGAGATGTGGAGGAACACCAGTGGCGAAGGCGGCTCTCTGGCCTGTGACTGACGCTGAGGCGCGAAAGCGTGGGGAGCGAACA	Cluster_315	346	0	0	0	0	0	0	42	9	0	0	0	0	0	0	0	0	0	0	0	0	0	0	0	0	0	0	0	0	0	0	0	0	0	0	0	0	0	0	0
na	Bacteria;Proteobacteria;Alphaproteobacteria;Sphingomonadales;Sphingomonadaceae;Sphingomonas;unknown species	multi-subject	98.01	100.0	6e-121	251	M03930:80:000000000-BJ75H:1:1109:22898:23153	TACGGAGGGAGCTAGCGTTGTTCGGAATTACTGGGCGTAAAGCGCACGTAGGCGGCTTTCTAAGTTAGAGGTGAAAGCCCGGAGCTCAACTCCGGAATTGCCTTTAAGACTGGATCGCTTGAATCATGGAGAGGCGGGTGGAATTCCGAGTGTAGAGGTGAAATTCGTAGATATTCGGAAGAACACCAGTGGCGAAGGCGGCCCGCTGGACATGTATTGACGCTGAGGTGCGAAAGCGTGGGGAGCAAACA	Cluster_337	345	3	0	0	0	2	0	0	0	0	0	0	0	3	0	38	0	0	0	0	0	6	0	0	0	15	0	1	0	0	0	0	0	0	0	0	0	0	0	0
na	Bacteria;Acidobacteria;Acidobacteriia;Solibacterales;Solibacteraceae (Subgroup 3);Bryobacter;unknown species	multi-subject	98.8	100.0	3e-124	251	M03930:80:000000000-BJ75H:1:2115:6249:8442	TACGTAGGCAGCGAGCGTTGTTCGGAATTACTGGGCGTAAAGAGTGTGTAGGCGGTGCTCTAAGTTCGGTGTGAAATCTCCTGGCTTAACTGGGAGGGTGCGCCGGAAACTGGAGGGCTTGAGCGTGGGAGAGGAAAGCGGAATTCCTGGTGTAGCGGTGAAATGCGTAGATATCAGGAGGAACACCTGCGGTGTAGACGGCTTTCTGGACCATAGCTGACGCTGAGACACGAAAGCGTGGGTAGCAAACA	Cluster_424	345	0	0	0	0	0	0	0	0	0	0	0	0	1	0	0	0	0	0	0	0	0	0	0	0	5	0	0	0	0	0	0	0	0	0	0	0	0	0	0
na	Bacteria;Firmicutes;Bacilli;Bacillales;Bacillaceae;Multi-affiliation;Multi-affiliation	multi-subject	99.2	100.0	6e-126	251	M03930:80:000000000-BJ75H:1:1103:10171:6568	TACGTAGGGGGCGAGCGTTGTCCGGAATTATTGGGCGTAAAGCGCGCGCAGGCGGTCTTTTAAGTCTGATGTGAAAGCCCACGGCTTAACCGTGGAGGGCCATTGGAAACTGGAGGACTTGAGTGCAGAAGAGGAGAGTGGAATTCCACGTGTAGCGGTGAAATGCGTAGAGATGTGGAGGAACACCAGTGGCGAAGGCGACTCTCTGGTCTGTAACTGACGCTGAGGCGCGAAAGCGTGGGTAGCGAACA	Cluster_397	343	0	0	0	0	0	0	28	0	0	0	0	2	0	0	0	0	0	0	0	25	0	0	46	0	0	0	0	0	0	0	0	0	0	0	0	0	0	0	0
na	Bacteria;Actinobacteria;Actinobacteria;Micrococcales;Intrasporangiaceae;Lapillicoccus;Multi-affiliation	multi-subject	97.61	100.0	3e-119	251	M03930:80:000000000-BJ75H:1:1114:17890:15705	TACGTAGGGTGCGAGCGTTGTCCGGAATTATTGGGCGTAAAGAGCTTGTAGGCGGTCTGTCGCGTCTGCTGTGAAAATCCGGGGCTCAACCCCGGACTTGCAGTGGGTACGGGCAGACTAGAGTGTGGTAGGGGAGATTGGAATTCCTGGTGTAGCGGTGGAATGCGCAGATATCAGGAGGAACACCGATGGCGAAGGCAGATCTCTGGGCCGTAACTGACGCTGAGGAGCGAAAGCGTGGGGAGCGAACA	Cluster_521	343	0	0	0	0	0	0	1	0	0	0	0	0	2	0	2	0	0	0	1	1	1	0	2	0	8	0	0	0	5	0	0	13	0	0	0	0	0	0	0
na	Bacteria;Bacteroidetes;Bacteroidia;Cytophagales;Spirosomaceae;Spirosoma;unknown species	JQ769683.1.1472	95.62	100.0	6e-111	251	M03930:80:000000000-BJ75H:1:1108:19418:22127	TACGGAGGGTGCAAGCGTTGTCCGGATTTATTGGGTTTAAAGGGTGCGTAGGTGGCCTGTTAAGTCTGGTTTGAAAGCGGGTGGCTCAACCATCCGATGTGGCTGGAAACTGGGGGGCTTGAATGAATTGGCGGTAGCCGGAACGGGTCATGTAGCGGTGAAATGCATAGATATGACCCAGAACCCCGATTGCGAAGGCAGGCTACTACGATTCGATTGACACTGAGGCACGAGAGCATGGGGAGCCAACA	Cluster_335	342	5	0	0	0	0	0	0	0	4	0	0	0	0	0	0	0	1	0	0	0	0	0	0	0	0	0	0	0	3	0	289	6	0	0	0	0	0	0	0
na	Bacteria;Bacteroidetes;Bacteroidia;Cytophagales;Hymenobacteraceae;Hymenobacter;unknown species	GQ014820.1.1342	99.6	100.0	1e-127	251	M03930:80:000000000-BJ75H:1:1103:25045:10149	TACGGAGGGTGCGAGCGTTGTCCGGATTTATTGGGTTTAAAGGGTGCGTAGGCGGCCCGTTAAGTCCGGGGTGAAAGCCCGTTGCTCAACAACGGAACTGCCCTGGATACTGGCGGGCTTGAGTACAGTGGAGGTTGGCGGAATGGACCGAGTAGCGGTGAAATGCATAGATACGGTCCAGAACCCCGATTGCGAAGGCAGCTGACTACACTGGCACTGACGCTGAGGCACGACAGCGTGGGGAGCGAACA	Cluster_326	341	3	0	0	0	0	0	0	0	0	0	0	0	0	0	0	0	0	0	0	0	0	0	0	0	0	0	0	0	1	0	0	0	3	0	0	0	0	0	0
na	Bacteria;Proteobacteria;Alphaproteobacteria;Rhizobiales;Beijerinckiaceae;1174-901-12;Multi-affiliation	multi-subject	97.21	100.0	1e-117	251	M03930:80:000000000-BJ75H:1:2105:10421:19588	TACGAAGGGGGCTAGCGTTGTTCGGATTAACTGGGCGTAAAGGGTGCGTAGGCGGGCGCCTAAGTCAGGGGTGAAATCCCAAGGCTCAACCTTGGAACTGCCTTTGATACTGGGTGTCTTGAGTCCGGGAGAGGTGAGTGGAACTGCGAGTGTAGAGGTGAAATTCGTAGATATTCGCAAGAACACCAGTGGCGAAGGCGGCTCACTGGCCCGGAACTGACGCTGAGGCACGAAAGCGTGGGGAGCAAACA	Cluster_430	338	2	0	0	0	12	0	19	0	1	0	0	0	7	0	0	0	0	0	11	0	0	0	0	0	3	0	0	0	1	0	0	0	2	0	0	0	0	0	0
na	Bacteria;Actinobacteria;Actinobacteria;Pseudonocardiales;Pseudonocardiaceae;Pseudonocardia;unknown species	GQ008081.1.1342	97.61	99.6031746032	3e-119	251	M03930:80:000000000-BJ75H:1:1110:12137:24636	TACGTAGGGTGCGAGCGTTGTCCGGAATTATTGGGCGTAAAGAGCTCGTAGGCGGTGTGTCGCGTCGGCCGTGAAAACCTGGGGCTTAACTCTGGGCGTGCGGTCGATACGGGCATCACTTGAGTTCGGCAGGGGAGACTGGAATTCCTGGTGTAGCGGTGAAATGCGCAGATATCAGGAGGAACACCGATGGCGAAGGCAGATCTCTGGGCCGTAACTGACGCTGAGGAGCGAAAGCGTGGGGAGCGAACA	Cluster_371	336	2	0	0	0	1	0	4	0	1	0	0	0	11	1	1	1	1	0	8	3	2	0	2	0	10	1	1	0	6	0	0	2	4	0	2	0	4	0	0
na	Bacteria;Bacteroidetes;Bacteroidia;Flavobacteriales;Weeksellaceae;Chryseobacterium;Multi-affiliation	multi-subject	99.2	100.0	6e-126	251	M03930:80:000000000-BJ75H:1:1102:25788:19013	TACGGAGGGTGCAAGCGTTATCCGGATTTATTGGGTTTAAAGGGTCCGTAGGCGGGCTTGTAAGTCAGTGGTGAAATCTCACAGCTTAACTGTGAAACTGCCATTGATACTGCAGGTCTTGAGTAAGGTAGAAGTGGCTGGAATAAGTAGTGTAGCGGTGAAATGCATAGATATTACTTAGAACACCAATTGCGAAGGCAGGTCACTATGTCTTAACTGACGCTGATGGACGAAAGCGTGGGGAGCGAACA	Cluster_542	336	0	0	0	0	0	0	0	0	2	0	0	0	0	0	0	0	0	0	0	0	2	0	0	0	0	0	0	0	1	0	0	0	0	0	0	0	0	0	0
na	Bacteria;Bacteroidetes;Bacteroidia;Cytophagales;Spirosomaceae;Spirosoma;Spirosoma sp.	AB681463.1.1431	98.41	100.0	1e-122	251	M03930:80:000000000-BJ75H:1:1102:16244:23679	TACGGAGGGTGCAAGCGTTGTCCGGATTTATTGGGTTTAAAGGGTGCGTAGGTGGTTTGGTAAGTCTGGTTTGAAAGCTGGTCGCTCAACGATCAGATGTGGCTGGAAACTACCGGACTTGAATGGCGTAGCGGTAGCCGGAATGGGTCATGTAGCGGTGAAATGCATAGATATGACCCGGAACTCCGATTGCGAAGGCAGGCTACTGGGCGTCGATTGACACTGAGGCACGAGAGCATGGGTAGCAAACA	Cluster_383	333	4	0	0	0	0	0	0	0	0	0	0	0	1	0	0	0	0	0	0	0	13	0	0	0	19	3	0	0	1	0	0	0	0	0	0	0	0	0	0
na	Bacteria;Bacteroidetes;Bacteroidia;Cytophagales;Spirosomaceae;Spirosoma;unknown species	FJ595628.1.1354	95.65	100.0	2e-111	253	M03930:80:000000000-BJ75H:1:2102:18427:6280	TACGGAGGGTGCAAGCGTTGTCCGGATTTATTGGGTTTAAAGGGTGCGTAGGTGGTTTTCTAAGTCTGGTTTGAAAGCTGGCTGCTCAACAGTCAGATGTGGCTGGAAACTGGGGGACTTGAATAGGGTAGCGGTCGCTGGAACGGGTCATGTAGCGGTGAAATGCATAGATATGACCCAGAACTCCGATTGCGAAGGCAGGCGACTGGGCCCTGATTGACACTGAGGCACGAGAGCATGGGGAGCCAACA	Cluster_342	332	3	0	8	0	0	0	0	0	2	0	0	0	0	0	26	0	0	0	0	0	59	2	30	0	37	0	0	0	2	0	0	0	2	0	0	0	0	0	0
na	Bacteria;Acidobacteria;Acidobacteriia;Acidobacteriales;Acidobacteriaceae (Subgroup 1);Multi-affiliation;Multi-affiliation	multi-subject	98.8	100.0	3e-124	251	M03930:80:000000000-BJ75H:1:1101:15524:14598	TACGAGGGGGGCGAGCGTTGTTCGGAATTATTGGGCGTAAAGGGTGCGTAGGCGGTTTGACAAGTCTGATGTGAAATCTATGGGCTCAACCCATAGTCTGCATCGGAAACTGTCGGGCTTGAGGATGGGAGAGGTGAGTGGAATTTCCGGTGTAGCGGTGAAATGCGTAGATATCGGAAGGAACACCTGTGGCGAAAGCGGCTCACTGGACCATTTCTGACGCTGATGCACGAAAGCTAGGGGAGCAAACA	Cluster_541	331	0	0	0	0	0	0	0	0	0	0	0	0	47	0	28	0	0	0	0	0	0	0	0	0	1	0	0	0	0	0	0	0	0	0	0	0	3	0	0
na	Bacteria;Actinobacteria;Actinobacteria;Pseudonocardiales;Pseudonocardiaceae;Pseudonocardia;Multi-affiliation	multi-subject	98.36	96.8253968254	1e-118	244	M03930:80:000000000-BJ75H:1:1104:27501:17811	TACAGAGAGTGCAAGCGTTAATCGGAATTATTGGGCGTAAAGAGCTCGTAGGCGGTGTGTCGCGTCGGCCGTGAAAACTTGCAGCTTAACTGTGGGCGTGCGGTCGATACGGGCATCACTGGAGTTCGGCAGGGGAGACTGGAATTCCTGGTGTAGCGGTGAAATGCGCAGATATCAGGAGGAACACCGGTGGCGAAGGCGGGTCTCTGGGCCGATACTGACGCTGAGGAGCGAAAGCGTGGGGAGCGAACA	Cluster_415	329	23	0	3	0	10	0	5	0	2	0	4	0	12	0	6	0	5	0	1	0	2	0	0	0	1	0	1	0	2	0	0	0	5	0	1	0	12	0	0
na	Bacteria;Proteobacteria;Alphaproteobacteria;Sphingomonadales;Sphingomonadaceae;Sphingomonas;unknown species	HM277298.1.1306	100.0	100.0	3e-129	251	M03930:80:000000000-BJ75H:1:1119:4875:18889	TACGGAGGGGGCTAGCGTTGTTCGGAATTACTGGGCGTAAAGCGCACGTAGGCGGCCCATCAAGTCAGAGGTGAAAGCCCGGAGCTCAACTCCGGAATTGCCTTTGAGACTGAAGGGCTAGCAGGTGAGAGAGGTGAGTGGAATTCCGAGTGTAGAGGTGAAATTCGTAGATATTCGGAAGAACACCAGTGGCGAAGGCGGCTCACTGGCTCATACTGGACGCTGAGGTGCGAAAGCGTGGGGAGCAAACA	Cluster_332	326	0	0	0	0	0	0	0	0	1	0	0	0	0	0	0	0	0	0	0	0	2	0	0	0	0	0	0	0	0	0	0	0	3	0	0	0	11	0	0
na	Bacteria;Proteobacteria;Alphaproteobacteria;Rickettsiales;Mitochondria;unknown genus;Zasmidium cellare	KX011536.493.2021	80.62	99.5555555556	6e-41	227	M03930:80:000000000-BJ75H:1:1101:19924:8537	TACAAGTAAGACAAGTGTTATTCATCTTTATTAGGTTTAAAGGGTACCTAGACGGTTTTTTTCGCCTCGAAAAGGTACGAGAAAGCTAGAGTTCTATGTGAAAGGTAAATGTTAGTATTGTTGGTGTAAAGATAAAATTTGTTAATACCAATAAGACGTATGACGGCGAAGGCGAACCTTTATGTATGGACTGACGTTGAGGGACGAAGGCTTGGGTCGCGAATA	Cluster_333	326	0	0	0	0	0	0	0	0	0	0	0	0	0	0	0	0	0	0	0	0	0	0	0	0	1	0	13	1	0	0	118	74	0	0	0	8	1	0	0
na	Bacteria;Proteobacteria;Alphaproteobacteria;Rhizobiales;Beijerinckiaceae;unknown genus;unknown species	multi-subject	100.0	100.0	3e-129	251	M03930:80:000000000-BJ75H:1:1101:4158:6903	TACGAAGGGGGCTAGCGTTGCTCGGAATCACTGGGCGTAAAGGGCGCGTAGGCGGCCATTCAAGTCAGAGGTGAAAGCCCAAGGCTCAACCTTGGAATTGCCTTTGATACTGTTTGGCTTGAGACCGGAAGAGGTTAGTGGAACTGCGAGTGTAGAGGTGAAATTCGTAGATATTCGCAAGAACACCAGTGGCGAAGGCGGCTAACTGGTCCGGTTCTGACGCTGAGGCGCGAAAGCGTGGGGAGCAAACA	Cluster_394	278	3	0	0	0	9	0	0	8	0	1	0	0	0	0	0	0	1	0	11	0	0	0	0	0	58	0	1	0	9	0	0	0	0	0	0	0	0	0	0
na	Bacteria;Proteobacteria;Gammaproteobacteria;Betaproteobacteriales;Burkholderiaceae;Multi-affiliation;Multi-affiliation	multi-subject	100.0	100.0	3e-129	251	M03930:80:000000000-BJ75H:1:1102:11757:11700	TACGTAGGGTGCAAGCGTTAATCGGAATTACTGGGCGTAAAGCGTGCGCAGGCGGTTATGCAAGACAGAGGTGAAATCCCCGGGCTCAACCTGGGAACTGCCTTTGTGACTGCATGGCTAGAGTACGGTAGAGGGGGATGGAATTCCGCGTGTAGCAGTGAAATGCGTAGATATGCGGAGGAACACCGATGGCGAAGGCAATCCCCTGGACCTGTACTGACGCTCATGCACGAAAGCGTGGGGAGCAAACA	Cluster_377	321	0	0	0	0	0	0	0	0	0	0	0	0	0	0	0	0	1	0	0	0	0	0	33	0	2	0	0	0	1	0	0	0	0	0	0	0	0	0	0
na	Bacteria;Proteobacteria;Alphaproteobacteria;Rhizobiales;Rhizobiaceae;Aureimonas;Multi-affiliation	multi-subject	100.0	100.0	3e-129	251	M03930:80:000000000-BJ75H:1:1111:5559:11489	TACGAAGGGGGCTAGCGTTGTTCGGAATTACTGGGCGTAAAGCGCACGTAGGCGGACATTTAAGTCAGGGGTGAAATCCCGGGGCTCAACCCCGGAACGGCCTTTGATACTGGGTGTCTTGAGTTCGGAAGAGGTGAGTGGAATTGCGAGTGTAGAGGTGAAATTCGTAGATATTCGCAGGAACACCAGTGGCGAAGGCGGCTCACTGGTCCGATACTGACGCTGAGGTGCGAAAGCGTGGGGAGCAAACA	Cluster_404	321	0	0	0	0	0	0	0	0	0	0	0	0	0	0	0	0	0	0	0	0	0	0	0	0	1	0	0	0	3	0	237	0	0	0	0	0	0	0	0
na	Bacteria;Proteobacteria;Alphaproteobacteria;Caulobacterales;Caulobacteraceae;unknown genus;unknown species	multi-subject	100.0	100.0	3e-129	251	M03930:80:000000000-BJ75H:1:2106:24148:6591	TACGAAGGGGGCTAGCGTTGCTCGGAATTACTGGGCGTAAAGGGAGCGTAGGCGGATCGTTTAGTCAGGGGTGAAATCCCGGGGCTCAACCTCGGAACTGCCTTTGATACTGGCGATCTTGAGTATGGGAGAGGTGTGTGGAACTCCGAGTGTAGAGGTGAAATTCGTAGATATTCGGAAGAACACCAGTGGCGAAGGCGACACACTGGCCCATTACTGACGCTGAGGCTCGAAAGCGTGGGGAGCAAACA	Cluster_344	255	2	0	0	0	0	0	0	0	0	0	0	0	0	0	0	0	0	0	30	0	7	0	0	0	1	0	0	0	20	0	0	0	0	0	0	0	0	0	0
na	Bacteria;Actinobacteria;Actinobacteria;Frankiales;Geodermatophilaceae;Geodermatophilus;Multi-affiliation	multi-subject	100.0	100.0	3e-129	251	M03930:80:000000000-BJ75H:1:1104:9215:18537	TACGTAGGGTGCAAGCGTTGTCCGGAATTATTGGGCGTAAAGAGCTCGTAGGCGGTTTGTCGCGTCGGCTGTGAAAGCCCGGAGCTCAACTCCGGGTCTGCAGTCGATACGGGCAGACTTGAGTGTTGCAGGGGAGACTGGAATTCCTGGTGTAGCGGTGAAATGCGCAGATATCAGGAGGAACACCGGTGGCGAAGGCGGGTCTCTGGGCAACAACTGACGCTGAGGAGCGAAAGCGTGGGGAGCGAACA	Cluster_368	320	0	0	0	0	0	0	0	0	0	0	0	0	0	0	0	0	0	0	0	0	1	0	0	0	9	0	0	0	10	0	0	0	5	0	28	0	0	0	0
[truncated: 161 more columns]

## Sheet: Labels
SampleID	Treatment	Organs	Sample categorie	Duplicate
10CEF-D2_S119_L001	Ethanol	Carcass	EthCarcass	D2
10CEF_S21_L001	Ethanol	Carcass	EthCarcass	D1
10EEF-D2_S118_L001	Ethanol	Gut	EthGut	D2
10EEF_S20_L001	Ethanol	Gut	EthGut	D1
11CEO-D2_S121_L001	Ethanol	Carcass	EthCarcass	D2
11CEO_S23_L001	Ethanol	Carcass	EthCarcass	D1
11EEO-D2_S120_L001	Ethanol	Gut	EthGut	D2
11EEO_S22_L001	Ethanol	Gut	EthGut	D1
12CEF-D2_S123_L001	Ethanol	Carcass	EthCarcass	D2
12CEF_S25_L001	Ethanol	Carcass	EthCarcass	D1
12EEF-D2_S122_L001	Ethanol	Gut	EthGut	D2
12EEF_S24_L001	Ethanol	Gut	EthGut	D1
13CEO-D2_S125_L001	Ethanol	Carcass	EthCarcass	D2
13CEO_S27_L001	Ethanol	Carcass	EthCarcass	D1
13EEO-D2_S124_L001	Ethanol	Gut	EthGut	D2
13EEO_S26_L001	Ethanol	Gut	EthGut	D1
14CEF-D2_S127_L001	Ethanol	Carcass	EthCarcass	D2
14CEF_S29_L001	Ethanol	Carcass	EthCarcass	D1
14EEF-D2_S126_L001	Ethanol	Gut	EthGut	D2
14EEF_S28_L001	Ethanol	Gut	EthGut	D1
15CEO-D2_S129_L001	Ethanol	Carcass	EthCarcass	D2
15CEO_S31_L001	Ethanol	Carcass	EthCarcass	D1
15EEO-D2_S128_L001	Ethanol	Gut	EthGut	D2
15EEO_S30_L001	Ethanol	Gut	EthGut	D1
16CEF-D2_S131_L001	Ethanol	Carcass	EthCarcass	D2
16CEF_S33_L001	Ethanol	Carcass	EthCarcass	D1
16EEF-D2_S130_L001	Ethanol	Gut	EthGut	D2
16EEF_S32_L001	Ethanol	Gut	EthGut	D1
17CEO-D2_S133_L001	Ethanol	Carcass	EthCarcass	D2
17CEO_S35_L001	Ethanol	Carcass	EthCarcass	D1
17EEO-D2_S132_L001	Ethanol	Gut	EthGut	D2
17EEO_S34_L001	Ethanol	Gut	EthGut	D1
18CEF-D2_S135_L001	Ethanol	Carcass	EthCarcass	D2
18CEF_S37_L001	Ethanol	Carcass	EthCarcass	D1
18EEF-D2_S134_L001	Ethanol	Gut	EthGut	D2
18EEF_S36_L001	Ethanol	Gut	EthGut	D1
19CEO-D2_S137_L001	Ethanol	Carcass	EthCarcass	D2
19CEO_S39_L001	Ethanol	Carcass	EthCarcass	D1
19EEO-D2_S136_L001	Ethanol	Gut	EthGut	D2
19EEO_S38_L001	Ethanol	Gut	EthGut	D1
1CEF-D2_S100_L001	Ethanol	Carcass	EthCarcass	D2
1CEF_S2_L001	Ethanol	Carcass	EthCarcass	D1
1EEF-D2_S99_L001	Ethanol	Gut	EthGut	D2
1EEF_S1_L001	Ethanol	Gut	EthGut	D1
20CEF-D2_S139_L001	Ethanol	Carcass	EthCarcass	D2
20CEF_S41_L001	Ethanol	Carcass	EthCarcass	D1
20EEF-D2_S138_L001	Ethanol	Gut	EthGut	D2
20EEF_S40_L001	Ethanol	Gut	EthGut	D1
21CEO-D2_S141_L001	Ethanol	Carcass	EthCarcass	D2
21CEO_S43_L001	Ethanol	Carcass	EthCarcass	D1
21EEO-D2_S140_L001	Ethanol	Gut	EthGut	D2
21EEO_S42_L001	Ethanol	Gut	EthGut	D1
22CEF-D2_S143_L001	Ethanol	Carcass	EthCarcass	D2
22CEF_S45_L001	Ethanol	Carcass	EthCarcass	D1
22EEF-D2_S142_L001	Ethanol	Gut	EthGut	D2
22EEF_S44_L001	Ethanol	Gut	EthGut	D1
23CEO-D2_S145_L001	Ethanol	Carcass	EthCarcass	D2
23CEO_S47_L001	Ethanol	Carcass	EthCarcass	D1
23EEO-D2_S144_L001	Ethanol	Gut	EthGut	D2
23EEO_S46_L001	Ethanol	Gut	EthGut	D1
24CEF-D2_S147_L001	Ethanol	Carcass	EthCarcass	D2
24CEF_S49_L001	Ethanol	Carcass	EthCarcass	D1
24EEF-D2_S146_L001	Ethanol	Gut	EthGut	D2
24EEF_S48_L001	Ethanol	Gut	EthGut	D1
25CEO-D2_S149_L001	Ethanol	Carcass	EthCarcass	D2
25CEO_S51_L001	Ethanol	Carcass	EthCarcass	D1
25EEO-D2_S148_L001	Ethanol	Gut	EthGut	D2
25EEO_S50_L001	Ethanol	Gut	EthGut	D1
26CJF-D2_S292_L001	Bleach	Carcass	BleCarcass	D2
26CJF_S196_L001	Bleach	Carcass	BleCarcass	D1
26EJF-D2_S291_L001	Bleach	Gut	BleGut	D2
26EJF_S195_L001	Bleach	Gut	BleGut	D1
27CJO-D2_S294_L001	Bleach	Carcass	BleCarcass	D2
27CJO_S198_L001	Bleach	Carcass	BleCarcass	D1
27EJO-D2_S293_L001	Bleach	Gut	BleGut	D2
27EJO_S197_L001	Bleach	Gut	BleGut	D1
28CJF-D2_S296_L001	Bleach	Carcass	BleCarcass	D2
28CJF_S200_L001	Bleach	Carcass	BleCarcass	D1
28EJF-D2_S295_L001	Bleach	Gut	BleGut	D2
28EJF_S199_L001	Bleach	Gut	BleGut	D1
29CJO-D2_S298_L001	Bleach	Carcass	BleCarcass	D2
29CJO_S202_L001	Bleach	Carcass	BleCarcass	D1
29EJO-D2_S297_L001	Bleach	Gut	BleGut	D2
29EJO_S201_L001	Bleach	Gut	BleGut	D1
2CEO-D2_S102_L001	Ethanol	Carcass	EthCarcass	D2
2CEO_S4_L001	Ethanol	Carcass	EthCarcass	D1
2EEO-D2_S101_L001	Ethanol	Gut	EthGut	D2
2EEO_S3_L001	Ethanol	Gut	EthGut	D1
3CEO-D2_S104_L001	Ethanol	Carcass	EthCarcass	D2
3CEO_S6_L001	Ethanol	Carcass	EthCarcass	D1
3EEO-D2_S103_L001	Ethanol	Gut	EthGut	D2
3EEO_S5_L001	Ethanol	Gut	EthGut	D1
4CEF-D2_S106_L001	Ethanol	Carcass	EthCarcass	D2
4CEF_S8_L001	Ethanol	Carcass	EthCarcass	D1
4EEF-D2_S105_L001	Ethanol	Gut	EthGut	D2
4EEF_S7_L001	Ethanol	Gut	EthGut	D1
5CEO-D2_S108_L001	Ethanol	Carcass	EthCarcass	D2
5CEO_S10_L001	Ethanol	Carcass	EthCarcass	D1
5EEO-D2_S107_L001	Ethanol	Gut	EthGut	D2
5EEO_S9_L001	Ethanol	Gut	EthGut	D1
6CEF-D2_S111_L001	Ethanol	Carcass	EthCarcass	D2
6CEF_S13_L001	Ethanol	Carcass	EthCarcass	D1
6EEF-D2_S110_L001	Ethanol	Gut	EthGut	D2
6EEF_S12_L001	Ethanol	Gut	EthGut	D1
7CEO-D2_S113_L001	Ethanol	Carcass	EthCarcass	D2
7CEO_S15_L001	Ethanol	Carcass	EthCarcass	D1
7EEO-D2_S112_L001	Ethanol	Gut	EthGut	D2
7EEO_S14_L001	Ethanol	Gut	EthGut	D1
8CEF-D2_S115_L001	Ethanol	Carcass	EthCarcass	D2
8CEF_S17_L001	Ethanol	Carcass	EthCarcass	D1
8EEF-D2_S114_L001	Ethanol	Gut	EthGut	D2
8EEF_S16_L001	Ethanol	Gut	EthGut	D1
9CEO-D2_S117_L001	Ethanol	Carcass	EthCarcass	D2
9CEO_S19_L001	Ethanol	Carcass	EthCarcass	D1
9EEO-D2_S116_L001	Ethanol	Gut	EthGut	D2
9EEO_S18_L001	Ethanol	Gut	EthGut	D1
CJF30-D2_S300_L001	Bleach	Carcass	BleCarcass	D2
CJF30_S204_L001	Bleach	Carcass	BleCarcass	D1
CJF32-D2_S305_L001	Bleach	Carcass	BleCarcass	D2
CJF32_S209_L001	Bleach	Carcass	BleCarcass	D1
CJF34-D2_S309_L001	Bleach	Carcass	BleCarcass	D2
CJF34_S213_L001	Bleach	Carcass	BleCarcass	D1
CJF36-D2_S313_L001	Bleach	Carcass	BleCarcass	D2
CJF36_S217_L001	Bleach	Carcass	BleCarcass	D1
CJF38-D2_S317_L001	Bleach	Carcass	BleCarcass	D2
CJF38_S221_L001	Bleach	Carcass	BleCarcass	D1
CJF40-D2_S321_L001	Bleach	Carcass	BleCarcass	D2
CJF40_S225_L001	Bleach	Carcass	BleCarcass	D1
CJF42-D2_S325_L001	Bleach	Carcass	BleCarcass	D2
CJF42_S229_L001	Bleach	Carcass	BleCarcass	D1
CJF44-D2_S329_L001	Bleach	Carcass	BleCarcass	D2
CJF44_S233_L001	Bleach	Carcass	BleCarcass	D1
CJF46-D2_S333_L001	Bleach	Carcass	BleCarcass	D2
CJF46_S237_L001	Bleach	Carcass	BleCarcass	D1
CJF48-D2_S337_L001	Bleach	Carcass	BleCarcass	D2
CJF48_S241_L001	Bleach	Carcass	BleCarcass	D1
CJF50-D2_S341_L001	Bleach	Carcass	BleCarcass	D2
CJF50_S245_L001	Bleach	Carcass	BleCarcass	D1
CJO31-D2_S303_L001	Bleach	Carcass	BleCarcass	D2
CJO31_S207_L001	Bleach	Carcass	BleCarcass	D1
CJO33-D2_S307_L001	Bleach	Carcass	BleCarcass	D2
CJO33_S211_L001	Bleach	Carcass	BleCarcass	D1
CJO35-D2_S311_L001	Bleach	Carcass	BleCarcass	D2
CJO35_S215_L001	Bleach	Carcass	BleCarcass	D1
CJO37-D2_S315_L001	Bleach	Carcass	BleCarcass	D2
CJO37_S219_L001	Bleach	Carcass	BleCarcass	D1
CJO39-D2_S319_L001	Bleach	Carcass	BleCarcass	D2
CJO39_S223_L001	Bleach	Carcass	BleCarcass	D1
CJO41-D2_S323_L001	Bleach	Carcass	BleCarcass	D2
CJO41_S227_L001	Bleach	Carcass	BleCarcass	D1
CJO43-D2_S327_L001	Bleach	Carcass	BleCarcass	D2
CJO43_S231_L001	Bleach	Carcass	BleCarcass	D1
CJO45-D2_S331_L001	Bleach	Carcass	BleCarcass	D2
CJO45_S235_L001	Bleach	Carcass	BleCarcass	D1
CJO47-D2_S335_L001	Bleach	Carcass	BleCarcass	D2
CJO47_S239_L001	Bleach	Carcass	BleCarcass	D1
CJO49-D2_S339_L001	Bleach	Carcass	BleCarcass	D2
CJO49_S243_L001	Bleach	Carcass	BleCarcass	D1
EJF30-D2_S299_L001	Bleach	Gut	BleGut	D2
EJF30_S203_L001	Bleach	Gut	BleGut	D1
EJF32-D2_S304_L001	Bleach	Gut	BleGut	D2
EJF32_S208_L001	Bleach	Gut	BleGut	D1
EJF34-D2_S308_L001	Bleach	Gut	BleGut	D2
EJF34_S212_L001	Bleach	Gut	BleGut	D1
EJF36-D2_S312_L001	Bleach	Gut	BleGut	D2
EJF36_S216_L001	Bleach	Gut	BleGut	D1
EJF38-D2_S316_L001	Bleach	Gut	BleGut	D2
EJF38_S220_L001	Bleach	Gut	BleGut	D1
EJF40-D2_S320_L001	Bleach	Gut	BleGut	D2
EJF40_S224_L001	Bleach	Gut	BleGut	D1
EJF42-D2_S324_L001	Bleach	Gut	BleGut	D2
EJF42_S228_L001	Bleach	Gut	BleGut	D1
EJF44-D2_S328_L001	Bleach	Gut	BleGut	D2
EJF44_S232_L001	Bleach	Gut	BleGut	D1
EJF46-D2_S332_L001	Bleach	Gut	BleGut	D2
EJF46_S236_L001	Bleach	Gut	BleGut	D1
EJF48-D2_S336_L001	Bleach	Gut	BleGut	D2
EJF48_S240_L001	Bleach	Gut	BleGut	D1
EJF50-D2_S340_L001	Bleach	Gut	BleGut	D2
EJF50_S244_L001	Bleach	Gut	BleGut	D1
EJO31-D2_S302_L001	Bleach	Gut	BleGut	D2
EJO31_S206_L001	Bleach	Gut	BleGut	D1
EJO33-D2_S306_L001	Bleach	Gut	BleGut	D2
EJO33_S210_L001	Bleach	Gut	BleGut	D1
EJO35-D2_S310_L001	Bleach	Gut	BleGut	D2
EJO35_S214_L001	Bleach	Gut	BleGut	D1
EJO37-D2_S314_L001	Bleach	Gut	BleGut	D2
EJO37_S218_L001	Bleach	Gut	BleGut	D1
EJO39-D2_S318_L001	Bleach	Gut	BleGut	D2
EJO39_S222_L001	Bleach	Gut	BleGut	D1
EJO41-D2_S322_L001	Bleach	Gut	BleGut	D2
EJO41_S226_L001	Bleach	Gut	BleGut	D1
EJO43-D2_S326_L001	Bleach	Gut	BleGut	D2
EJO43_S230_L001	Bleach	Gut	BleGut	D1
EJO45-D2_S330_L001	Bleach	Gut	BleGut	D2
EJO45_S234_L001	Bleach	Gut	BleGut	D1
EJO47-D2_S334_L001	Bleach	Gut	BleGut	D2
EJO47_S238_L001	Bleach	Gut	BleGut	D1
EJO49-D2_S338_L001	Bleach	Gut	BleGut	D2
EJO49_S242_L001	Bleach	Gut	BleGut	D1
