# Supplementary material for: Surface sterilization methods impact measures of internal microbial diversity in ticks
Source: Parasit Vectors. 2019 May 28;12:268. doi: 10.1186/s13071-019-3517-5 (PMC6537145; doi:10.1186/s13071-019-3517-5)
Supplement: Supplementary file 4 — Additional file 4: Table S3. OTU abundance without contaminants and intracellular endosymbiont retrieved in cuticle smears, wash samples, and ethanol-treated whole-tick samples. [file 13071_2019_3517_MOESM4_ESM.xlsx]

## Sheet: Table S3. OTUs abundance
Additional file 4: Table S3. OTU abundance without contaminants and intracellular endosymbiont retrieved in cuticle smears, wash samples, and ethanol-treated whole-tick samples.
#comment	blast_taxonomy	blast_subject	blast_perc_identity	blast_perc_query_coverage	blast_evalue	blast_aln_length	seed_id	seed_sequence	observation_name	observation_sum	100E-D2_S175_L001	10E_S10_L001	10S_S38_L001	11E_S11_L001	11S_S39_L001	12E_S12_L001	12S_S40_L001	13E_S13_L001	13S_S41_L001	14E_S14_L001	14S_S42_L001	15E_S15_L001	15S_S43_L001	16E_S16_L001	16S_S44_L001	17E_S17_L001	17S_S45_L001	18E_S18_L001	18S_S46_L001	19E_S19_L001	19S_S47_L001	1S_S29_L001	20E_S20_L001	20S_S48_L001	21E_S21_L001	21S_S49_L001	22E_S22_L001	22S_S50_L001	23E_S23_L001	23S_S51_L001	24E_S24_L001	24S_S52_L001	25E_S25_L001	25S_S53_L001	26E_S26_L001	27E_S27_L001	2S_S30_L001	3E_S3_L001	3S_S31_L001
na	Bacteria;Actinobacteria;Actinobacteria;Pseudonocardiales;Pseudonocardiaceae;Actinomycetospora;Actinomycetospora chiangmaiensis	multi-subject	100.0	100.0	7e-130	252	M03930:80:000000000-BJ75H:1:1101:7022:4048	TACGTAGGGTGCGAGCGTTGTCCGGAATTATTGGGCGTAAAGAGCTCGTAGGCGGTGTGTCGCGTCGGCCGTGAAAACCTGGGGCTTAACTCTGGGCGTGCGGTCGATACGGGCATCACTTGAGTTCGGCAGGGGAGACTGGAATTCCTGGTGTAGCGGTGAAATGCGCAGATATCAGGAGGAACACCGGTGGCGAAGGCGGGTCTCTGGGCCGATACTGACGCTGAGGAGCGAAAGCATGGGTAGCGAACA	Cluster_2	151529	238	5936	141	8380	42	4376	38	8862	0	2989	4	4431	28	6016	15	9018	108	3856	25	4039	41	0	2788	0	7541	0	3854	52	7031	117	2310	28	7813	19	4785	2685	0	1904	0
na	Bacteria;Proteobacteria;Gammaproteobacteria;Betaproteobacteriales;Burkholderiaceae;Burkholderia-Caballeronia-Paraburkholderia;Multi-affiliation	multi-subject	100.0	100.0	3e-129	251	M03930:134:000000000-C6PCP:1:1101:22098:2471	TACGTAGGGTGCGAGCGTTAATCGGAATTACTGGGCGTAAAGCGTGCGCAGGCGGTTCGCTAAGACCGATGTGAAATCCCCGGGCTTAACCTGGGAACTGCATTGGTGACTGGCGGGCTAGAGTATGGCAGAGGGGGGTAGAATTCCACGTGTAGCAGTGAAATGCGTAGAGATGTGGAGGAATACCGATGGCGAAGGCAGCCCCCTGGGCCAATACTGACGCTCATGCACGAAAGCGTGGGGAGCAAACA	Cluster_3	128396	0	0	1151	85	0	1	3	0	13125	0	13	2	2713	0	221	0	447	28	0	0	0	0	0	0	22	2	0	0	37	13470	0	85	0	6	0	0	10072	74	2
na	Bacteria;Actinobacteria;Actinobacteria;Micrococcales;Microbacteriaceae;Curtobacterium;Multi-affiliation	multi-subject	100.0	100.0	3e-129	251	M03930:80:000000000-BJ75H:1:1107:19744:4950	TACGTAGGGTGCAAGCGTTGTCCGGAATTATTGGGCGTAAAGAGCTCGTAGGCGGTTTGTCGCGTCTGCTGTGAAATCCCGAGGCTCAACCTCGGGCTTGCAGTGGGTACGGGCAGACTAGAGTGCGGTAGGGGAGATTGGAATTCCTGGTGTAGCGGTGGAATGCGCAGATATCAGGAGGAACACCGATGGCGAAGGCAGATCTCTGGGCCGTAACTGACGCTGAGGAGCGAAAGCGTGGGGAGCGAACA	Cluster_4	99798	32	535	4128	1101	6543	205	1189	18	705	135	1085	161	353	273	5870	123	5591	309	4235	82	1511	12060	117	1996	182	9244	192	2660	103	668	427	7481	314	10200	209	196	9923	1441	0
na	Bacteria;Proteobacteria;Alphaproteobacteria;Rhizobiales;Beijerinckiaceae;alphaI cluster;unknown species	multi-subject	100.0	100.0	3e-129	251	M03930:80:000000000-BJ75H:1:1101:21585:13128	TACGAAGGGGGCTAGCGTTGTTCGGAATCACTGGGCGTAAAGCGCACGTAGGCGGATCTTTAAGTCAGGGGTGAAATCCCGAGGCTCAACCTCGGAACTGCCTTTGATACTGGGGATCTCGAGTCCGGGAGAGGTGAGTGGAACTGCGAGTGTAGAGGTGAAATTCGTAGATATTCGCAAGAACACCAGTGGCGAAGGCGGCTCACTGGCCCGGAACTGACGCTGAGGTGCGAAAGCGTGGGGAGCAAACA	Cluster_5	84650	427	2040	3	633	13	2560	2	1968	17	2292	62	601	8	2965	0	5713	60	1940	36	2649	0	0	3496	165	3780	1	937	0	1236	84	2994	0	2726	261	3526	683	26	570	1
na	Bacteria;Proteobacteria;Alphaproteobacteria;Sphingomonadales;Sphingomonadaceae;Sphingomonas;Multi-affiliation	multi-subject	100.0	100.0	3e-129	251	M03930:134:000000000-C6PCP:1:2104:7613:12563	TACGGAGGGGGCTAGCGTTGTTCGGAATTACTGGGCGTAAAGCGCACGTAGGCGGCTTTGTAAGTTAGAGGTGAAAGCCTGGAGCTCAACTCCAGAATTGCCTTTAAGACTGCAGAGCTAGCAGGTGAGAGAGGTAAGTGGAATTCCGAGTGTAGAGGTGAAATTCGTAGATATTCGGAAGAACACCAGTGGCGAAGGCGGCTTACTGGCTCATACTGGACGCTGAGGTGCGAAAGCGTGGGGAGCAAACA	Cluster_6	101327	5	0	1178	0	0	0	12315	0	193	0	25893	0	5917	0	300	25	1694	0	0	0	154	0	0	155	107	6990	3	17133	102	0	0	0	42	30	0	0	14789	366	0
na	Bacteria;Proteobacteria;Gammaproteobacteria;Betaproteobacteriales;Burkholderiaceae;Burkholderia-Caballeronia-Paraburkholderia;Multi-affiliation	multi-subject	100.0	100.0	7e-130	252	M03930:80:000000000-BJ75H:1:1119:12055:9565	TACGTAGGGTGCGAGCGTTAATCGGAATTACTGGGCGTAAAGCGTGCGCAGGCGGTCTGTTAAGACCGATGTGAAATCCCCGGGCTTAACCTGGGAACTGCATTGGTGACTGGCAGGCTTTGAGTGTGGCAGAGGGGGGTAGAATTCCACGTGTAGCAGTGAAATGCGTAGAGATGTGGAGGAATACCGATGGCGAAGGCAGCCCCCTGGGCCAACACTGACGCTCATGCACGAAAGCGTGGGGAGCAAACA	Cluster_7	70506	16	258	1	50	0	23	3292	16	1405	37	2307	3907	429	0	15	74	465	135	3119	0	0	174	0	28	50	129	112	254	83	948	83	33	146	4060	117	55	5950	305	0
na	Bacteria;Proteobacteria;Alphaproteobacteria;Rhizobiales;Beijerinckiaceae;Methylobacterium;Multi-affiliation	multi-subject	100.0	100.0	3e-129	251	M03930:80:000000000-BJ75H:1:1118:14979:13163	TACGAAGGGGGCTAGCGTTGCTCGGAATCACTGGGCGTAAAGGGCGCGTAGGCGGCGTTTTAAGTCGGGGGTGAAAGCCTGTGGCTCAACCACAGAATGGCCTTCGATACTGGGACGCTTGAGTATGGTAGAGGTTGGTGGAACTGCGAGTGTAGAGGTGAAATTCGTAGATATTCGCAAGAACACCGGTGGCGAAGGCGGCCAACTGGACCATTACTGACGCTGAGGCGCGAAAGCGTGGGGAGCAAACA	Cluster_8	39121	67	292	619	187	3943	142	649	118	161	162	646	268	1059	270	350	313	1385	216	7523	135	122	114	126	2687	118	560	1325	175	321	510	802	999	392	1662	151	329	1096	520	0
na	Bacteria;Actinobacteria;Actinobacteria;Frankiales;Frankiaceae;Jatrophihabitans;Multi-affiliation	multi-subject	99.6	100.0	1e-127	251	M03930:80:000000000-BJ75H:1:1106:26581:14765	TACGTAGGGTGCAAGCGTTGTCCGGAATTATTGGGCGTAAAGAGCTCGTAGGCGGCTTGTCGCGTCGGCTGTGAAAACCTGGGGCTCAACCCCGGGCCTGCAGCCGATACGGGCAAGCTAGAATTCGGTAGGGGAGACTGGAACTCCTGGTGTAGCGGTGAAATGCGCAGATATCAGGAAGAACACCGGTGGCGAAGGCGGGTCTCTGGGCCGATATTGACGCTGAGGAGCGAAAGCGTGGGGAGCGAACA	Cluster_10	94251	153	3318	78	4986	1	1855	55	1014	2	1362	39	2911	46	6163	8	2813	176	1508	0	3649	56	0	3169	32	4206	126	1300	39	5081	116	2221	39	5564	69	5616	2449	47	7186	3
na	Bacteria;Proteobacteria;Alphaproteobacteria;Rhizobiales;Rhizobiaceae;Allorhizobium-Neorhizobium-Pararhizobium-Rhizobium;Multi-affiliation	multi-subject	99.6	100.0	1e-127	251	M03930:134:000000000-C6PCP:1:1101:27695:6195	TACGAAGGGGGCTAGCGTTGTTCGGATTTACTGGGCGTAAAGCGCACGTAGGCGGATATTTAAGTCAGGGGTGAAATCCCAGAGCTCAACTCTGGAACTGCCTTTGATACTGGGTATCTTGAGTATGGAAGAGGTGAGTGGAATTCCGAGTGTAGAGGTGAAATTCGTAGATATTCGGAGGAACACCAGTGGCGAAGGCGGCTCACTGGTCCATTACTGACGCTGAGGTGCGAAAGCGTGGGGAGCAAACA	Cluster_11	25366	0	0	0	0	0	0	0	0	144	0	109	0	0	0	2308	0	784	0	0	0	1	0	0	0	0	6056	0	0	0	0	0	7512	0	8430	0	0	0	0	0
na	Bacteria;Proteobacteria;Alphaproteobacteria;Sphingomonadales;Sphingomonadaceae;Multi-affiliation;Multi-affiliation	multi-subject	100.0	100.0	3e-129	251	M03930:80:000000000-BJ75H:1:1104:12955:4171	TACGGAGGGAGCTAGCGTTGTTCGGAATTACTGGGCGTAAAGCGCACGTAGGCGGCTTTGTAAGTTAGAGGTGAAAGCCTGGAGCTCAACTCCAGAATTGCCTTTAAGACTGCATCGCTTGAATCCAGGAGAGGTGAGTGGAATTCCGAGTGTAGAGGTGAAATTCGTAGATATTCGGAAGAACACCAGTGGCGAAGGCGGCTCACTGGACTGGTATTGACGCTGAGGTGCGAAAGCGTGGGGAGCAAACA	Cluster_12	31734	625	350	8	219	145	187	2557	108	0	143	326	647	339	173	139	532	3	238	218	230	817	0	88	96	163	1	767	141	82	69	86	340	137	5	122	336	19	423	0
na	Bacteria;Actinobacteria;Actinobacteria;Micrococcales;Microbacteriaceae;Schumannella;Schumannella luteola	AB362159.1.1466	100.0	100.0	3e-129	251	M03930:134:000000000-C6PCP:1:1101:23591:4442	TACGTAGGGTGCAAGCGTTATCCGGAATTATTGGGCGTAAAGAGCTCGTAGGCGGTTGGTCGCGTCTGCTGTGAAATCCCGAGGCTCAACCTCGGGTCTGCAGTGGGTACGGGCCAGCTAGAGTGCGGTAGGGGAGAATGGAATTCCTGGTGTAGCGGTGGAATGCGCAGATATCAGGAGGAACACCGATGGCGAAGGCAGTTCTCTGGGCCGTTACTGACGCTGAGGAGCGAAAGCGTGGGGAGCGAACA	Cluster_13	20921	0	0	1094	0	0	0	0	0	0	0	456	0	18241	0	0	51	0	0	0	0	97	0	0	918	0	0	0	0	0	1	0	0	0	0	0	0	0	0	0
na	Bacteria;Actinobacteria;Actinobacteria;Corynebacteriales;Mycobacteriaceae;Mycobacterium;Multi-affiliation	multi-subject	100.0	100.0	3e-129	251	M03930:80:000000000-BJ75H:1:1109:17738:13924	TACGTAGGGTGCGAGCGTTGTCCGGAATTACTGGGCGTAAAGAGCTCGTAGGTGGTTTGTCGCGTTGTCCGTGAAATTCCCTGGCTTAACTGGGGGCGTGCGGGCGATACGGGCAGACTGGAGTACTGCAGGGGAGACTGGAATTCCTGGTGTAGCGGTGGAATGCGCAGATATCAGGAGGAACACCGGTGGCGAAGGCGGGTCTCTGGGCAGTAACTGACGCTGAGGAGCGAAAGCGTGGGGAGCGAACA	Cluster_15	16215	43	411	0	202	0	198	0	344	0	350	0	72	2	439	0	939	61	139	0	222	0	0	170	90	258	0	1481	0	1088	42	1163	0	413	0	1071	91	0	708	0
na	Bacteria;Tenericutes;Mollicutes;Mycoplasmatales;Mycoplasmataceae;Mycoplasma;Chlorocebus sabaeus	AQIB01156967.5609.7093	98.0	99.6015936255	2e-120	250	M03930:134:000000000-C6PCP:1:1101:15330:1894	CACATAGGTCACGAGCATTATCCGGATTTATTGGGCGTAAAGGAAGCGTAGGCGGATAAGTTGATCTATTGTTAAAGGCACTTGCTTAACAAGTTGTTTGTGATAGATATCGCTTATCTAGAATTAGTTAGGAGATACTGGAATTCAATGTGTAGCGGTGGAATGCGTAGATATATTGAGGAACACCAGAGGCTAAGGCGAGTATCTAGGACATAATTGACGCTGAGGCTTGAAAGCGTGGGGAGCAAATG	Cluster_16	15428	0	0	0	0	0	0	0	0	0	0	0	0	0	0	0	0	0	0	0	0	15303	1	0	124	0	0	0	0	0	0	0	0	0	0	0	0	0	0	0
na	Bacteria;Proteobacteria;Alphaproteobacteria;Sphingomonadales;Sphingomonadaceae;Sphingomonas;Multi-affiliation	multi-subject	99.2	100.0	6e-126	251	M03930:80:000000000-BJ75H:1:1102:27760:13542	TACGGAGGGGGCTAGCGTTGTTCGGAATTACTGGGCGTAAAGCGCACGTAGGCGGCTTTGTAAGTTAGAGGTGAAAGCCCGGGGCTCAACCCCGGAATTGCCTTTAAGACTGCAGAGCTAGCAGGTGAGAGAGGTAAGTGGAATTCCGAGTGTAGAGGTGAAATTCGTAGATATTCGGAAGAACACCAGTGGCGAAGGCGGCTTACTGGCTCATACTGGACGCTGAGGTGCGAAAGCGTGGGGAGCAAACA	Cluster_17	16921	14	0	3	49	0	24	6	0	671	1	1883	55	0	2	42	0	563	0	0	0	0	0	1	0	58	6689	79	556	160	0	0	169	9	3726	0	10	994	65	0
na	Bacteria;Actinobacteria;Actinobacteria;Corynebacteriales;Mycobacteriaceae;Mycobacterium;Multi-affiliation	multi-subject	100.0	100.0	3e-129	251	M03930:80:000000000-BJ75H:1:2104:16833:12065	TACGTAGGGTGCGAGCGTTGTCCGGAATTACTGGGCGTAAAGAGCTTGTAGGTGGTTTGTCGCGTTGTTCGTGAAATCTCACGGCTTAACTGTGAGCGTGCGGGCGATACGGGCAGACTAGAGTACTGCAGGGGAGACTGGAATTCCTGGTGTAGCGGTGGAATGCGCAGATATCAGGAGGAACACCGGTGGCGAAGGCGGGTCTCTGGGCAGTAACTGACGCTGAGAAGCGAAAGCGTGGGGAGCGAACA	Cluster_19	13010	6	0	0	0	0	83	1	17	0	10	0	0	0	0	0	37	0	0	152	0	0	0	15	0	0	0	76	0	0	0	44	0	0	0	0	117	0	38	0
na	Bacteria;Proteobacteria;Alphaproteobacteria;Sphingomonadales;Sphingomonadaceae;Sphingomonas;unknown species	multi-subject	100.0	100.0	3e-129	251	M03930:80:000000000-BJ75H:1:1102:5679:8987	TACGGAGGGAGCTAGCGTTATTCGGAATTACTGGGCGTAAAGCGCACGTAGGCGGCTTTGTAAGTTAGAGGTGAAAGCCTGGAGCTCAACTCCAGAATTGCCTTTAAGACTGCATCGCTTGAATCCAAGAGAGGTGAGTGGAATTCCGAGTGTAGAGGTGAAATTCGTAGATATTCGGAAGAACACCAGTGGCGAAGGCGGCTCACTGGCTTGGTATTGACGCTGAGGTGCGAAAGCGTGGGGAGCAAACA	Cluster_21	11443	182	332	767	15	0	106	14	0	12	140	0	30	36	363	97	90	54	169	81	124	52	0	143	0	52	0	340	0	111	0	69	245	267	159	248	138	0	309	0
na	Bacteria;Actinobacteria;Actinobacteria;Pseudonocardiales;Pseudonocardiaceae;Pseudonocardia;Multi-affiliation	multi-subject	100.0	100.0	7e-130	252	M03930:80:000000000-BJ75H:1:2104:15349:12871	CACGTAGGGTGCGAGCGTTGTCCGGAATTATTGGGCGTAAAGAGCTCGTAGGCGGTGTGTCGCGTCGGCCGTGAAAACTTGCAGCTTAACTGTGGGCGTGCGGTCGATACGGGCATCACTGGAGTTCGGCAGGGGAGACTGGAATTCCTGGTGTAGCGGTGAAATGCGCAGATATCAGGAGGAACACCGGTGGCGAAGGCGGGTCTCTGGGCCGATACTGACGCTGAGGAGCGAAAGCGTGGGGAGCGAACA	Cluster_22	14156	32	329	0	228	0	291	0	534	0	109	0	352	0	352	0	1468	0	157	45	249	0	0	941	0	978	0	79	21	108	0	139	0	624	0	140	180	0	44	0
na	Bacteria;Proteobacteria;Alphaproteobacteria;Sphingomonadales;Sphingomonadaceae;Sphingomonas;Sphingomonas sp.	KP185150.1.1423	100.0	100.0	3e-129	251	M03930:80:000000000-BJ75H:1:2118:11391:7817	TACGGAGGGAGCTAGCGTTGTTCGGAATTACTGGGCGTAAAGCGCACGTAGGCGGCTTTGTAAGTCAGGGGTGAAAGCCTGGTGCTCAACACCAGAACTGCCTTTGAGACTGCATCGCTTGAATCCGGGAGAGGTGAGTGGAATTCCGAGTGTAGAGGTGAAATTCGTAGATATTCGGAAGAACACCAGTGGCGAAGGCGGCTCACTGGACCGGTATTGACGCTGAGGTGCGAAAGCGTGGGGAGCAAACA	Cluster_23	14191	50	20	0	0	5648	84	0	334	0	1	365	21	119	0	334	103	68	0	0	0	274	0	9	932	0	0	47	858	0	920	30	938	1	0	18	53	0	788	0
na	Bacteria;Proteobacteria;Alphaproteobacteria;Rhizobiales;Beijerinckiaceae;Methylobacterium;unknown species	multi-subject	100.0	100.0	3e-129	251	M03930:80:000000000-BJ75H:1:1101:6412:12934	TACGAAGGGGGCTAGCGTTGCTCGGAATCACTGGGCGTAAAGGGCGCGTAGGCGGCCGTTTAAGTCGGGGGTGAAAGCCTGTGGCTCAACCACAGAATTGCCTTCGATACTGGACGGCTTGAGTTCGGAAGAGGTTGGTGGAACTGCGAGTGTAGAGGTGAAATTCGTAGATATTCGCAAGAACACCGGTGGCGAAGGCGGCCAACTGGTCCGACACTGACGCTGAGGCGCGAAAGCGTGGGGAGCAAACA	Cluster_24	11567	41	425	0	149	19	80	5	169	1	222	0	10	0	338	0	632	2	319	16	971	2	15	323	2	595	1	354	1	241	0	5	0	576	0	98	508	0	178	203
na	Bacteria;Proteobacteria;Alphaproteobacteria;Rhizobiales;Beijerinckiaceae;Methylobacterium;Multi-affiliation	multi-subject	100.0	100.0	3e-129	251	M03930:80:000000000-BJ75H:1:1101:18413:18412	TACGAAGGGGGCTAGCGTTGCTCGGAATCACTGGGCGTAAAGGGCGCGTAGGCGGTCTTTTAAGTCGGGGGTGAAAGCCTGTGGCTCAACCACAGAATTGCCTTCGATACTGGGAGACTTGAGTTCGGAAGAGGTTGGTGGAACTGCGAGTGTAGAGGTGAAATTCGTAGATATTCGCAAGAACACCGGTGGCGAAGGCGGCCAACTGGTCCGACACTGACGCTGAGGCGCGAAAGCGTGGGGAGCAAACA	Cluster_25	8750	19	26	524	160	542	0	108	0	48	7	0	0	2	0	7	148	51	13	209	10	54	4231	66	110	46	104	128	24	82	26	183	25	9	0	141	69	30	55	0
na	Bacteria;Proteobacteria;Alphaproteobacteria;Rhizobiales;Rhizobiaceae;Allorhizobium-Neorhizobium-Pararhizobium-Rhizobium;Multi-affiliation	multi-subject	100.0	100.0	3e-129	251	M03930:134:000000000-C6PCP:1:1101:16216:9677	TACGAAGGGGGCTAGCGTTGTTCGGAATTACTGGGCGTAAAGCGCACGTAGGCGGACTTTTAAGTCAGGGGTGAAATCCCGGGGCTCAACCTCGGAACTGCCTTTGATACTGGAAGTCTTGAGTATGGAAGAGGTTAGTGGAATTGCGAGTGTAGAGGTGAAATTCGTAGATATTCGCAGGAACACCAGTGGCGAAGGCGGCTAACTGGTCCATAACTGACGCTGAGGTGCGAAAGCGTGGGGAGCAAACA	Cluster_26	8784	0	0	0	0	0	1	2	0	0	3	1498	0	0	0	0	0	6852	17	0	0	15	0	0	0	0	1	0	0	45	0	0	0	26	0	0	0	0	129	0
na	Bacteria;Actinobacteria;Actinobacteria;Micrococcales;Microbacteriaceae;Leifsonia;Multi-affiliation	multi-subject	100.0	100.0	3e-129	251	M03930:134:000000000-C6PCP:1:1101:14063:6349	TACGTAGGGTGCGAGCGTTGTCCGGAATTATTGGGCGTAAAGAGCTCGTAGGCGGTCTGTCGCGTCTGCTGTGAAAACCCGAGGCTCAACCTCGGGCCTGCAGTGGGTACGGGCAGACTAGAGTGCGGTAGGGGAGAATGGAATTCCTGGTGTAGCGGTGGAATGCGCAGATATCAGGAGGAACACCGATGGCGAAGGCAGTTCTCTGGGCCGTAACTGACGCTGAGGAGCGAAAGCGTGGGGAGCGAACA	Cluster_27	8485	0	1	0	168	2097	0	983	0	633	0	69	4	78	2	2366	0	0	1	157	0	2	1093	1	46	0	0	0	204	0	31	0	2	0	0	0	0	0	0	0
na	Bacteria;Actinobacteria;Actinobacteria;Frankiales;Frankiaceae;Jatrophihabitans;unknown species	HM308366.1.1342	98.8	100.0	3e-124	251	M03930:80:000000000-BJ75H:1:2101:16143:19115	TACGTAGGGTGCAAGCGTTGTCCGGAATTATTGGGCGTAAAGAGCTCGTAGGCGGCTTGTCGCGTCGGCTGTGAAAACCTAGGGCTTAACCCTGGGCCTGCAGCCGATACGGGCAAGCTAGAGTTCGGTAGGGGAGACTGGAATTCCTGGTGTAGCGGTGAAATGCGCAGATATCAGGAGGAACACCGGTGGCGAAGGCGGGTCTCTGGGCCGATACTGACGCTGAGGAGCGAAAGCGTGGGGAGCGAACA	Cluster_28	9777	2	177	0	315	0	30	0	0	0	29	0	0	0	38	0	29	30	59	0	2	0	0	7	0	264	0	0	0	974	0	1037	0	466	0	794	99	0	807	0
na	Bacteria;Firmicutes;Bacilli;Bacillales;Paenibacillaceae;Paenibacillus;Multi-affiliation	multi-subject	100.0	100.0	9e-129	250	M03930:134:000000000-C6PCP:1:1101:18160:2784	TACGTAGGGGGCAAGCGTTGTCCGGAATTATTGGGCGTAAAGCGCGCGCAGGCGGTCATTTAAGTCTGGTGTTTAATCCCGGGGCTCAACCCCGGATCGCACTGGAAACTGGGTGACTTGAGTGCAGAAGAGGAGAGTGGAATTCCACGTGTAGCGGTGAAATGCGTAGATATGTGGAGGAACACCAGTGGCGAAGGCGACTCTCTGGGCTGTAACTGACGCTGAGGCGCGAAAGCGTGGGGAGCAAACA	Cluster_29	8403	0	0	0	0	0	0	0	0	0	0	0	0	0	0	0	0	654	0	0	0	0	0	0	0	0	0	0	0	0	0	0	0	0	7692	0	0	0	0	0
na	Bacteria;Actinobacteria;Actinobacteria;Micrococcales;Intrasporangiaceae;Multi-affiliation;Multi-affiliation	multi-subject	100.0	100.0	3e-129	251	M03930:80:000000000-BJ75H:1:1101:20683:24603	TACGTAGGGTGCGAGCGTTGTCCGGAATTATTGGGCGTAAAGAGCTTGTAGGCGGTTTGTCGCGTCTGCTGTGAAAATCCGGGGCTCAACCCCGGACTTGCAGTGGGTACGGGCAGACTAGAGTGTGGTAGGGGAGACTGGAATTCCTGGTGTAGCGGTGAAATGCGCAGATATCAGGAGGAACACCGATGGCGAAGGCAGGTCTCTGGGCCACTACTGACGCTGAGAAGCGAAAGCATGGGGAGCGAACA	Cluster_30	16759	95	52	0	722	755	71	116	421	22	1611	122	1687	14	0	179	189	206	156	47	40	153	79	70	878	695	28	148	60	293	79	0	37	141	750	188	350	46	127	0
na	Bacteria;Proteobacteria;Alphaproteobacteria;Sphingomonadales;Sphingomonadaceae;unknown genus;unknown species	DQ129622.1.1427	98.8	100.0	3e-124	251	M03930:80:000000000-BJ75H:1:1101:7825:3563	TACGGAGGGAGCTAGCGTTGTTCGGAATTACTGGGCGTAAAGCGCACGTAGGCGGCTTTGTAAGTTAGAGGTGAAAGCCCGGAGCTTAACTCCGGAATTGCCTTTAAGACTGCATCGCTTGAATCCGAGAGAGGTGAGTGGAATTCCGAGTGTAGAGGTGAAATTCGTAGATATTCGGAAGAACACCAGTGGCGAAGGCGGCTCACTGGATCGGTATTGACGCTGAGGTGCGAAAGCGTGGGGAGCAAACA	Cluster_31	8629	86	0	2	0	0	90	0	0	0	171	7	7	0	6	0	27	0	63	32	478	0	0	38	0	0	0	0	0	72	0	462	1	0	0	285	247	0	104	0
na	Bacteria;Actinobacteria;Thermoleophilia;Solirubrobacterales;67-14;unknown genus;unknown species	FJ466414.1.1379	100.0	100.0	3e-129	251	M03930:80:000000000-BJ75H:1:1107:22756:9256	TACGTAGGGAGCAAGCGTTGTCCGGAATCATTGGGCGTAAAGCGCGCGTAGGTGGCTTCGTAAGTCCGTTGTGAAAGTCAAAGGCTCAACCTTTGAATGCCGATGGATACTGCGGAGCTAGAGTACGGAAGAGGCGAGTGGAATTCCTGGTGTAGCGGTGGAATGCGCAGATATCAGGAGGAACACCAATAGCGAAGGCAGCTCGCTGGGACGTTACTGACACTAAGGCGCGAAAGCGTGGGGAGCGAACA	Cluster_33	7657	14	373	0	292	0	62	0	0	0	93	2	3	0	424	0	201	17	601	0	139	0	0	380	0	77	0	346	32	83	0	488	0	220	0	858	31	0	163	0
na	Bacteria;Proteobacteria;Gammaproteobacteria;Xanthomonadales;Rhodanobacteraceae;Luteibacter;Multi-affiliation	multi-subject	100.0	100.0	3e-129	251	M03930:80:000000000-BJ75H:1:1107:14133:9094	TACGGAGGGTGCAAGCGTTAATCGGAATTACTGGGCGTAAAGCGTGCGTAGGCGGTTCGTTAAGTCTGCTGTGAAAGCCCCGGGCTCAACCTGGGAATGGCAGTGGATACTGGCGAGCTAGAGTGTGATAGAGGATGGTGGAATTCCCGGTGTAGCGGTGAAATGCGTAGAGATCGGGAGGAACATCAGTGGCGAAGGCGGCCATCTGGATCAACACTGACGCTGAGGCACGAAAGCGTGGGGAGCAAACA	Cluster_34	8098	6	0	3	0	0	0	0	0	0	0	1451	0	70	0	0	0	0	0	0	0	96	1439	0	0	0	0	0	517	10	417	0	0	0	0	0	0	3607	0	0
na	Bacteria;Proteobacteria;Alphaproteobacteria;Sphingomonadales;Sphingomonadaceae;Sphingomonas;unknown species	HM277298.1.1306	100.0	100.0	3e-129	251	M03930:80:000000000-BJ75H:1:1105:11466:18235	TACGGAGGGGGCTAGCGTTGTTCGGAATTACTGGGCGTAAAGCGCACGTAGGCGGCCCATCAAGTCAGAGGTGAAAGCCCGGAGCTCAACTCCGGAATTGCCTTTGAGACTGAAGGGCTAGCAGGTGAGAGAGGTGAGTGGAATTCCGAGTGTAGAGGTGAAATTCGTAGATATTCGGAAGAACACCAGTGGCGAAGGCGGCTCACTGGCTCATACTGGACGCTGAGGTGCGAAAGCGTGGGGAGCAAACA	Cluster_35	7353	2	0	0	0	0	0	0	0	111	0	1564	0	0	0	0	0	488	0	25	0	0	0	0	0	0	1505	0	3469	0	0	0	0	0	2	0	0	0	0	0
na	Bacteria;Actinobacteria;Thermoleophilia;Solirubrobacterales;Solirubrobacteraceae;Patulibacter;Multi-affiliation	multi-subject	97.61	100.0	3e-119	251	M03930:80:000000000-BJ75H:1:1107:13501:12508	TACGTAGGGGGCGAGCGTTGTCCGGAATCATTGGGCGTAAAGCGCGTGTAGGCGGCTTGGTAAGTCTGCTGTGAAAGTCCAGGGCTTAACCCTGGAATGTCGGCGGATACTGTTGAGCTGGAGTACGGGAGGGGCGAGTGGAATTCCTGGTGTAGCGGTGGAATGCGCAGATATCAGGAGGAACACCTATGGCGAAGGCAGCTCGCTGGAACGTTACTGACGCTGAGACGCGAAAGCGTGGGGAGCAAACA	Cluster_36	7313	12	287	0	625	0	115	0	0	0	34	0	90	0	6	0	124	0	239	0	881	0	0	61	0	846	0	295	0	295	0	95	0	10	0	3	247	0	4	0
na	Bacteria;Proteobacteria;Alphaproteobacteria;Rhizobiales;Beijerinckiaceae;Methylobacterium;Multi-affiliation	multi-subject	100.0	100.0	3e-129	251	M03930:80:000000000-BJ75H:1:1104:5757:16173	TACGAAGGGGGCTAGCGTTGCTCGGAATCACTGGGCGTAAAGGGCGCGTAGGCGGCGTTTTAAGTTGGGGGTGAAAGCCTGTGGCTCAACCACAGAATTGCCTTCGATACTGGGACGCTTGAGTGTGGTAGAGGTTGGTGGAACTGCGAGTGTAGAGGTGAAATTCGTAGATATTCGCAAGAACACCGGTGGCGAAGGCGGCCAACTGGACCATCACTGACGCTGAGGCGCGAAAGCGTGGGGAGCAAACA	Cluster_38	6668	56	130	0	107	723	0	352	0	6	72	19	75	88	3	99	129	43	71	0	1	0	10	19	686	0	279	83	99	19	222	399	57	38	417	0	130	33	371	0
na	Bacteria;Proteobacteria;Alphaproteobacteria;Rhizobiales;Beijerinckiaceae;unknown genus;unknown species	multi-subject	99.6	100.0	1e-127	251	M03930:80:000000000-BJ75H:1:1111:17971:7359	TACGAAGGGGGCTAGCGTTGTTCGGAATCACTGGGCGTAAAGCGCACGTAGGCGGATCTTTAAGTCAGGGGTGAAATCCCGAGGCTCAACCTCGGAACTGCCTTTGATACTGGGGATCTCGAGTCCGGAAGAGGTAAGTGGAACTGCGAGTGTAGAGGTGAAATTCGTAGATATTCGCAAGAACACCAGTGGCGAAGGCGGCTTACTGGTCCGGAACTGACGCTGAGGTGCGAAAGCGTGGGGAGCAAACA	Cluster_39	8894	71	211	0	164	0	103	0	71	3	343	25	26	0	180	0	217	0	209	0	381	0	0	428	0	0	118	56	0	79	0	155	0	45	0	99	105	0	162	0
na	Bacteria;Actinobacteria;Actinobacteria;Propionibacteriales;Nocardioidaceae;Nocardioides;Multi-affiliation	multi-subject	100.0	100.0	3e-129	251	M03930:80:000000000-BJ75H:1:1106:8031:4473	TACGTAGGGTGCGAGCGTTGTCCGGAATTATTGGGCGTAAAGGGCTCGTAGGCGGTTTGTCGCGTCGGGAGTGAAATCCACTGGCTTAACTGGTGGCTTGCTTTCGATACGGGCAGACTGGAGGTATGCAGGGGAGAACGGAATTCCTGGTGTAGCGGTGAAATGCGCAGATATCAGGAGGAACACCGGTGGCGAAGGCGGTTCTCTGGGCATGTCCTGACGCTGAGGAGCGAAAGTGTGGGGAGCGAACA	Cluster_40	7022	17	775	0	274	0	81	0	0	0	42	0	138	0	1027	0	19	0	91	0	87	0	0	212	0	179	0	0	0	14	0	290	0	440	51	213	399	0	139	0
na	Bacteria;Proteobacteria;Gammaproteobacteria;Enterobacteriales;Enterobacteriaceae;Multi-affiliation;Multi-affiliation	multi-subject	100.0	100.0	3e-129	251	M03930:80:000000000-BJ75H:1:1114:6301:10785	TACGGAGGGTGCAAGCGTTAATCGGAATTACTGGGCGTAAAGCGCACGCAGGCGGTCTGTTAAGTCAGATGTGAAATCCCCGGGCTTAACCTGGGAACTGCATTTGAAACTGGCAGGCTTGAGTCTCGTAGAGGGGGGTAGAATTCCAGGTGTAGCGGTGAAATGCGTAGAGATCTGGAGGAATACCGGTGGCGAAGGCGGCCCCCTGGACGAAGACTGACGCTCAGGTGCGAAAGCGTGGGGAGCAAACA	Cluster_41	7415	3	15	0	0	0	0	0	29	0	0	0	19	0	0	0	82	66	0	0	0	0	0	0	0	92	0	0	0	66	0	0	0	2	0	46	0	4	99	0
na	Bacteria;Proteobacteria;Gammaproteobacteria;Enterobacteriales;Enterobacteriaceae;Multi-affiliation;Multi-affiliation	multi-subject	100.0	100.0	3e-129	251	M03930:80:000000000-BJ75H:1:1115:10588:15217	TACGGAGGGTGCAAGCGTTAATCGGAATTACTGGGCGTAAAGCGCACGCAGGCGGTCTGTCAAGTCGGATGTGAAATCCCCGGGCTTAACCTGGGAACTGCATTCGAAACTGGCAGGCTAGAGTCTTGTAGAGGGGGGTAGAATTCCAGGTGTAGCGGTGAAATGCGTAGAGATCTGGAGGAATACCGGTGGCGAAGGCGGCCCCCTGGACAAAGACTGACGCTCAGGTGCGAAAGCGTGGGGAGCAAACA	Cluster_42	5261	6	2	1	0	0	0	0	0	3	8	0	1	0	0	17	11	710	0	0	7	0	2	0	3940	2	47	80	0	0	0	39	45	0	0	111	0	0	0	0
na	Bacteria;Actinobacteria;Actinobacteria;Pseudonocardiales;Pseudonocardiaceae;Pseudonocardia;Multi-affiliation	multi-subject	100.0	100.0	7e-130	252	M03930:80:000000000-BJ75H:1:1103:18915:6988	CACGTAGGGTGCGAGCGTTGTCCGGAATTATTGGGCGTAAAGAGCTCGTAGGCGGTGTGTCGCGTCGGCCGTGAAAACTTGGGGCTTAACTCTGAGCGTGCGGTCGATACGGGCATCACTTGAGTTCGGCAGGGGAGACTGGAATTCCTGGTGTAGCGGTGAAATGCGCAGATATCAGGAGGAACACCGGTGGCGAAGGCGGGTCTCTGGGCCGATACTGACGCTGAGGAGCGAAAGCATGGGGAGCGAACA	Cluster_44	4883	37	4	1	172	0	29	0	15	0	63	3	83	0	137	0	182	0	16	0	66	0	0	144	0	279	0	0	0	78	0	2	0	20	0	81	60	0	0	0
na	Bacteria;Actinobacteria;Actinobacteria;Micrococcales;Dermacoccaceae;Flexivirga;Flexivirga alba	AB539735.1.1483	100.0	100.0	3e-129	251	M03930:134:000000000-C6PCP:1:1101:20918:23001	TACGTAGGGTGCGAGCGTTGTCCGGAATTATTGGGCGTAAAGAGCTTGTAGGCGGTTTGTCGCGTCTGCCGTGAAAGCCCAGGGCTTAACCCTGGGTCTGCGGTGGGTACGGGCAGACTAGAGTGTGGTAGGGGAGACTGGAATTCCTGGTGTAGCGGTGAAATGCGCAGATATCAGGAGGAACACCGATGGCGAAGGCAGGTCTCTGGGCCACTACTGACGCTGAGAAGCGAAAGCATGGGGAGCAAACA	Cluster_45	4769	0	83	0	0	0	0	0	0	0	185	80	0	91	211	0	0	0	0	0	0	0	0	0	0	66	0	0	18	0	0	0	0	49	0	0	3884	0	0	0
na	Bacteria;Bacteroidetes;Bacteroidia;Sphingobacteriales;Sphingobacteriaceae;Mucilaginibacter;Mucilaginibacter sp.	KF900217.1.1458	100.0	100.0	3e-129	251	M03930:134:000000000-C6PCP:1:1102:7007:10624	TACGGAGGATCCGAGCGTTATCCGGATTTATTGGGTTTAAAGGGTGCGTAGGCGGCTTTTTAAGTCAGGGGTGAAAGACGGCAGCTCAACTGTCGCAGTGCCTTTGATACTGAAGAGCTTGAATGCACTTGAAGTAGGCGGAATGTGACAAGTAGCGGTGAAATGCATAGATATGTCACAGAACACCAATTGCGAAGGCAGCTTACTAAAGTGTGATTGACGCTGAGGCACGAAAGCGTGGGGATCAAACA	Cluster_46	4720	0	0	0	0	0	0	0	0	0	0	0	0	0	0	0	0	0	26	0	0	4510	0	0	0	0	0	0	0	0	0	0	0	0	0	0	0	0	152	0
na	Bacteria;Actinobacteria;Thermoleophilia;Solirubrobacterales;Solirubrobacteraceae;Conexibacter;Multi-affiliation	multi-subject	99.2	100.0	6e-126	251	M03930:134:000000000-C6PCP:1:1101:9554:5880	TACGTAGGGGGCAAGCGTTGTCCGGAATCATTGGGCGTAAAGAGCGTGTAGGCGGCTCGGTAAGTCCGCTGTGAAAGTCCAGGGCTCAACCCTGGAATGCCGGTGGAAACTGTCGAGCTAGAGTCCGGAAGAGGCGAGTGGAACTCCTGGTGTAGCGGTGAAATGCGCAGATATCAGGAAGAACACCAATGGCGAAGGCAGCTCGCTGGGACGGTACTGACGCTGAGACGCGAAAGCGTGGGGAGCAAACA	Cluster_47	13827	19	696	0	140	1	178	0	88	0	106	0	146	7	1238	10	689	45	562	0	297	0	0	1190	0	492	0	6	0	1211	57	1356	30	823	0	969	123	0	511	0
na	Bacteria;Actinobacteria;Actinobacteria;Micrococcales;Microbacteriaceae;Amnibacterium;Multi-affiliation	multi-subject	100.0	100.0	3e-129	251	M03930:80:000000000-BJ75H:1:1117:19073:18529	TACGTAGGGTGCAAGCGTTGTCCGGAATTATTGGGCGTAAAGAGCTCGTAGGCGGTTTGTCGCGTCTGCTGTGAAAACGCGAGGCTCAACCTCGCGCCTGCAGTGGGTACGGGCAGACTAGAGTGCGGTAGGGGAGATTGGAATTCCTGGTGTAGCGGTGGAATGCGCAGATATCAGGAGGAACACCGATGGCGAAGGCAGATCTCTGGGCCGTTACTGACGCTGAGGAGCGAAAGCGTGGGGAGCGAACA	Cluster_48	6664	29	0	0	270	339	51	519	1519	2	124	15	94	0	115	0	58	195	43	0	213	0	0	183	70	80	0	353	0	150	0	46	0	52	0	57	75	0	117	0
na	Bacteria;Bacteroidetes;Bacteroidia;Sphingobacteriales;Sphingobacteriaceae;Mucilaginibacter;Multi-affiliation	multi-subject	100.0	100.0	3e-129	251	M03930:80:000000000-BJ75H:1:2112:9747:15516	TACGGAGGATCCAAGCGTTATCCGGATTTATTGGGTTTAAAGGGTGCGTAGGCGGCCTATTAAGTCAGGGGTGAAAGACGGTAGCTTAACTATCGCAGTGCCTTTGATACTGATGGGCTTGAATGTACTTGAGGTAGGCGGAATGTGACAAGTAGCGGTGAAATGCATAGATATGTCACAGAACACCAATTGCGAAGGCAGCTTACTAAAGTATGATTGACGCTGAGGCACGAAAGCGTGGGGATCAAACA	Cluster_49	4451	2	0	0	0	0	0	0	0	0	0	3226	0	0	0	0	0	0	0	0	0	623	0	0	0	0	0	0	343	90	0	0	0	0	0	0	0	0	5	0
na	Bacteria;Actinobacteria;Thermoleophilia;Solirubrobacterales;Solirubrobacteraceae;Conexibacter;Conexibacter sp.	JF806520.1.1470	97.61	100.0	3e-119	251	M03930:80:000000000-BJ75H:1:1108:14308:17433	TACGTAGGGGGCGAGCGTTGTCCGGAATCATTGGGCGTAAAGAGCGTGTAGGCGGTTCGGTAAGTCTGCTGTGAAAGTCCAGGGCTCAACCCTGGGATGCCGGTGGATACTGTCGAACTCGAGTCCGGAAGAGGCGAGTGGAACTCCTGGTGTAGCGGTGAAATGCGCAGATATCAGGAAGAACACCAATGGCGAAGGCAGCTCGCTGGGACGTGACTGACGCTGAGACGCGAAAGCGTGGGGAGCAAACA	Cluster_50	8706	27	560	0	24	0	594	0	29	0	81	0	106	0	1036	0	242	0	1021	0	459	0	0	807	0	364	2	245	0	146	0	123	0	275	0	194	215	0	99	0
na	Bacteria;Actinobacteria;Actinobacteria;Corynebacteriales;Mycobacteriaceae;Mycobacterium;Multi-affiliation	multi-subject	100.0	100.0	3e-129	251	M03930:134:000000000-C6PCP:1:1102:27067:10486	TACGTAGGGTGCGAGCGTTGTCCGGAATTACTGGGCGTAAAGAGCTCGTAGGTGGTTTGTCGCGTTGTTCGTGAAAACTCACAGCTCAACTGTGGGCGTGCGGGCGATACGGGCAGACTGGAGTACTGCAGGGGAGACTGGAATTCCTGGTGTAGCGGTGGAATGCGCAGATATCAGGAGGAACACCGGTGGCGAAGGCGGGTCTCTGGGCAGTAACTGACGCTGAGGAGCGAAAGCGTGGGGAGCGAACA	Cluster_51	5505	6	123	0	201	0	79	52	6	0	98	21	93	5	144	0	122	13	22	166	49	21	0	0	0	181	0	418	11	511	38	359	0	193	0	134	35	16	241	0
na	Bacteria;Actinobacteria;Actinobacteria;Pseudonocardiales;Pseudonocardiaceae;Pseudonocardia;Pseudonocardia sp.	KF240732.1.1361	99.6	100.0	3e-128	252	M03930:80:000000000-BJ75H:1:1105:24543:9320	TACGTAGGGTGCGAGCGTTGTCCGGAATTATTGGGCGTAAAGAGCTCGTAGGCGGTGTGTCGCGTCGATCGTGAAAACTTTCAGCTTAACTGGGAGCTTGCGGTCGATACGGGCATCACTTGAGTTCGGCAGGGGAGACTGGAATTCCTGGTGTAGCGGTGAAATGCGCAGATATCAGGAGGAACACCGGTGGCGAAGGCGGGTCTCTGGGCCGATACTGACGCTGAGGAGCGAAAGCGTGGGGAGCGAACA	Cluster_52	5408	9	53	0	42	0	0	0	6	0	115	0	157	0	0	0	119	0	84	0	61	0	0	14	0	57	0	0	0	191	0	0	0	50	0	910	15	2	209	0
na	Bacteria;Proteobacteria;Alphaproteobacteria;Rhizobiales;Beijerinckiaceae;1174-901-12;Multi-affiliation	multi-subject	100.0	100.0	3e-129	251	M03930:80:000000000-BJ75H:1:1102:28337:10474	TACGAAGGGGGCTAGCGTTGTTCGGATTTACTGGGCGTAAAGGGCGCGTAGGCGGGCGATTAAGTCAGGGGTGAAATCCCAAGGCTCAACCTTGGAACTGCCTTTGATACTGATTGTCTTGAGTCCGGGAGAGGTGAGTGGAACTGCGAGTGTAGAGGTGAAATTCGTAGATATTCGCAAGAACACCAGTGGCGAAGGCGGCTCACTGGCCCGGAACTGACGCTGAGGCGCGAAAGCGTGGGGAGCAAACA	Cluster_56	4004	20	2	0	0	0	164	0	47	0	39	11	23	0	419	0	98	0	16	0	80	0	0	109	0	250	0	71	0	45	0	287	0	0	0	67	23	0	31	2
na	Bacteria;Actinobacteria;Actinobacteria;Frankiales;Multi-affiliation;Multi-affiliation;Multi-affiliation	multi-subject	98.41	100.0	1e-122	251	M03930:80:000000000-BJ75H:1:2119:28779:9150	TACGTAGGGTGCAAGCGTTGTCCGGAATTATTGGGCGTAAAGAGCTCGTAGGCGGTCTGTCGCGTCGGCTGTGAAAACCTGGGGCTTAACTCCGGGCCTGCAGCCGATACGGGCAGACTAGAGTTCGGCAGGGGAGACTGGAATTCCTGGTGTAGCGGTGAAATGCGCAGATATCAGGAGGAACACCGGTGGCGAAGGCGGGTCTCTGGGCCGAAACTGACGCTGAGGAGCGAAAGCGTGGGGAGCAAACA	Cluster_58	5021	5	268	2	130	0	0	0	1	0	58	0	688	2	45	0	40	16	275	0	0	0	0	0	0	0	0	52	0	222	26	292	0	332	0	232	14	14	519	0
na	Bacteria;Proteobacteria;Alphaproteobacteria;Rhizobiales;Xanthobacteraceae;Multi-affiliation;Multi-affiliation	multi-subject	100.0	100.0	3e-129	251	M03930:80:000000000-BJ75H:1:1114:7367:15965	TACGAAGGGGGCTAGCGTTGCTCGGAATCACTGGGCGTAAAGGGTGCGTAGGCGGGTCTTTAAGTCAGGGGTGAAATCCTGGAGCTCAACTCCAGAACTGCCTTTGATACTGAAGATCTTGAGTTCGGGAGAGGTGAGTGGAACTGCGAGTGTAGAGGTGAAATTCGTAGATATTCGCAAGAACACCAGTGGCGAAGGCGGCTCACTGGCCCGATACTGACGCTGAGGCACGAAAGCGTGGGGAGCAAACA	Cluster_60	4006	26	277	0	73	0	145	0	101	5	22	2	80	13	152	0	254	0	147	0	209	0	0	57	0	55	23	87	0	15	45	31	0	183	0	66	143	0	70	0
na	Bacteria;Actinobacteria;Actinobacteria;Corynebacteriales;Nocardiaceae;Williamsia;Multi-affiliation	multi-subject	100.0	100.0	3e-129	251	M03930:80:000000000-BJ75H:1:1115:24803:19953	TACGTAGGGTGCGAGCGTTGTCCGGAATTACTGGGCGTAAAGAGCTCGTAGGCGGTTTGTCGCGTCGTTCGTGAAAACCCGATGCTTAACATCGGGCGTGCGGGCGATACGGGCAGACTTGAGTACTACAGGGGAGACTGGAATTCCTGGTGTAGCGGTGAAATGCGCAGATATCAGGAGGAACACCGGTGGCGAAGGCGGGTCTCTGGGTAGTAACTGACGCTGAGGAGCGAAAGCGTGGGTAGCGAACA	Cluster_61	3625	2	0	0	39	528	36	0	0	10	35	0	32	6	47	303	0	15	0	21	26	52	47	0	80	39	60	30	12	213	58	0	455	0	138	98	38	0	279	0
na	Bacteria;Proteobacteria;Alphaproteobacteria;Rhizobiales;Rhizobiaceae;Multi-affiliation;Multi-affiliation	multi-subject	100.0	100.0	3e-129	251	M03930:134:000000000-C6PCP:1:1101:17278:1904	TACGAAGGGGGCTAGCGTTGTTCGGAATTACTGGGCGTAAAGCGCACGTAGGCGGATATTTAAGTCAGGGGTGAAATCCCAGAGCTCAACTCTGGAACTGCCTTTGATACTGGGTATCTTGAGTATGGAAGAGGTTAGTGGAATTGCGAGTGTAGAGGTGAAATTCGTAGATATTCGCAGGAACACCAGTGGCGAAGGCGGCTAACTGGTCCATAACTGACGCTGAGGTGCGAAAGCGTGGGGAGCAAACA	Cluster_64	5042	11	0	0	36	628	202	1	0	0	9	1552	0	28	0	0	0	642	0	0	0	625	0	0	0	0	4	0	0	46	0	0	0	0	0	0	15	0	282	0
na	Bacteria;Actinobacteria;Actinobacteria;Micrococcales;Multi-affiliation;Multi-affiliation;Multi-affiliation	multi-subject	100.0	100.0	3e-129	251	M03930:134:000000000-C6PCP:1:1101:25704:4022	TACGTAGGGCGCAAGCGTTATCCGGAATTATTGGGCGTAAAGAGCTCGTAGGCGGTTTGTCGCGTCTGCTGTGAAATCCCGAGGCTCAACCTCGGGCCTGCAGTGGGTACGGGCAGACTAGAGTGCGGTAGGGGAGATTGGAATTCCTGGTGTAGCGGTGGAATGCGCAGATATCAGGAGGAACACCGATGGCGAAGGCAGATCTCTGGGCCGTAACTGACGCTGAGGAGCGAAAGGGTGGGGAGCAAACA	Cluster_65	3260	1	0	5	0	924	7	438	0	13	12	195	19	22	0	57	0	384	1	118	1	222	0	0	22	6	5	3	55	1	75	0	91	8	74	11	0	184	16	0
na	Bacteria;Proteobacteria;Gammaproteobacteria;Pseudomonadales;Pseudomonadaceae;Pseudomonas;Pseudomonas sp.	HQ246242.1.1363	100.0	100.0	3e-129	251	M03930:134:000000000-C6PCP:1:1101:22830:6132	TACAGAGGGTGCAAGCGTTAATCGGAATTACTGGGCGTAAAGCGCGCGTAGGTGGTTTGCCAAGTTGAATGTGAAATCCCCGGGCTCAACCTGGGAACTGCATCCAAAACTGGCAGGCTAGAGTATGGTAGAGGGTGGTGGAATTTCCTGTGTAGCGGTGAAATGCGTAGATATAGGAAGGAACATCAGTGGCGAAGGCGACCACCTGGACTGATACTGACACTGAGGTGCGAAAGCGTGGGGAGCAAACA	Cluster_66	4135	0	40	0	0	0	0	0	0	0	0	0	0	0	0	0	0	0	0	0	0	0	0	0	0	0	0	0	0	0	0	0	0	0	0	0	0	0	65	0
na	Bacteria;Actinobacteria;Thermoleophilia;Solirubrobacterales;Solirubrobacteraceae;Patulibacter;Multi-affiliation	multi-subject	98.01	100.0	6e-121	251	M03930:134:000000000-C6PCP:1:1107:16197:11040	TACGTAGGGCGCGAGCGTTGTCCGGAATCATTGGGCGTAAAGCGCGTGTAGGCGGCTTGGTAAGTCTGCTGTGAAAGTCCAGGGCTTAACCCTGGAATGTCGGCGGATACTGCTTGGCTGGAGTACGGGAGGGGCGAGTGGAATTCCTGGTGTAGCGGTGGAATGCGCAGATATCAGGAGGAACACCTATGGCGAAGGCAGCTCGCTGGAACGTTACTGACGCTGAGACGCGAAAGCGTGGGGAGCAAACA	Cluster_67	3102	1	2	0	159	0	14	0	0	0	25	0	83	0	0	0	0	0	0	0	79	0	0	16	0	0	0	0	0	162	0	0	0	135	0	0	26	0	0	0
na	Bacteria;Bacteroidetes;Bacteroidia;Cytophagales;Hymenobacteraceae;Hymenobacter;Multi-affiliation	multi-subject	100.0	100.0	3e-129	251	M03930:80:000000000-BJ75H:1:1101:14390:8573	TACGGAGGGTGCGAGCGTTGTCCGGATTTATTGGGTTTAAAGGGTGCGTAGGTGGCCCTGCAAGTCCGTGGTGAAAGCCTGCTGCTCAACAGCAGAACTGCCATGGATACTACAGGGCTTGAGTCCAGACGAGGTTGGCGGAATGGATGGTGTAGCGGTGAAATGCATAGATACCATCCAGAACCCCGATTGCGTAGGCAGCTGACTAGGCTGGTACTGACACTGAGGCACGAAAGCGTGGGGAGCGAACA	Cluster_68	3326	1	0	0	0	0	0	0	0	0	0	0	0	0	0	0	0	0	0	0	0	0	0	0	0	0	0	0	0	0	0	0	0	0	0	0	0	0	0	0
na	Bacteria;Actinobacteria;Thermoleophilia;Solirubrobacterales;Solirubrobacteraceae;Patulibacter;Multi-affiliation	multi-subject	99.6	100.0	1e-127	251	M03930:134:000000000-C6PCP:1:1104:6888:15997	TACGTAGGGCGCGAGCGTTGTCCGGAATCATTGGGCGTAAAGCGCGTGTAGGCGGCTGAGTAAGTCTGCTGTGAAAGTCCAGGGCTTAACCCTGGAATGTCGGCGGATACTGCTCAGCTGGAGTACGGGAGGGGCGAGTGGAATTCCTGGTGTAGCGGTGGAATGCGCAGATATCAGGAGGAACACCTATGGCGAAGGCAGCTCGCTGGAACGTTACTGACGCTGAGACGCGAAAGCGTGGGGAGCAAACA	Cluster_69	3018	0	12	0	234	0	149	0	0	0	10	0	182	0	432	0	57	0	0	0	138	0	0	0	0	90	0	39	0	0	0	57	0	0	0	81	209	0	254	0
na	Bacteria;Proteobacteria;Alphaproteobacteria;Rhizobiales;Xanthobacteraceae;Rhodopseudomonas;Multi-affiliation	multi-subject	100.0	100.0	3e-129	251	M03930:80:000000000-BJ75H:1:2101:17864:24823	TACGAAGGGGGCTAGCGTTGCTCGGAATCACTGGGCGTAAAGGGTGCGTAGGCGGGTCTTTAAGTCAGGGGTGAAATCCTGGAGCTCAACTCCAGAACTGCCTTTGATACTGAAGATCTTGAGTATGGGAGAGGTGAGTGGAACTGCGAGTGTAGAGGTGAAATTCGTAGATATTCGCAAGAACACCAGTGGCGAAGGCGGCTCACTGGCCCATAACTGACGCTGAGGCACGAAAGCGTGGGGAGCAAACA	Cluster_71	4046	23	31	0	89	0	7	0	202	109	27	894	132	0	99	0	82	0	42	0	34	0	0	70	0	0	0	6	0	0	0	0	0	51	0	0	44	0	0	0
na	Bacteria;Firmicutes;Bacilli;Bacillales;Bacillaceae;Bacillus;Multi-affiliation	multi-subject	100.0	100.0	3e-129	251	M03930:134:000000000-C6PCP:1:1101:15466:4619	TACGTAGGTGGCAAGCGTTATCCGGAATTATTGGGCGTAAAGCGCGCGCAGGCGGTTTCTTAAGTCTGATGTGAAAGCCCACGGCTCAACCGTGGAGGGTCATTGGAAACTGGGGAACTTGAGTGCAGAAGAGAAAAGCGGAATTCCACGTGTAGCGGTGAAATGCGTAGAGATGTGGAGGAACACCAGTGGCGAAGGCGGCTTTTTGGTCTGTAACTGACGCTGAGGCGCGAAAGCGTGGGGAGCAAACA	Cluster_72	2918	0	0	0	0	909	0	0	0	0	0	0	0	105	0	0	0	47	0	0	0	6	0	0	471	0	0	0	0	0	731	32	0	55	322	0	0	0	154	0
na	Bacteria;Proteobacteria;Alphaproteobacteria;Caulobacterales;Caulobacteraceae;Multi-affiliation;Multi-affiliation	multi-subject	96.02	100.0	1e-112	251	M03930:80:000000000-BJ75H:1:2101:6544:12193	TACGAAGGGGGCTAGCGTTGCTCGGAATTACTGGGCGTAAAGGGCGCGTAGGCGGGTCGTTAAGTTGGGGGTGAAATCCCGGGGCTCAACCTCGGAACTGCCTTCGATACTGGCGACCTTGAGTTTGGGAGAGGTGTGTGGAACTCCGAGTGTAGAGGTGAAATTCGTAGATATTCGGAAGAACACCAGTGGCGAAGGCGACACACTGGCCCAATACTGACGCTGAGGCGCGAAAGCGTGGGGAGCAAACA	Cluster_73	2672	5	0	0	0	0	17	0	64	0	22	0	0	0	47	0	129	0	40	0	27	0	0	0	0	429	0	21	0	64	0	51	0	33	0	97	16	0	98	0
na	Bacteria;Acidobacteria;Acidobacteriia;Solibacterales;Solibacteraceae (Subgroup 3);Bryobacter;unknown species	EF516742.1.1431	100.0	100.0	3e-129	251	M03930:80:000000000-BJ75H:1:2105:14519:8588	TACGTAGGCAGCGAGCGTTGTTCGGAATTACTGGGCGTAAAGAGTGTGTAGGCGGTGCTCTAAGTTCGGTGTGAAATCTCCTGGCTTAACTGGGAGGGTGCGCCGGAAACTGGAGTGCTCGAGCGTGGGAGAGGAAAGCGGAATTCCTGGTGTAGCGGTGAAATGCGTAGATATCAGGAGGAACACCTGTGGTGTAGACGGCTTTCTGGACCATTGCTGACGCTGAGACACGAAAGCGTGGGTAGCAAACA	Cluster_74	6126	48	292	0	101	0	144	0	95	0	31	13	110	5	24	0	169	15	0	0	14	0	0	117	0	154	0	193	58	73	43	56	0	86	114	409	67	10	131	0
na	Bacteria;Proteobacteria;Alphaproteobacteria;Rhizobiales;Rhizobiaceae;Allorhizobium-Neorhizobium-Pararhizobium-Rhizobium;Multi-affiliation	multi-subject	100.0	100.0	3e-129	251	M03930:134:000000000-C6PCP:1:1101:18221:2834	TACGAAGGGGGCTAGCGTTGTTCGGAATTACTGGGCGTAAAGCGCACGTAGGCGGATATTTAAGTCAGGGGTGAAATCCCGCAGCTCAACTGCGGAACTGCCTTTGATACTGGGTATCTTGAGTATGGAAGAGGTTAGTGGAATTGCGAGTGTAGAGGTGAAATTCGTAGATATTCGCAGGAACACCAGTGGCGAAGGCGGCTAACTGGTCCATAACTGACGCTGAGGTGCGAAAGCGTGGGGAGCAAACA	Cluster_75	2594	0	0	0	0	0	0	2239	0	0	0	56	0	0	0	0	0	0	0	0	24	0	0	0	0	0	0	0	0	0	0	0	0	55	0	0	0	0	205	0
na	Bacteria;Proteobacteria;Alphaproteobacteria;Rhizobiales;Beijerinckiaceae;Methylocella;unknown species	HM332168.1.1306	98.01	100.0	6e-121	251	M03930:80:000000000-BJ75H:1:1105:28269:8466	TACGAAGGGGGCTAGCGTTGTTCGGAATCACTGGGCGTAAAGCGCACGTAGGCGGACGATTAAGTCAGGGGTGAAATGCCGAGGCTCAACCTCGGAACTGCCTTTGATACTGGTCGTCTTGAGTCCGGGAGAGGTGAGTGGAACTGCGAGTGTAGAGGTGAAATTCGTAGATATTCGCAAGAACACCAGTGGCGAAGGCGGCTCACTGGCCCGGAACTGACGCTGAGGTGCGAAAGCGTGGGGAGCAAACA	Cluster_76	2497	10	117	0	0	0	34	0	0	0	81	2	38	0	65	0	0	0	275	0	37	0	0	101	0	111	0	0	41	61	0	0	0	111	0	124	47	0	0	0
na	Bacteria;Proteobacteria;Alphaproteobacteria;Rhizobiales;Beijerinckiaceae;1174-901-12;Rhizobiales bacterium Ume16	KJ016105.1.1339	98.8	100.0	3e-124	251	M03930:80:000000000-BJ75H:1:2108:23842:17885	TACGAAGGGGGCTAGCGTTGTTCGGATTTACTGGGCGTAAAGGGCGCGTAGGCGGGCTGATAAGTCAGGGGTGAAATCCCAAGGCTCAACCTTGGAACTGCCTTTGATACTGTCGGCCTTGAGTCCGGGAGAGGTGAGTGGAACTGCGAGTGTAGAGGTGAAATTCGTAGATATTCGCAAGAACACCAGTGGCGAAGGCGGCTCACTGGCCCGGAACTGACGCTGAGGCGCGAAAGCGTGGGGAGCAAACA	Cluster_79	2639	13	18	0	22	0	0	0	548	72	33	0	0	0	90	0	55	3	20	0	58	0	0	106	0	93	0	95	0	0	0	39	0	11	97	0	7	0	0	0
na	Bacteria;Actinobacteria;Thermoleophilia;Solirubrobacterales;67-14;unknown genus;unknown species	multi-subject	100.0	100.0	3e-129	251	M03930:80:000000000-BJ75H:1:2115:9974:20304	TACGTAGGGAGCAAGCGTTGTCCGGAATCATTGGGCGTAAAGCGCGCGTAGGTGGCCACATAAGTCCGTTGTGAAAGTCAAAGGCTCAACCTTTGAAAGCCGATGGATACTGTGTGGCTAGAGTACGGAAGAGGCGAGTGGAATTCCTGGTGTAGCGGTGGAATGCGCAGATATCAGGAGGAACACCAATAGCGAAGGCAGCTCGCTGGGACGTTACTGACACTGAGGCGCGAAAGCGTGGGGAGCGAACA	Cluster_80	2538	4	197	0	0	0	34	0	0	0	0	0	0	6	49	0	44	0	0	0	134	0	0	42	0	379	0	0	0	0	70	0	0	138	0	0	14	0	0	0
na	Bacteria;Actinobacteria;Actinobacteria;Pseudonocardiales;Pseudonocardiaceae;Actinomycetospora;Actinomycetospora chiangmaiensis	multi-subject	98.36	96.8253968254	1e-118	244	M03930:80:000000000-BJ75H:1:1109:25427:21957	TACAGAGAGTGCAAGCGTTAATCGGAATTATTGGGCGTAAAGAGCTCGTAGGCGGTGTGTCGCGTCGGCCGTGAAAACCTGGGGCTTAACTCTGGGCGTGCGGTCGATACGGGCATCACTTGAGTTCGGCAGGGGAGACTGGAATTCCTGGTGTAGCGGTGAAATGCGCAGATATCAGGAGGAACACCGGTGGCGAAGGCGGGTCTCTGGGCCGATACTGACGCTGAGGAGCGAAAGCATGGGTAGCGAACA	Cluster_81	3444	93	0	0	0	0	3	0	3	0	0	0	6	0	2	0	1	2	0	0	0	0	0	1	0	2	0	0	0	0	2	0	0	4	0	1	1	0	1	0
na	Bacteria;Bacteroidetes;Bacteroidia;Cytophagales;Hymenobacteraceae;Hymenobacter;unknown species	GQ014820.1.1342	99.2	100.0	6e-126	251	M03930:80:000000000-BJ75H:1:1108:25919:16547	TACGGAGGGTGCGAGCGTTGTCCGGATTTATTGGGTTTAAAGGGTGCGTAGGCGGCGCGTTAAGTCCGGGGTGAAAGCCCGTTGCTCAACAACGGAACTGCCCTGGATACTGGCGGGCTTGAGTACAGTGGAGGTTGGCGGAATGGACCGAGTAGCGGTGAAATGCATAGATACGGTCCAGAACCCCGATTGCGAAGGCAGCTGACTACACTGGCACTGACGCTGAGGCACGACAGCGTGGGGAGCGAACA	Cluster_84	2314	17	0	0	0	0	0	0	0	0	17	0	0	0	0	0	0	0	0	0	0	0	0	0	0	0	0	0	0	0	0	0	0	0	0	0	0	0	0	0
na	Bacteria;Proteobacteria;Alphaproteobacteria;Rhizobiales;Beijerinckiaceae;Methylobacterium;Multi-affiliation	multi-subject	100.0	100.0	3e-129	251	M03930:80:000000000-BJ75H:1:2117:16237:10689	TACGAAGGGGGCTAGCGTTGCTCGGAATCACTGGGCGTAAAGGGCGCGTAGGCGGCTGATTTAGTCGAGGGTGAAAGCCCGTGGCTCAACCACGGAATGGCCTTCGATACTGGTTGGCTTGAGACCGGAAGAGGACAGCGGAACTGCGAGTGTAGAGGTGAAATTCGTAGATATTCGCAAGAACACCAGTGGCGAAGGCGGCTGTCTGGTCCGGTTCTGACGCTGAGGCGCGAAAGCGTGGGGAGCAAACA	Cluster_86	3421	45	0	0	156	0	24	0	0	2	0	32	24	0	0	38	0	398	25	0	29	36	0	0	0	0	56	21	29	5	0	203	91	14	0	0	59	0	152	0
na	Bacteria;Proteobacteria;Alphaproteobacteria;Rhizobiales;Beijerinckiaceae;1174-901-12;unknown species	KU978197.1.1378	100.0	100.0	3e-129	251	M03930:134:000000000-C6PCP:1:1114:20931:20898	TACGAAGGGGGCTAGCGTTGTTCGGATTTACTGGGCGTAAAGGGCGCGTAGGCGGACCTGTAAGTCAGGGGTGAAATCCCGAGGCTCAACCTCGGAACTGCCTTTGATACTGTGGGTCTTGAGTCCGGGAGAGGTGAGTGGAACTGCGAGTGTAGAGGTGAAATTCGTAGATATTCGCAAGAACACCAGTGGCGAAGGCGGCTCACTGGCCCGGAACTGACGCTGAGGCGCGAAAGCGTGGGGAGCAAACA	Cluster_88	4287	49	78	0	0	0	94	0	111	0	76	0	115	2	222	0	190	0	95	16	15	0	0	162	0	0	0	111	0	0	23	194	0	2	0	73	43	0	0	0
na	Bacteria;Proteobacteria;Alphaproteobacteria;Sphingomonadales;Sphingomonadaceae;Sphingomonas;unknown species	EU133536.1.1303	98.01	100.0	6e-121	251	M03930:80:000000000-BJ75H:1:1101:20656:17531	TACGGAGGGAGCTAGCGTTGTTCGGAATTACTGGGCGTAAAGCGCACGTAGGCGGCTTTGTAAGTTAGAGGTGAAAGCCTGGGGCTCAACTCCAGAATTGCCTTTAAGACTGCATCGCTTGAACACGAGAGAGGTGAGTGGAATTCCGAGTGTAGAGGTGAAATTCGTAGATATTCGGAAGAACACCAGTGGCGAAGGCGGCTCACTGGCTCGTTGTTGACGCTGAGGTGCGAAAGCGTGGGGAGCAAACA	Cluster_89	3762	42	70	0	17	0	203	0	3	0	0	0	2	3	68	0	22	34	36	1	228	0	0	24	0	1	0	115	0	0	26	21	0	0	0	54	35	0	1	0
na	Bacteria;Proteobacteria;Gammaproteobacteria;Betaproteobacteriales;Burkholderiaceae;Massilia;Multi-affiliation	multi-subject	100.0	100.0	3e-129	251	M03930:80:000000000-BJ75H:1:1105:24117:15780	TACGTAGGGTGCAAGCGTTAATCGGAATTACTGGGCGTAAAGCGTGCGCAGGCGGTTTTGTAAGTCTGACGTGAAATCCCCGGGCTTAACCTGGGAATTGCGTTGGAGACTGCAAGGCTGGAGTCTGGCAGAGGGGGGTAGAATTCCACGTGTAGCAGTGAAATGCGTAGAGATGTGGAGGAACACCGATGGCGAAGGCAGCCCCCTGGGTCAAGACTGACGCTCATGCACGAAAGCGTGGGGAGCAAACA	Cluster_92	2582	71	28	0	44	0	34	0	6	0	0	0	2	0	106	0	52	70	47	0	0	0	1	0	195	0	0	340	0	90	0	0	0	0	636	0	20	0	23	0
na	Bacteria;Bacteroidetes;Bacteroidia;Chitinophagales;Chitinophagaceae;unknown genus;unknown species	JF176792.1.1355	97.61	100.0	3e-119	251	M03930:134:000000000-C6PCP:1:1101:22219:10302	TACGGAGGGTGCGAGCGTTATCCGGATTTACTGGGTTTAAAGGGTGTGTAGGCGGACTTTTAAGTCAGTGGTGAAATCCTGGGGCTCAACCCCAGAACTGCCATTGATACTATTGGTCTTGAATACTGTGGAGGTGTGCGGAATGTGTCATGTAGCGGTGAAATGCTTAGAGATGACACAGAACACCGATTGCGAAGGCAGCGCACTACGCAGTGATTGACGCTGAGGCACGAAAGCGTGGGGATCAAACA	Cluster_93	1975	0	0	1	0	0	0	0	0	0	0	0	0	0	0	0	0	0	0	0	0	0	0	10	0	0	0	0	0	0	0	49	0	0	0	0	0	0	0	0
na	Bacteria;Proteobacteria;Alphaproteobacteria;Rhizobiales;Beijerinckiaceae;Multi-affiliation;Multi-affiliation	multi-subject	99.6	100.0	1e-127	251	M03930:80:000000000-BJ75H:1:1116:11591:6254	TACGAAGGGGGCTAGCGTTGCTCGGAATCACTGGGCGTAAAGGGCGCGTAGGCGGCCGATCAAGTCAGAGGTGAAAGCCCAAGGCTCAACCTTGGAATTGCCTTTGATACTGTTCGGCTAGAGACCGGAAGAGGTAAGTGGAACTGCGAGTGTAGAGGTGAAATTCGTAGATATTCGCAAGAACACCAGTGGCGAAGGCGGCTTACTGGTCCGGTTCTGACGCTGAGGCGCGAAAGCGTGGGGAGCAAACA	Cluster_95	6880	50	61	0	35	0	178	0	148	0	187	0	29	0	252	0	271	7	109	0	272	0	0	201	0	0	7	11	0	39	0	84	0	188	79	13	185	0	98	0
na	Bacteria;Firmicutes;Bacilli;Bacillales;Bacillaceae;Bacillus;Multi-affiliation	multi-subject	100.0	100.0	3e-129	251	M03930:134:000000000-C6PCP:1:1104:29455:15221	TACGTAGGTGGCAAGCGTTGTCCGGAATTATTGGGCGTAAAGCGCGCGCAGGTGGTTTCTTAAGTCTGATGTGAAAGCCCACGGCTCAACCGTGGAGGGTCATTGGAAACTGGGGAACTTGAGTGCAGAAGAGGAAAGTGGAATTCCAAGTGTAGCGGTGAAATGCGTAGATATTTGGAGGAACACCAGTGGCGAAGGCGACTTTCTGGTCTGTAACTGACACTGAGGCGCGAAAGCGTGGGGAGCAAACA	Cluster_96	2113	0	0	0	0	0	0	0	0	0	0	0	0	121	0	0	0	76	0	0	0	0	0	0	0	0	0	0	0	0	1015	0	0	0	896	0	0	0	0	0
na	Bacteria;Actinobacteria;Actinobacteria;Corynebacteriales;Mycobacteriaceae;Mycobacterium;Multi-affiliation	multi-subject	98.01	100.0	6e-121	251	M03930:134:000000000-C6PCP:1:1104:10476:9072	TACGTAGGGTGCGAGCGTTGTCCGGAATTACTGGGCGTAAAGAGCTCGTAGGTGGTTTGTCGCGTTGTCCGTGAAATTCCCTGGCTTAACTGGGGGCGTGCGGGCGATACGGGCAGACTGGAGTACTGCAGGGGAGACTGGAATTCCTGGTGTAGCGGTGGAATGCGCAGATATCAGGAGGAACACCGGTGGCGAAGGCGGGTCTCTGGGCCGATACTGACGCTGAGGAGCGAAAGCATGGGTAGCGAACA	Cluster_98	3227	6	110	0	49	0	35	0	130	0	90	0	16	0	69	0	221	1	35	0	53	0	0	33	0	54	0	217	0	227	0	139	0	138	0	210	11	0	107	0
na	Bacteria;Actinobacteria;Thermoleophilia;Solirubrobacterales;Solirubrobacteraceae;Conexibacter;Multi-affiliation	multi-subject	98.8	100.0	3e-124	251	M03930:134:000000000-C6PCP:1:1101:24329:10479	TACGTAGGGGGCAAGCGTTGTCCGGAATCATTGGGCGTAAAGAGCGTGTAGGTGGCTCGGTAAGTCCGCTGTGAAAGTCCAGGGCTCAACCCTGGAATGCCGGTGGAAACTGTCGGGCTAGAGTCCGGAAGAGGCGAGTGGAATTCCTGGTGTAGCGGTGAAATGCGCAGATATCAGGAGGAACACCAATGGCGAAGGCAGCTCGCTGGGACGGTACTGACACTGAGACGCGAAAGCGTGGGGAGCAAACA	Cluster_100	2297	1	0	0	32	0	0	0	260	0	157	0	326	0	69	0	369	0	27	0	14	0	0	30	0	40	0	72	0	163	0	180	0	15	0	21	5	0	58	0
na	Bacteria;Acidobacteria;Acidobacteriia;Acidobacteriales;Acidobacteriaceae (Subgroup 1);Multi-affiliation;Multi-affiliation	multi-subject	99.6	100.0	1e-127	251	M03930:80:000000000-BJ75H:1:1112:17144:10808	TACGAGGGGGGCAAGCGTTGTTCGGAATTATTGGGCGTAAAGGGCGCGTAGGCGGTCTGACAAGTCTTATGTGAAATCTCTGGGCTCAACCCAGAGTCTGCATGGGAAACTGTCGGGCTTGAGTATGGGAGAGGTGAGTGGAATTTCCGGTGTAGCGGTGAAATGCGTAGATATCGGAAGGAACACCTGTGGCGAAAGCGGCTCACTGGACCATAACTGACGCTGAGGCGCGAAAGCTAGGGGAGCAAACA	Cluster_101	1916	6	0	0	0	0	103	0	53	0	20	1	18	3	0	218	44	0	43	46	36	0	0	202	0	0	0	0	20	104	41	0	0	55	0	106	76	0	53	0
na	Bacteria;Actinobacteria;Actinobacteria;Frankiales;Frankiaceae;Jatrophihabitans;unknown species	multi-subject	98.01	100.0	6e-121	251	M03930:134:000000000-C6PCP:1:1104:8238:12132	TACGTAGGGTCCAAGCGTTGTCCGGAATTATTGGGCGTAAAGAGCTCGTAGGCGGTCTGTCGCGTCGGCTGTGAAAACATGGGGCTCAACCCTGTGCCTGCAGCCGATACGGGCAGACTAGAATTCGGTAGGGGAGACTGGAATTCCTGGTGTAGCGGTGAAATGCGCAGATATCAGGAGGAACACCGGTGGCGAAGGCGGGTCTCTGGGCCGATATTGACGCTGAGGAGCGAAAGCGTGGGGAGCGAACA	Cluster_103	2308	0	40	0	17	0	0	0	28	0	9	0	0	0	60	0	0	0	31	0	77	0	0	42	0	0	0	110	0	109	0	2	0	46	0	0	17	0	547	0
na	Bacteria;Proteobacteria;Alphaproteobacteria;Rhizobiales;Beijerinckiaceae;Methylobacterium;unknown species	multi-subject	100.0	100.0	3e-129	251	M03930:80:000000000-BJ75H:1:2110:23537:21661	TACGAAGGGGGCTAGCGTTGCTCGGAATCACTGGGCGTAAAGGGCGCGTAGGCGGCCTGATAAGTCGGGGGTGAAAGCCCGTGGCTCAACCACGGAACGGCCTTCGATACTGTTGGGCTTGAGTGTGGCAGAGGTCGGTGGAACTGCGAGTGTAGAGGTGAAATTCGTAGATATTCGCAAGAACACCGGTGGCGAAGGCGGCCGACTGGGCCATCACTGACGCTGAGGCGCGAAAGCGTGGGGAGCAAACA	Cluster_104	2133	6	61	0	0	0	0	0	1092	0	32	0	0	0	0	0	51	0	0	0	34	0	0	0	0	0	0	94	0	47	0	51	0	0	0	0	50	0	78	0
na	Bacteria;Actinobacteria;Actinobacteria;Pseudonocardiales;Pseudonocardiaceae;Pseudonocardia;unknown species	multi-subject	99.21	100.0	2e-126	252	M03930:80:000000000-BJ75H:1:1108:26304:17803	TACGTAGGGTGCGAGCGTTGTCCGGAATTATTGGGCGTAAAGAGCTCGTAGGCGGTGTGTCACGTCGATCGTGAAAACCTGCAGCTTAACTGTGGGCGTGCGGTCGATACGGGCATCACTGGAGTTCGGCAGGGGAGACTGGAATTCCTGGTGTAGCGGTGAAATGCGCAGATATCAGGAGGAACACCGGTGGCGAAGGCGGGTCTCTGGGCCGATACTGACGCTGAGGAGCGAAAGCGTGGGGAGCGAACA	Cluster_105	2500	18	373	0	0	0	28	0	188	0	2	0	26	0	0	0	38	0	36	2	55	0	1	22	0	111	0	1	0	0	0	36	0	813	0	84	0	0	0	0
na	Bacteria;Actinobacteria;Actinobacteria;Propionibacteriales;Nocardioidaceae;Marmoricola;Multi-affiliation	multi-subject	99.6	100.0	1e-127	251	M03930:80:000000000-BJ75H:1:2107:23577:10448	TACGTAGGGTGCGAGCGTTGTCCGGAATTATTGGGCGTAAAGGGCTCGTAGGCGGTCTGTCACGTCAGGAGTGAAAACTCGGGGCTCAACCCCGAGCCTGCTTCTGATACGGGCAGACTAGAGGTATGCAGGGGAGAACGGAATTCCTGGTGTAGCGGTGAAATGCGCAGATATCAGGAGGAACACCGGTGGCGAAGGCGGTTCTCTGGGCATTACCTGACGCTGAGGAGCGAAAGTGTGGGGAGCGAACA	Cluster_106	3034	13	58	0	271	0	55	0	265	0	40	0	445	13	77	15	0	0	55	21	46	249	0	34	0	34	0	416	0	60	0	0	59	90	0	1	51	1	37	0
na	Bacteria;Actinobacteria;Actinobacteria;Micrococcales;Microbacteriaceae;Chryseoglobus;Mesorhizobium sp.	JTGD01000018.170358.171860	98.41	100.0	1e-122	251	M03930:80:000000000-BJ75H:1:1113:23378:13504	TACGTAGGGGGCAAGCGTTGTCCGGAATTATTGGGCGTAAAGAGCTCGTAGGCGGTCTGTCGCGTCTGCTGTGAAAACCCGAGGCTCAACCTCGGGCCTGCAGTGGGTACGGGCAGACTAGAGTGCGGTAGGGGAGATTGGAACTCCTGGTGTAGCGGTGGAATGCGCAGATATCAGGAAGAACACCGATGGCGAAGGCAGATCTCTGGGCCGTTACTGACGCTGAGGAGCGAAAGCGTGGGGAGCGAACA	Cluster_107	2209	12	0	659	42	0	67	0	0	0	39	38	4	0	0	0	47	2	0	0	12	0	0	41	0	0	0	0	0	0	0	39	0	28	60	0	6	5	45	0
na	Bacteria;Proteobacteria;Alphaproteobacteria;Caulobacterales;Caulobacteraceae;unknown genus;unknown species	JF175660.1.1303	98.41	100.0	1e-122	251	M03930:80:000000000-BJ75H:1:1108:15475:11922	TACGAAGGGGGCTAGCGTTGCTCGGAATTACTGGGCGTAAAGGGAGCGTAGGCGGGTCGTTTAGTCAGAGGTGAAATCCCGGGGCTCAACCTCGGAACTGCCTTTGATACTGGCGACCTTGAGTATGGGAGAGGTGAGTGGAACTCCGAGTGTAGAGGTGAAATTCGTAGATATTCGGAAGAACACCAGTGGCGAAGGCGACTCACTGGCCCATTACTGACGCTGAGGCTCGAAAGCGTGGGGAGCAAACA	Cluster_109	1724	8	89	0	0	0	0	0	0	0	0	0	8	0	101	0	337	0	24	0	53	0	0	104	0	0	0	48	0	0	0	80	0	110	0	0	20	0	232	0
na	Bacteria;Proteobacteria;Gammaproteobacteria;Pseudomonadales;Pseudomonadaceae;Pseudomonas;Pseudomonas sp.	HQ246242.1.1363	96.81	100.0	6e-116	251	M03930:80:000000000-BJ75H:1:1101:20573:1902	TACAGAGGGTGCAAGCGTTAATCGGAATTACTGGGCGTAAAGCGCGCGTAGGTGGTTTGCCAAGTTGAATGTGAAATCCCCGGGCTCAACCTGGGAACTGCATCCAAAACTGGCAGGCTAGAGTATGGTAGAGGGTGGTGGAATTTCCTGTGTAGCGGTGAAATGCGTAGATATCGGAAGGAACACCAGTGGCGAAGGCGACTTCCTGGACCAATACTGACACTGAGGCGCGAAAGCGTAGGGAGCAAACA	Cluster_111	2101	0	0	0	0	0	0	0	0	0	0	0	0	0	0	0	0	0	0	0	0	0	0	0	0	0	0	0	0	0	0	0	0	0	0	0	0	0	0	0
na	Bacteria;Proteobacteria;Alphaproteobacteria;Sphingomonadales;Sphingomonadaceae;unknown genus;unknown species	JX441475.1.1449	94.84	100.0	1e-107	252	M03930:80:000000000-BJ75H:1:1104:16050:10752	TACGGAGGGAGCTAGCGTTATTCGGAATTACTGGGCGTAAAGCGCACGTAGGCGGCTTTGTAAGTTAGAGGTGAAAGCCTGGAGCTCAACTCCAGAATTGCCTTTAAGACTGCATCGCTTGAATCCAAGAGAGGTGAGTGGAATTCCGAGTGTAGAGGTGAAATGCGTAGATATCGGAAGGAACACCAGTGGCGAAGGCGACTTCCTGGACCAATACTGACACTGAGGCGCGAAAGCGTAGGGAGCAAACA	Cluster_113	2154	138	0	0	0	0	0	0	0	0	0	0	0	0	0	0	0	0	0	0	0	0	0	0	0	0	0	0	0	0	0	0	0	0	0	0	0	0	0	0
na	Bacteria;Bacteroidetes;Bacteroidia;Chitinophagales;Chitinophagaceae;unknown genus;unknown species	multi-subject	99.2	100.0	6e-126	251	M03930:80:000000000-BJ75H:1:1102:23880:9597	TACGGAGGGTGCAAGCGTTATCCGGATTCACTGGGTTTAAAGGGTGCGTAGGCGGGTAGGTAAGTCAGTGGTGAAATCTTCAGGCTCAACCTGGAAATTGCCGTTGATACTATCTATCTTGAATATCGTTGAGGTTTGCGGAATATGTCATGTAGCGGTGAAATGCTTAGAGATGACATAGAACACCTATTGCGAAGGCAGCAGGCTAAACGAAGATTGACGCTGAGGCACGAAAGCGTGGGGATCAAACA	Cluster_114	2347	121	0	0	0	0	96	0	0	0	0	0	0	0	0	0	0	0	27	0	159	0	0	0	0	0	0	0	0	0	0	0	0	0	0	0	0	0	0	0
na	Bacteria;Bacteroidetes;Bacteroidia;Chitinophagales;Chitinophagaceae;Parafilimonas;unknown species	EU133669.1.1355	99.6	100.0	1e-127	251	M03930:134:000000000-C6PCP:1:1102:2456:17048	TACGGAGGGTGCAAGCGTTATCCGGATTTACTGGGTTTAAAGGGTGCGCAGGCGGATATGTAAGTCAGTGGTGAAATCTTTAGGCTTAACCTGAAAATTGCCGTTGATACTATATATCTTGAATGTTGTGGAGGTAAGCAGAATATGTCATGTAGCGGTGAAATGCTTAGATATGACATAGAATACCTATTGCGAAGGCAGCTTACTACGCAGATATTGACGCTCATGCACGAAAGCGTGGGGATCAAACA	Cluster_115	2640	11	36	0	0	0	53	0	0	0	0	0	0	0	0	0	0	0	32	0	173	0	0	181	0	0	0	0	0	47	0	94	0	0	0	0	89	0	61	0
na	Bacteria;Acidobacteria;Acidobacteriia;Solibacterales;Solibacteraceae (Subgroup 3);Bryobacter;unknown species	multi-subject	97.62	100.0	3e-119	252	M03930:80:000000000-BJ75H:1:1101:22174:18440	TACGTAGGCAGCGAGCGTTGTTCGGAATTACTGGGCGTAAAGAGTGTGTAGGCGGTGATCTAAGTTCGGTGTGAAATCTCCCGGCTCAACTGGGAGGGTGCGCCGGAAACTGGATGACTGGAGCGTGGGAGAGGAAAGCGGAATTCCTGGTGTAGCGGTGAAATGCGTAGATATCAGGAGGAACACCTGTGGTGTAGACAGCTTTCTGGACCATAGCTGACGCTGAGACACGAAAGCGTGGGTAGCAAACA	Cluster_116	1789	13	0	0	0	0	0	0	0	0	0	0	0	0	0	9	0	8	0	0	0	0	0	65	0	0	0	0	0	0	0	0	15	0	121	0	24	0	0	0
na	Bacteria;Proteobacteria;Gammaproteobacteria;Betaproteobacteriales;Burkholderiaceae;Burkholderia-Caballeronia-Paraburkholderia;Multi-affiliation	multi-subject	100.0	100.0	3e-129	251	M03930:134:000000000-C6PCP:1:1101:8499:2894	TACGTAGGGTGCGAGCGTTAATCGGAATTACTGGGCGTAAAGCGTGCGCAGGCGGTGATGTAAGACCGATGTGAAATCCCCGGGCTTAACCTGGGAACTGCATTGGTGACTGCATCGCTGGAGTATGGCAGAGGGGGGTGGAATTCCACGTGTAGCAGTGAAATGCGTAGAGATGTGGAGGAACACCGATGGCGAAGGCAGCCCCCTGGGCCAATACTGACGCTCATGCACGAAAGCGTGGGGAGCAAACA	Cluster_117	1588	0	0	0	0	0	0	0	0	1378	0	0	0	0	0	0	0	0	0	0	0	0	0	0	0	0	0	0	0	0	0	0	0	0	0	0	0	0	0	0
na	Bacteria;Proteobacteria;Gammaproteobacteria;Pseudomonadales;Moraxellaceae;Acinetobacter;Multi-affiliation	multi-subject	100.0	100.0	3e-129	251	M03930:134:000000000-C6PCP:1:1102:2800:14710	TACAGAGGGTGCGAGCGTTAATCGGATTTACTGGGCGTAAAGCGTGCGTAGGCGGCTTTTTAAGTCGGATGTGAAATCCCTGAGCTTAACTTAGGAATTGCATTCGATACTGGGAAGCTAGAGTATGGGAGAGGATGGTAGAATTCCAGGTGTAGCGGTGAAATGCGTAGAGATCTGGAGGAATACCGATGGCGAAGGCAGCCATCTGGCCTAATACTGACGCTGAGGTACGAAAGCATGGGGAGCAAACA	Cluster_118	2158	1	21	0	0	0	0	160	0	0	0	1	0	0	0	173	0	93	7	0	2	119	191	0	959	0	0	0	35	33	0	6	0	0	118	52	0	23	9	88
na	Bacteria;Bacteroidetes;Bacteroidia;Chitinophagales;Chitinophagaceae;Multi-affiliation;Multi-affiliation	multi-subject	100.0	100.0	3e-129	251	M03930:80:000000000-BJ75H:1:1101:22613:1901	TACGGAGGGTGCAAGCGTTATCCGGATTCACTGGGTTTAAAGGGTGCGTAGGAGGGCAGGTAAGTCAGTGGTGAAATCTCCGAGCTTAACTTGGAAACTGCCGTTGATACTATCTGTCTTGAATATTGTGGAGGTGAGCGGAATATGTCATGTAGCGGTGAAATGCTTAGATATGACATAGAACACCAATTGCGAAGGCAGCTCGCTACACATATATTGACTCTGAGGCACGAAAGCGTGGGGATCAAACA	Cluster_120	2031	0	0	0	0	0	0	0	0	0	0	0	0	0	0	0	0	0	0	0	0	0	0	0	0	0	0	0	0	0	0	0	0	0	0	0	0	0	0	0
na	Bacteria;Actinobacteria;Actinobacteria;Propionibacteriales;Nocardioidaceae;Kribbella;Multi-affiliation	multi-subject	98.4	99.6015936255	4e-122	250	M03930:80:000000000-BJ75H:1:2106:6280:13230	CACGTAGGGTTCGAGCGTTGTCCGGAATTATTGGGCGTAAAGGGCTCGTAGGCGGTTTGTCACGTCGGGAGTGAAAACTCGGAGCTTAACTCCGAGCCTGCTTCCGATACGGGCTGACTAGAGGTAGGCAGGGGAGAGCGGAACTCCTGGTGTAGCGGTGGAATGCGCAGATATCAGGAAGAACACCGGTAGCGAAGGCGGCTCTCTGGGCCTTACCTGACGCTGAGGAGCGAAAGCGTGGGTAGCGAACA	Cluster_121	1773	14	23	0	0	0	0	0	0	0	9	0	0	5	118	29	0	0	211	0	33	0	0	113	0	86	0	0	0	160	34	29	59	44	0	0	150	0	119	0
na	Bacteria;Proteobacteria;Alphaproteobacteria;Acetobacterales;Acetobacteraceae;Acidiphilium;unknown species	JX967283.1.1440	96.41	100.0	3e-114	251	M03930:80:000000000-BJ75H:1:1104:3796:14173	TACGAAGGGGGCTAGCGTTGCTCGGAATGACTGGGCGTAAAGGGCGCGTAGGCGGATGGCTTTGTCGGATGTGAAATTCCAGGGCTTAACCTTGGGGCTGCATTCGAGACGGGTTGTCTTGAGTATGGAAGAGGGTCGTGGAATTCCCAGTGTAGAGGTGAAATTCGTAGATATTGGGAAGAACACCGGTGGCGAAGGCGGCGACCTGGTCCAAGACTGACGCTGAGGCGCGAAAGCGTGGGGAGCAAACA	Cluster_122	2073	13	65	0	0	0	42	0	183	0	14	0	0	0	87	0	0	0	60	0	37	0	0	16	0	0	0	43	0	0	0	138	0	0	0	121	63	0	185	0
na	Bacteria;Actinobacteria;Thermoleophilia;Solirubrobacterales;Multi-affiliation;Multi-affiliation;Multi-affiliation	multi-subject	98.01	100.0	6e-121	251	M03930:80:000000000-BJ75H:1:1103:15430:12022	TACGTAGGGAGCAAGCGTTGTCCGGAATCATTGGGCGTAAAGAGCGTGTAGGCGGCTTGGTAAGTCGGCTGTGAAAGTCAGGGGCTCAACCCTTGAATGCCGGCCGATACTGTCAAGCTAGAGTCCGGAAGAGGCGAGTGGAATTCCTGGTGTAGCGGTGAAATGCGCAGATATCAGGAAGAACACCGATGGCGAAGGCAGCTCGCTGGGACGGTACTGACGCTGAGACGCGAAAGCGTGGGGAGCGAACA	Cluster_123	1872	10	0	0	73	0	15	0	0	0	106	0	0	0	0	0	0	0	0	0	145	0	0	122	0	127	0	13	0	0	0	0	0	0	0	85	308	0	0	0
na	Bacteria;Proteobacteria;Alphaproteobacteria;Rhizobiales;Beijerinckiaceae;1174-901-12;unknown species	KU978197.1.1378	98.01	100.0	6e-121	251	M03930:80:000000000-BJ75H:1:1102:13940:20931	TACGAAGGGGGCTAGCGTTGTTCGGATTTACTGGGCGTAAAGGGCGCGTAGGCGGATTAGTAAGTCAGGGGTGAAATCCCGAGGCTCAACCTCGGAACTGCCTTTGATACTGTTGATCTTGAGTCCGGGAGAGGTGAGTGGAACTGCGAGTGTAGAGGTGAAATTCGTAGATATTCGCAAGAACACCAGTGGCGAAGGCGGCTCACTGGCCCGGAACTGACGCTGAGGCGCGAAAGCGTGGGGAGCAAACA	Cluster_124	2157	22	71	0	1	0	26	0	19	0	57	0	2	32	112	0	1	0	30	0	30	0	0	75	0	6	0	125	0	185	0	134	0	68	0	0	123	0	0	0
na	Bacteria;Acidobacteria;Acidobacteriia;Acidobacteriales;Acidobacteriaceae (Subgroup 1);Terriglobus;Multi-affiliation	multi-subject	100.0	100.0	3e-129	251	M03930:80:000000000-BJ75H:1:1110:21137:12934	TACGAGGGGGGCAAGCGTTGTTCGGAATTATTGGGCGTAAAGGGCGCGTAGGCGGTTTGGCAAGTTTCGTGTGAAAACTTCGGGCTCAACTCGAAGCCTGCACGGAAAACTGCCGGGCTTGAGTATGGGAGAGGTGAGTGGAATTTCCGGTGTAGCGGTGAAATGCGTAGATATCGGAAGGAACACCTGTGGCGAAAGCGGCTCACTGGACCATAACTGACGCTGAGGCGCGAAAGCTAGGGGAGCAAACA	Cluster_125	2502	14	0	0	27	0	51	0	36	0	18	0	9	0	17	0	0	18	32	0	98	0	0	126	94	0	0	155	0	24	0	148	0	27	97	253	0	0	0	0
na	Bacteria;Proteobacteria;Alphaproteobacteria;Rhizobiales;Beijerinckiaceae;Methylobacterium;Multi-affiliation	multi-subject	98.01	100.0	6e-121	251	M03930:80:000000000-BJ75H:1:1108:11656:10423	TACGAAGGGGGCTAGCGTTGCTCGGAATCACTGGGCGTAAAGGGCGCGTAGGCGGTGACTTAAGTCGGGGGTGAAAGCCTGTGGCTCAACCACAGAATGGCCTTCGATACTGGGTCACTTGAGTATGGTAGAGGTCGGTGGAACTGCGAGTGTAGAGGTGAAATTCGTAGATATTCGCAAGAACACCGGTGGCGAAGGCGGCCGACTGGACCATCACTGACGCTGAGGCGCGAAAGCGTGGGGAGCAAACA	Cluster_127	1402	17	71	0	0	0	0	0	82	0	7	0	13	0	0	0	98	1	17	0	80	0	0	16	0	0	0	99	0	0	0	2	0	34	0	84	24	0	0	0
na	Bacteria;Proteobacteria;Alphaproteobacteria;Sphingomonadales;Sphingomonadaceae;Sphingomonas;Multi-affiliation	multi-subject	100.0	100.0	3e-129	251	M03930:80:000000000-BJ75H:1:1113:20927:7414	TACGGAGGGGGCTAGCGTTGTTCGGAATTACTGGGCGTAAAGCGCACGTAGGCGGCTTTGTAAGTCAGAGGTGAAAGCCTGGAGCTCAACTCCAGAACTGCCTTTGAGACTGCATCGCTTGAATCCAGGAGAGGTCAGTGGAATTCCGAGTGTAGAGGTGAAATTCGTAGATATTCGGAAGAACACCAGTGGCGAAGGCGGCTGACTGGACTGGTATTGACGCTGAGGTGCGAAAGCGTGGGGAGCAAACA	Cluster_128	1733	33	53	0	50	0	0	0	0	0	14	30	0	0	0	0	0	36	16	0	0	337	0	30	0	0	0	0	3	0	0	0	0	56	0	0	16	0	62	0
na	Bacteria;Actinobacteria;Actinobacteria;Frankiales;Frankiaceae;Jatrophihabitans;Actinomycetales str. Ellin122	AF408964.1.1421	98.8	100.0	3e-124	251	M03930:80:000000000-BJ75H:1:1107:2141:14855	TACGTAGGGTGCAAGCGTTGTCCGGAATTATTGGGCGTAAAGAGCTCGTAGGCGGCTTGTCGCGTCGGCTGTGAAAACCTGAGGCTCAACCTCGGGCTTGCAGCCGATACGGGCAAGCTAGAATTCGGTAGGGGAGACTGGAACTCCTGGTGTAGCGGTGAAATGCGCAGATATCAGGAAGAACACCGGTGGCGAAGGCGGGTCTCTGGGCCGATATTGACGCTGAGGAGCGAAAGCGTGGGGAGCAAACA	Cluster_129	1386	10	0	0	42	0	35	0	0	0	7	0	33	0	31	0	90	0	32	0	98	0	0	31	0	37	0	21	0	86	0	0	0	0	0	0	85	0	29	0
na	Bacteria;Acidobacteria;Acidobacteriia;Acidobacteriales;Acidobacteriaceae (Subgroup 1);Edaphobacter;Edaphobacter sp.	KF424996.1.1424	100.0	100.0	3e-129	251	M03930:80:000000000-BJ75H:1:1119:19376:11015	TACGAGGGGGGCGAGCGTTGTTCGGAATTATTGGGCGTAAAGGGCGCGTAGGCGGTTTGACAAGTCTTGTGTGAAATCTCTGGGCTCAACCCAGAGTCTGCACGGGAAACTGTCGGGCTAGAGGATGGGAGAGGTGAGTGGAATTTCCGGTGTAGCGGTGAAATGCGTAGATATCGGAAGGAACACCTGTGGCGAAAGCGGCTCACTGGACCATATCTGACGCTGAGGCGCGAAAGCTAGGGGAGCAAACA	Cluster_130	1726	7	50	0	29	0	29	0	41	0	145	21	0	0	32	0	68	55	18	0	46	1	0	17	0	7	0	0	29	91	0	133	0	73	0	0	15	0	59	0
na	Bacteria;Proteobacteria;Alphaproteobacteria;Sphingomonadales;Sphingomonadaceae;Sphingomonas;Multi-affiliation	multi-subject	97.61	100.0	3e-119	251	M03930:80:000000000-BJ75H:1:1106:14257:17458	TACAGAGAGTGCAAGCGTTAATCGGAATTATTGGGCGTAAAGCGCACGTAGGCGGCTTTGTAAGTTAGAGGTGAAAGCCTGGAGCTCAACTCCAGAACTGCCTTTAAGACTGCATCGCTTGAATCCAGGAGAGGTGAGTGGAATTCCGAGTGTAGAGGTGAAATTCGTAGATATTCGGAAGAACACCAGTGGCGAAGGCGGCTCACTGGACTGGTATTGACGCTGAGGTGCGAAAGCGTGGGGAGCAAACA	Cluster_131	1700	101	2	0	0	0	0	0	0	0	0	0	0	0	0	0	0	0	0	0	0	0	0	0	0	0	0	0	1	0	0	0	0	0	0	0	0	0	0	0
na	Bacteria;Actinobacteria;Actinobacteria;Kineosporiales;Kineosporiaceae;Kineosporia;Multi-affiliation	multi-subject	99.6	100.0	1e-127	251	M03930:80:000000000-BJ75H:1:1114:11567:13604	TACGTAGGGTGCAAGCGTTGTCCGGAATTATTGGGCGTAAAGAGCTCGTAGGCGGTCTGTCGCGTCTGCTGTGAAAACTCAGGGCTTAACTCTGAGCTTGCAGTGGGTACGGGCAGACTAGAGTGCGGTAGGGGAGACTGGAATTCCTGGTGTAGCGGTGAAATGCGCAGATATCAGGAGGAACACCGGTGGCGAAGGCGGGTCTCTGGGCCGTAACTGACGCTGAGGAGCGAAAGCATGGGGAGCGAACA	Cluster_134	1557	14	0	0	20	0	0	0	0	0	0	0	0	0	0	0	0	0	0	0	44	0	0	72	0	0	0	0	0	0	0	0	0	0	0	0	15	0	0	0
na	Bacteria;Proteobacteria;Alphaproteobacteria;Sphingomonadales;Sphingomonadaceae;Multi-affiliation;Multi-affiliation	multi-subject	100.0	100.0	3e-129	251	M03930:134:000000000-C6PCP:1:1105:15386:2847	TACGGAGGGAGCTAGCGTTGTTCGGAATTACTGGGCGTAAAGCGCGCGTAGGCGGTTACTCAAGTCAGAGGTGAAAGCCCGGGGCTCAACCCCGGAACTGCCTTTGAAACTAGGTGACTAGAATCTTGGAGAGGTCAGTGGAATTCCGAGTGTAGAGGTGAAATTCGTAGATATTCGGAAGAACACCAGTGGCGAAGGCGACTGACTGGACAAGTATTGACGCTGAGGTGCGAAAGCGTGGGGAGCAAACA	Cluster_135	1741	0	0	0	0	0	9	0	0	0	0	0	0	0	0	318	0	0	0	0	0	0	0	0	0	0	0	13	0	0	0	0	840	0	0	0	0	0	358	0
na	Bacteria;Proteobacteria;Alphaproteobacteria;Acetobacterales;Acetobacteraceae;Acidisphaera;unknown species	DQ378204.1.1451	99.2	100.0	6e-126	251	M03930:134:000000000-C6PCP:1:1104:18004:23464	TACGAAGGGGGCTAGCGTTGCTCGGAATGACTGGGCGTAAAGGGCGCGTAGGCGGCGAGTACAGTCAGGCGTGAAATTCCTGGGCTCAACCTGGGGGCTGCGCTTGATACGTGCTTGCTTGAGTGTGGAAGAGGGTCGTGGAATTCCCAGTGTAGAGGTGAAATTCGTAGATATTGGGAAGAACACCGGTGGCGAAGGCGGCGACCTGGTCCATTACTGACGCTGAGGCGCGAAAGCGTGGGGAGCAAACA	Cluster_138	1425	3	0	0	0	0	0	0	0	0	0	0	0	21	0	0	0	0	0	0	0	0	0	0	0	0	0	0	0	0	0	43	0	0	0	0	0	0	0	0
na	Bacteria;Proteobacteria;Alphaproteobacteria;Rhizobiales;Beijerinckiaceae;alphaI cluster;unknown species	multi-subject	97.06	94.8207171315	2e-110	238	M03930:80:000000000-BJ75H:1:2115:2955:12655	TACAGAGAGTGCAAGCGTTAATCGGAATTATTGGGCGTAAAGCGCGCGTAGGTGGATATTTAAGTCAGGGGTGAAATCCCGAGGCTCAACCTCGGAACTGCCTTTGATACTGGGGATCTCGAGTCCGGGAGAGGTGAGTGGAACTGCGAGTGTAGAGGTGAAATTCGTAGATATTCGCAAGAACACCAGTGGCGAAGGCGGCTCACTGGCCCGGAACTGACGCTGAGGTGCGAAAGCGTGGGGAGCAAACA	Cluster_139	3123	61	1	0	0	0	0	0	0	0	0	0	0	0	0	0	1	0	0	0	0	0	0	0	1	3	0	0	0	0	0	0	0	1	0	1	0	0	0	0
na	Bacteria;Bacteroidetes;Bacteroidia;Cytophagales;Hymenobacteraceae;Hymenobacter;unknown species	JQ769803.1.1478	99.6	100.0	4e-127	251	M03930:80:000000000-BJ75H:1:1111:10844:8373	TACGGAGGGTGCGAGCGTTGTCCGGATTTATTGGGTTTAAAGGGTGCGTAGGCGGCCCGTTAAGTCCGGGGTGAAAGCCCGTTGCTCAACAACGGAACTGCCCTGGATACTGGCGGGCTTGAGACTAGTGGAGGTTGGCGGAATGGACCGAGTAGCGGTGAAATGCATAGATACGGTCCAGAACCCCGATTGCGAAGGCAGCTGACTACACTAGGACTGACGCTGAGGCACGACAGCGTGGGGAGCGAACA	Cluster_140	1337	35	0	0	0	0	0	0	0	0	10	0	0	0	0	0	0	0	5	0	0	0	0	0	0	0	0	0	0	0	0	0	0	0	0	77	45	0	0	0
na	Bacteria;Bacteroidetes;Bacteroidia;Cytophagales;Hymenobacteraceae;Hymenobacter;unknown species	GQ071894.1.1343	99.6	100.0	1e-127	251	M03930:80:000000000-BJ75H:1:1109:6401:12861	TACGGAGGGTGCGAGCGTTGTCCGGATTTATTGGGTTTAAAGGGTGCGTAGGCGGCTGTGTAAGTCCGGGGTGAAAGCCCGTTGCTCAACAACGGAACTGCCCTGGATACTGCATAGCTTGAGTACAGACGAGGTTGGCGGAATGGACCGAGTAGCGGTGAAATGCATAGATACGGTCCAGAACCCCGATTGCGAAGGCAGCTGACTAGGCTGATACTGACGCTGAGGCACGACAGCGTGGGGAGCGAACA	Cluster_141	1327	2	0	0	0	0	0	0	0	0	0	0	0	0	0	0	0	0	0	0	29	0	0	0	0	0	0	0	0	0	0	0	0	0	0	0	13	0	0	0
na	Bacteria;Actinobacteria;Actinobacteria;Pseudonocardiales;Pseudonocardiaceae;Pseudonocardia;Pseudonocardia sp.	multi-subject	100.0	100.0	7e-130	252	M03930:134:000000000-C6PCP:1:1109:10671:8858	TACGTAGGGTGCGAGCGTTGTCCGGAATTATTGGGCGTAAAGAGCTCGTAGGCGGTGTGTCGCGTCGATCGTGAAAACTTGGGGCTTAACTCTGAGCTTGCGGTCGATACGGGCATCACTTGAGTTCGGCAGGGGAGACTGGAATTCCTGGTGTAGCGGTGAAATGCGCAGATATCAGGAGGAACACCGGTGGCGAAGGCGGGTCTCTGGGCCGATACTGACGCTGAGGAGCGAAAGCGTGGGGAGCGAACA	Cluster_142	1471	1	18	0	24	0	14	0	0	0	0	0	464	0	0	0	0	0	0	0	34	0	0	15	0	2	0	0	0	0	0	0	0	4	0	196	0	0	0	0
na	Bacteria;Bacteroidetes;Bacteroidia;Sphingobacteriales;Sphingobacteriaceae;Mucilaginibacter;unknown species	multi-subject	100.0	100.0	3e-129	251	M03930:134:000000000-C6PCP:1:1102:20684:8014	TACGGAGGATCCAAGCGTTATCCGGATTTATTGGGTTTAAAGGGTGCGTAGGTGGCCTATTAAGTCAGGGGTGAAAGACGGTAGCTTAACTATCGCAGTGCCTTTGATACTGATGGGCTTGAATACAGTTGAAGTAGGCGGAATGTGACAAGTAGCGGTGAAATGCATAGATATGTCACAGAACACCGATTGCGAAGGCAGCTTACTAAAGTGTGATTGACACTGAGGCACGAAAGCGTGGGGATCAAACA	Cluster_145	1484	1	56	0	0	0	75	0	0	0	0	23	0	0	0	0	0	0	92	0	0	2	0	0	0	0	0	0	0	0	0	0	0	0	0	0	0	0	0	0
na	Bacteria;Proteobacteria;Alphaproteobacteria;Rhizobiales;Beijerinckiaceae;unknown genus;unknown species	KU713398.1.1336	98.01	100.0	6e-121	251	M03930:80:000000000-BJ75H:1:2106:13534:13695	TACGAAGGGGGCTAGCGTTGCTCGGAATCACTGGGCGTAAAGGGCGCGTAGGCGGCCAAGCAAGTCAGGGGTGAAAGCCTGAGGCTTAACCTCAGAACTGCCTTTGATACTGTTTGGCTAGAGACCGGAAGAGGTAAGTGGAACTGCGAGTGTAGAGGTGAAATTCGTAGATATTCGCAAGAACACCAGTGGCGAAGGCGGCTTACTGGTCCGGTTCTGACGCTGAGGCGCGAAAGCGTGGGGAGCAAACA	Cluster_147	1202	7	51	0	0	0	0	0	0	0	0	0	0	0	0	0	39	0	55	0	60	0	0	8	0	144	0	25	0	0	0	122	0	31	0	0	0	0	90	0
na	Bacteria;Acidobacteria;Blastocatellia (Subgroup 4);Blastocatellales;Blastocatellaceae;Aridibacter;Multi-affiliation	multi-subject	99.6	100.0	1e-127	251	M03930:80:000000000-BJ75H:1:1108:26689:15832	TACGTAGGGACCAAGCGTTGTTCGGATTTACTGGGCGTAAAGGGCGCGTAGGCGGCAATTCAAGTCAGCTGTGAAATCTCCGAGCTTAACTCGGAACGGTCAGCTGATACTGCTTTGCTAGAGTGCAGAAGGGGCAATCGGAATTCTTGGTGTAGCGGTGAAATGCGTAGATATCAAGAGGAACACCTGAGGTGAAGACGGGTTGCTGGGCTGACACTGACGCTGAGGCGCGAAAGCTAGGGTAGCAAACG	Cluster_148	2311	33	0	0	0	0	75	0	0	0	28	0	0	0	0	0	0	0	0	0	23	0	0	0	0	0	0	0	0	0	0	0	0	7	0	0	0	0	0	0
na	Bacteria;Actinobacteria;Actinobacteria;Propionibacteriales;Nocardioidaceae;Nocardioides;unknown species	multi-subject	100.0	100.0	3e-129	251	M03930:134:000000000-C6PCP:1:1101:25298:17032	TACGTAGGGTGCGAGCGTTGTCCGGAATTATTGGGCGTAAAGGGCTCGTAGGCGGTCTGTCGCGTCGGGAGTGAAAACTCAGGGCTTAACCCTGAGCCTGCTTCCGATACGGGCAGACTAGAGGTATGCAGGGGAGAACGGAATTCCTGGTGTAGCGGTGGAATGCGCAGATATCAGGAGGAACACCGGTGGCGAAGGCGGTTCTCTGGGCATTACCTGACGCTGAGGAGCGAAAGTGTGGGGAGCGAACA	Cluster_149	4058	15	23	0	229	0	117	0	0	3	78	9	820	0	74	18	51	0	36	71	0	53	0	276	0	1	0	86	0	21	0	46	55	16	0	34	280	76	175	0
na	Bacteria;Actinobacteria;Actinobacteria;Frankiales;Frankiaceae;Jatrophihabitans;Jatrophihabitans fulvus	KF056992.1.1446	99.6	100.0	1e-127	251	M03930:134:000000000-C6PCP:1:1101:21810:17725	TACGTAGGGTGCAAGCGTTGTCCGGAATTACTGGGCGTAAAGAGCTCGTAGGCGGCTTGTCGCGTCGGCTGTGAAATCCCGGGGCTCAACTCCGGGCCTGCAGCCGATACGGGCAAGCTAGAATTCGGTAGGGGAGACTGGAATTCCTGGTGTAGCGGTGAAATGCGCAGATATCAGGAGGAACACCGGTGGCGAAGGCGGGTCTCTGGGCCGATATTGACGCTGAGGAGCGAAAGCGTGGGGAGCGAACA	Cluster_150	2521	3	87	0	124	0	98	0	0	0	12	20	139	0	117	0	30	0	167	0	281	0	0	2	0	118	0	80	0	28	0	0	0	102	0	188	88	0	150	0
na	Bacteria;Actinobacteria;Actinobacteria;Frankiales;Acidothermaceae;Acidothermus;unknown species	KY992603.1.1512	98.41	100.0	1e-122	251	M03930:134:000000000-C6PCP:1:1101:9155:12962	CACGTAGGGCGCAAGCGTTGTCCGGAATCATTGGGCGTAAAGAGCTCGTAGGCGGTTTGTTACGTCTGCTGTGAAAACTGGGGGCTTAACCCCCAGCTTGCAGTGGATACGGGCAGACTAGAGGTAGGTAGGGGAGAATGGAATTCCCGGTGTAGCGGTGAAATGCGCAGATATCGGGAGGAACACCGGTGGCGAAGGCGGTTCTCTGGGCCTTACCTGACGCTGAGGAGCGAAAGCGTGGGGAGCGAACA	Cluster_151	1935	5	38	0	0	0	130	0	27	0	6	0	14	0	255	0	0	0	45	0	0	0	0	51	0	0	0	33	0	41	0	306	0	63	0	298	4	0	86	0
na	Bacteria;Proteobacteria;Alphaproteobacteria;Sphingomonadales;Sphingomonadaceae;Sphingomonas;unknown species	GQ031784.1.1306	99.6	100.0	1e-127	251	M03930:80:000000000-BJ75H:1:2109:17072:4492	TACGGAGGGGGCTAGCGTTATTCGGAATTACTGGGCGTAAAGCGCACGTAGGCGGCTTTGTAAGTTAGAGGTGAAAGCCTGGGGCTCAACTCCAGAATTGCCTTTAAGACTGCATCGCTTGAATCCGGGAGAGGTGAGTGGAATTCCGAGTGTAGAGGTGAAATTCGTAGATATTCGGAAGAACACCAGTGGCGAAGGCGGCTCACTGGACCGGTATTGACGCTGAGGTGCGAAAGCGTGGGGAGCAAACA	Cluster_153	1158	12	29	0	0	0	68	0	26	0	0	0	0	0	198	0	88	0	32	44	67	0	0	7	0	0	0	0	0	0	0	0	0	0	0	24	7	0	0	0
na	Bacteria;Verrucomicrobia;Verrucomicrobiae;Chthoniobacterales;Chthoniobacteraceae;LD29;unknown species	EF516822.1.1479	99.6	100.0	1e-127	251	M03930:80:000000000-BJ75H:1:1104:6916:11963	TACAGAGGTCTCAAGCGTTGTTCGGATTCATTGGGCGTAAAGGGAGCGTAGGCGGTCGGGTAAGTCGGATGTGAAATCCTGGGGCTCAACCTCAGAACTGCATTCGATACTGCTTGGCTAGAGGACTGGAGAGGTGAGTGGAATTCACGGTGTAGCAGTGAAATGCGTAGATATCGTGAGGAAGACCAGCGGCGAAGGCGGCTCACTGGACAGTTTCTGACGCTGATGCTCGAAGGCCAGGGGAGCAAACG	Cluster_154	1934	9	23	0	0	0	86	0	27	0	0	0	0	1	0	0	42	0	29	0	54	0	0	43	0	0	0	0	0	0	9	82	0	9	0	125	49	0	0	0
na	Bacteria;Proteobacteria;Alphaproteobacteria;Rhizobiales;Rhizobiaceae;Allorhizobium-Neorhizobium-Pararhizobium-Rhizobium;unknown species	multi-subject	100.0	100.0	3e-129	251	M03930:134:000000000-C6PCP:1:1101:17971:7677	TACGAAGGGGGCTAGCGTTGTTCGGATTTACTGGGCGTAAAGCGCACGTAGGCGGACATTTAAGTCAGGGGTGAAATCCCAGAGCTCAACTCTGGAACTGCCTTTGATACTGGATGTCTGGAGTATGGAAGAGGTAAGTGGAATTCCGAGTGTAGAGGTGAAATTCGTAGATATTCGGAGGAACACCAGTGGCGAAGGCGGCTTACTGGTCCATTACTGACGCTGAGGTGCGAAAGCGTGGGGAGCAAACA	Cluster_155	1113	0	0	0	0	0	0	0	0	28	0	0	0	0	0	0	0	0	0	0	0	0	0	0	0	0	1035	0	0	0	0	0	0	0	0	0	0	0	0	0
na	Bacteria;Actinobacteria;Actinobacteria;Actinomycetales;Actinomycetaceae;Actinomyces;Multi-affiliation	multi-subject	100.0	100.0	3e-129	251	M03930:134:000000000-C6PCP:1:1101:12244:9920	TACGTAGGGCGCGAGCGTTGTCCGGAATTATTGGGCGTAAAGGGCTTGTAGGCGGTTGGTCGCGTCTGCCGTGAAATCCTCTGGCTTAACTGGGGGCGTGCGGTGGGTACGGGCTGACTTGAGTGCGGTAGGGGAGACTGGAACTCCTGGTGTAGCGGTGGAATGCGCAGATATCAGGAAGAACACCGGTGGCGAAGGCGGGTCTCTGGGCCGTTACTGACGCTGAGGAGCGAAAGCGTGGGGAGCGAACA	Cluster_159	1093	0	0	0	0	0	0	400	0	0	0	0	29	0	0	0	0	0	0	0	0	0	0	0	0	0	0	0	0	0	0	0	0	0	0	0	0	0	0	664
na	Bacteria;Proteobacteria;Gammaproteobacteria;Xanthomonadales;Xanthomonadaceae;Pseudoxanthomonas;Multi-affiliation	multi-subject	100.0	100.0	3e-129	251	M03930:134:000000000-C6PCP:1:1103:23043:8183	TACGAAGGGTGCAAGCGTTACTCGGAATTACTGGGCGTAAAGCGTGCGTAGGTGGTGATTTAAGTCCGTTGTGAAAGCCCTGGGCTCAACCTGGGAATTGCAGTGGATACTGGGTCACTAGAGTGTGGTAGAGGATAGTGGAATTTCCGGTGTAGCAGTGAAATGCGTAGAGATCGGAAGGAACATCTGTGGCGAAGGCGACTATCTGGGCCAACACTGACACTGAGGCACGAAAGCGTGGGGAGCAAACA	Cluster_160	1119	0	0	0	0	0	42	0	0	0	0	939	0	0	0	0	0	0	0	0	0	25	0	0	0	0	0	0	0	0	0	0	0	0	0	0	0	0	97	0
na	Bacteria;Bacteroidetes;Bacteroidia;Cytophagales;Spirosomaceae;Spirosoma;unknown species	JQ769683.1.1472	96.03	100.0	1e-112	252	M03930:80:000000000-BJ75H:1:1102:15380:12437	TACGGAGGGTGCAAGCGTTGTCCGGATTTATTGGGTTTAAAGGGTGCGTAGGTGGCGTTTTAAGTCTGGTTTGAAAGCTGGTGGCTCAACCATCAGATGTGGCTGGAAACTGGGGCGCTTGAATGGGTTGGCGGTAGCTGGAACGGGTCATGTAGCGGTGAAATGCATAGAGATGACCCAGAACACCGATTGCGAAGGCAGGCTACTACGACCACAATTGACACTGAGGCACGAGAGCATGGGTAGCCAACA	Cluster_161	1109	2	28	0	0	0	0	0	34	0	0	0	0	0	0	0	15	0	0	0	0	0	0	17	0	0	0	0	0	0	0	0	0	0	0	0	0	0	28	0
na	Bacteria;Proteobacteria;Alphaproteobacteria;Rhizobiales;Beijerinckiaceae;1174-901-12;unknown species	multi-subject	99.2	100.0	6e-126	251	M03930:80:000000000-BJ75H:1:1110:9357:16623	TACGAAGGGGGCTAGCGTTGTTCGGATTTACTGGGCGTAAAGGGCGCGTAGGCGGATTTTTAAGTCAGGGGTGAAATCCCAAGGCTCAACCTTGGAACTGCCTTTGATACTGGGAATCTTGAGTCCGGGAGAGGTGAGTGGAACTGCGAGTGTAGAGGTGAAATTCGTAGATATTCGCAAGAACACCAGTGGCGAAGGCGGCTCACTGGCCCGGAACTGACGCTGAGGCGCGAAAGCGTGGGGAGCAAACA	Cluster_162	1531	3	47	0	34	0	0	0	4	0	19	0	0	0	33	0	13	0	12	0	7	0	0	45	0	2	0	100	0	7	0	1	0	27	0	5	1	0	51	0
na	Bacteria;Acidobacteria;Blastocatellia (Subgroup 4);Blastocatellales;Blastocatellaceae;Blastocatella;unknown species	multi-subject	100.0	100.0	3e-129	251	M03930:80:000000000-BJ75H:1:1102:12365:14132	TACGTAGGGACCAAGCGTTGTTCGGATTTACTGGGCGTAAAGGGCGCGTAGGCGGCAATTCAAGTCACTTGTGAAATCTCTGAGCTTAACTCAGAACGGTCAAGTGATACTGCTTTGCTAGAGTACAGAAGGGGCAATCGGAATTCTTGGTGTAGCGGTGAAATGCGTAGATATCAAGAGGAACACCTGAGGTGAAGACGGGTTGCTGGGCTGATACTGACGCTGAGGCGCGAAAGCTAGGGTAGCAAACG	Cluster_163	1486	79	0	0	0	0	78	0	24	0	87	0	0	0	0	0	0	0	0	0	84	0	0	65	0	0	0	0	0	0	0	0	0	0	0	0	0	0	0	0
na	Bacteria;Proteobacteria;Alphaproteobacteria;Rhizobiales;Multi-affiliation;Multi-affiliation;Multi-affiliation	multi-subject	98.41	100.0	1e-122	multi-alignment-lg	M03930:80:000000000-BJ75H:1:1106:11378:2746	TACGAAGGGGGCTAGCGTTGTTCGGAATCACTGGGCGTAAAGCGCACGTAGGCGGATTGTTAAGTCAGGGGTGAAATGCCGAGGCTCAACCTCGGAACTGCCTTTGATACTGGCAATCTCGAGTCCGGGAGAGGTGAGTGGAACTGCGAGTGTAGAGGTGAAATTCGTAGATATTCGCAAGAACACCAGTGGCGAAGGCGGCTCACTGGCCCGGTACTGACGCTGAGGTGCGAAAGCGTGGGGAGCAAACA	Cluster_164	2114	34	0	0	0	0	68	146	0	0	51	0	61	0	0	0	152	0	230	0	65	0	0	15	0	62	0	28	0	0	0	99	0	86	14	70	78	0	54	0
na	Bacteria;Bacteroidetes;Bacteroidia;Cytophagales;Spirosomaceae;Spirosoma;Spirosoma sp.	KU865688.1.1383	94.82	100.0	1e-107	251	M03930:80:000000000-BJ75H:1:2105:20423:20039	TACGGAGGGTGCGAGCGTTGTCCGGATTTATTGGGTTTAAAGGGTGCGTAGGTGGTCTTTTAAGTCTGGTTTGAAAGCGGGCGGCTCAACCGTCCGATGTGGCTGGAAACTGGGGGACTTGAATTTTTTGGCGGTAGCTGGAACGGGTCATGTAGCGGTGAAATGCATAGAGATGACCCAGAACCCCGATTGCGAAGGCAGGCTACTACGAGTGAATTGACACTGAGGCACGAGAGCATGGGGAGCCAACA	Cluster_165	1461	12	0	0	0	0	0	0	0	0	255	0	0	0	0	0	195	0	0	0	0	0	0	0	0	0	0	59	0	0	0	0	0	0	0	0	15	0	0	0
na	Bacteria;Proteobacteria;Alphaproteobacteria;Sphingomonadales;Sphingomonadaceae;Sphingomonas;unknown species	multi-subject	98.01	100.0	6e-121	251	M03930:80:000000000-BJ75H:1:2119:14577:23647	TACGGAGGGAGCTAGCGTTATTCGGAATTACTGGGCGTAAAGCGCACGTAGGCGGCTTTGTAAGTTAGAGGTGAAAGCCTGGAGCTCAACTCCAGAATTGCCTTTAAGACTGCATCGCTTGAATCCAAGAGAGGTGAGTGGAATTCCGAGTGTAGAGGTGAAATTCGTAGATATTCGCAAGAACACCAGTGGCGAAGGCGGCTCACTGGCCCGGAACTGACGCTGAGGTGCGAAAGCGTGGGGAGCAAACA	Cluster_166	1855	40	17	0	1	0	15	0	6	0	17	1	8	0	20	0	45	0	13	0	17	3	0	14	0	12	0	48	0	12	0	8	0	28	0	13	17	0	8	0
na	Bacteria;Proteobacteria;Alphaproteobacteria;Rhizobiales;Rhizobiaceae;Allorhizobium-Neorhizobium-Pararhizobium-Rhizobium;Multi-affiliation	multi-subject	100.0	100.0	3e-129	251	M03930:134:000000000-C6PCP:1:1111:2738:15725	TACGAAGGGGGCTAGCGTTGTTCGGAATTACTGGGCGTAAAGCGCACGTAGGCGGACATTTAAGTCAGGGGTGAAATCCCGGGGCTCAACCTCGGAACTGCCTTTGATACTGGGTGTCTTGAGTATGGAAGAGGTAAGTGGAATTGCGAGTGTAGAGGTGAAATTCGTAGATATTCGCAGGAACACCAGTGGCGAAGGCGGCTTACTGGTCCATTACTGACGCTGAGGTGCGAAAGCGTGGGGAGCAAACA	Cluster_168	1030	0	0	0	0	0	0	0	0	10	0	0	0	0	0	0	0	0	0	0	0	901	0	0	0	0	111	0	0	0	0	0	0	0	0	0	0	0	0	0
na	Bacteria;Proteobacteria;Alphaproteobacteria;Acetobacterales;Acetobacteraceae;unknown genus;metagenome	multi-subject	100.0	100.0	3e-129	251	M03930:80:000000000-BJ75H:1:1104:23003:7738	TACGAAGGGGGCTAGCGTTGCTCGGAATGACTGGGCGTAAAGGGCGCGTAGGCGGATGGCACAGTCAGATGTGAAATTCCCGGGCTTAACCTGGGGGCTGCATTTGATACGTGTTGTCTAGAGTGAGGAAGAGGGTTGTGGAATTCCCAGTGTAGAGGTGAAATTCGTAGATATTGGGAAGAACACCGGTGGCGAAGGCGGCAACCTGGTCCTTGACTGACGCTGAGGCGCGAAAGCGTGGGGAGCAAACA	Cluster_169	1196	6	83	0	0	0	97	0	63	0	21	0	28	0	0	0	33	0	15	0	0	0	0	0	0	0	0	0	0	0	0	49	0	15	0	54	2	0	0	0
na	Bacteria;Proteobacteria;Gammaproteobacteria;Betaproteobacteriales;Burkholderiaceae;Burkholderia-Caballeronia-Paraburkholderia;Multi-affiliation	multi-subject	99.59	96.8253968254	1e-123	244	M03930:80:000000000-BJ75H:1:2110:5100:11073	TACAGAGAGTGCAAGCGTTAATCGGAATTACTGGGCGTAAAGCGTGCGCAGGCGGTTTGTTAAGACCGATGTGAAATCCCCGGGCTCAACCTGGGAACTGCATTGGTGACTGGCAGGCTTTGAGTGTGGCAGAGGGGGGTAGAATTCCACGTGTAGCAGTGAAATGCGTAGAGATGTGGAGGAATACCGATGGCGAAGGCAGCCCCCTGGGCCAACACTGACGCTCATGCACGAAAGCGTGGGGAGCAAACA	Cluster_170	1537	4	0	0	0	0	0	0	0	0	0	2	1	0	0	0	0	0	0	0	0	0	0	0	0	0	0	2	0	0	0	0	0	0	0	0	0	0	0	0
na	Bacteria;Bacteroidetes;Bacteroidia;Chitinophagales;Chitinophagaceae;Sediminibacterium;Multi-affiliation	multi-subject	100.0	100.0	3e-129	251	M03930:134:000000000-C6PCP:1:1103:5832:16664	TACGGAGGGTGCAAGCGTTATCCGGATTCACTGGGTTTAAAGGGTGCGTAGGCGGGTATTTAAGTCAGTGGTGAAATCCTAGAGCTTAACTCTAGAACTGCCATTGATACTATTTATCTTGAATATTGTGGAGGTAAGCGGAATATGTCATGTAGCGGTGAAATGCTTAGATATGACATAGAACACCTATTGCGAAGGCAGCTTACTACGCATATATTGACGCTGAGGCACGAAAGCGTGGGGATCAAACA	Cluster_171	990	0	48	0	0	0	0	118	21	0	0	9	0	54	0	0	18	61	29	92	0	9	0	0	57	0	0	16	0	19	0	29	0	0	0	36	0	0	0	0
na	Bacteria;Actinobacteria;Actinobacteria;Corynebacteriales;Nocardiaceae;Rhodococcus;Rhodococcus sp.	AB845223.1.1434	98.8	100.0	3e-124	251	M03930:80:000000000-BJ75H:1:1107:10618:24428	TACGTAGGGTGCGAGCGTTGTCCGGAATTACTGGGCGTAAAGAGCTCGTAGGCGGTTTGTCGCGTCGTCCGTGAAAACTTGAGGCTCAACCTCGAGCGTGCGGGCGATACGGGCAAACTTGAGTACTGCAGGGGAGACTGGAATTCCTGGTGTAGCGGTGAAATGCGCAGATATCAGGAGGAACACCGGTGGCGAAGGCGGGTCTCTGGGCAGTAACTGACGCTGAGGAGCGAAAGCGTGGGTAGCGAACA	Cluster_173	1036	1	8	0	0	0	0	0	0	0	51	0	0	0	0	0	57	0	0	0	0	0	0	0	0	0	0	0	0	0	0	0	0	0	0	0	0	0	0	0
na	Bacteria;Actinobacteria;Actinobacteria;Micrococcales;Dermabacteraceae;Brachybacterium;Multi-affiliation	multi-subject	100.0	100.0	3e-129	251	M03930:134:000000000-C6PCP:1:1102:18901:4324	TACGTAGGGCGCAAGCGTTGTCCGGAATTATTGGGCGTAAAGAGCTTGTAGGTGGCTTGTCGCGTCTGCCGTGAAAACCCGAGGCTCAACCTCGGGCGTGCGGTGGGTACGGGCAGGCTAGAGTGTGGTAGGGGAGACTGGAACTCCTGGTGTAGCGGTGAAATGCGCAGATATCAGGAAGAACACCGATGGCGAAGGCAGGTCTCTGGGCCATTACTGACACTGAGAAGCGAAAGCATGGGGAGCGAACA	Cluster_174	1020	0	0	0	0	0	8	0	0	0	0	0	41	0	0	0	0	68	0	0	0	0	0	0	0	56	0	0	0	0	0	0	0	88	713	0	0	0	0	0
na	Bacteria;Actinobacteria;Actinobacteria;Pseudonocardiales;Pseudonocardiaceae;Pseudonocardia;unknown species	multi-subject	100.0	100.0	7e-130	252	M03930:134:000000000-C6PCP:1:1101:10135:13331	TACGTAGGGTGCGAGCGTTGTCCGGAATTATTGGGCGTAAAGAGCTCGTAGGCGGTCTGTCGCGTCGATCGTGAAAACTTGGGGCTTAACCCTGAGCTTGCGGTCGATACGGGCATGACTGGAGTTCGGCAGGGGAGACTGGAATTCCTGGTGTAGCGGTGAAATGCGCAGATATCAGGAGGAACACCGGTGGCGAAGGCGGGTCTCTGGGCCGATACTGACGCTGAGGAGCGAAAGCGTGGGGAGCGAACA	Cluster_177	2320	2	73	0	183	0	26	0	0	0	0	0	5	0	0	0	27	0	0	33	0	0	0	16	0	44	0	0	0	22	0	18	0	103	0	56	15	0	0	0
na	Bacteria;Bacteroidetes;Bacteroidia;Cytophagales;Spirosomaceae;Spirosoma;Multi-affiliation	multi-subject	multi-identity	100.0	3e-104	multi-alignment-lg	M03930:80:000000000-BJ75H:1:1103:20703:16960	TACGGAGGGTGCGAGCGTTGTCCGGATTTATTGGGTTTAAAGGGTGCGTAGGTGGTCAGATAAGTCTGGTTTGAAAGTAGGTCGCTTAACGATCTAATGTGGCTGGAAACTGTTGGACTTGAATTACTTGGCGGTAGCTGGAACGGGTCATGTAGCGGTGAAATGCATAGAGATGACCCAGAACCCCGATTGCGAAGGCAGGCTACTACGATTTGATTGACACTGAGGCACGAGAGCATGGGGAGCCAACA	Cluster_181	996	29	0	0	0	0	0	0	0	0	142	0	0	0	0	0	0	0	0	0	0	0	0	0	0	0	0	0	0	0	0	0	0	0	0	0	0	0	0	0
na	Bacteria;Actinobacteria;Thermoleophilia;Solirubrobacterales;Solirubrobacteraceae;Conexibacter;Multi-affiliation	multi-subject	99.6	100.0	1e-127	251	M03930:80:000000000-BJ75H:1:1101:18787:21341	TACGTAGGGGGCAAGCGTTGTCCGGAATCATTGGGCGTAAAGCGCGTGTAGGCGGGTCGGTAAGTCTGCTCTGAAAGTCCAAGGCTCAACCTTGGGATGCGGGTGGATACTGCCGACCTCGAGTCCGGAAGAGGCGAGTGGAATTCCTGGTGTAGCGGTGAAATGCGCAGATATCAGGAGGAACACCGATGGCGAAGGCAGCTCGCTGGGACGTGACTGACGCTGAGACGCGAAAGCGTGGGGAGCAAACA	Cluster_184	1071	2	0	0	39	0	0	0	0	0	76	0	74	0	15	0	18	0	150	0	107	0	0	0	0	0	0	0	0	0	0	0	0	238	0	0	58	0	8	0
na	Bacteria;Bacteroidetes;Bacteroidia;Chitinophagales;Chitinophagaceae;unknown genus;unknown species	EU133688.1.1287	97.61	100.0	3e-119	251	M03930:80:000000000-BJ75H:1:2101:7357:16733	TACGGAGGGTGCAAGCGTTATCCGGATTCACTGGGTTTAAAGGGTGCGTAGGCGGGTAGGTAAGTCAGTGGTGAAATCTCTAAGCTTAACTTGGAAATTGCCATTGATACTATTTATCTTGAATATTGTGGAGGTCAGCGGAATATGTCATGTAGCGGTGAAATGCTTAGATATGACATAGAACACCGATTGCGAAGGCAGCTGGCTACGCATATATTGACGCTGAGGCACGAAAGCGTGGGGATCAAACA	Cluster_185	1059	36	0	0	0	0	12	0	0	0	0	0	0	0	0	0	0	0	0	0	0	0	0	80	0	0	0	0	0	0	0	0	0	0	0	0	3	0	0	0
na	Bacteria;Proteobacteria;Alphaproteobacteria;Sphingomonadales;Sphingomonadaceae;Sphingomonas;unknown species	multi-subject	97.61	100.0	3e-119	251	M03930:80:000000000-BJ75H:1:1105:27290:6740	TACAGAGAGTGCAAGCGTTAATCGGAATTATTGGGCGTAAAGCGCACGTAGGCGGCTTTGTAAGTTAGAGGTGAAAGCCTGGAGCTCAACTCCAGAATTGCCTTTAAGACTGCATCGCTTGAATCCAAGAGAGGTGAGTGGAATTCCGAGTGTAGAGGTGAAATTCGTAGATATTCGGAAGAACACCAGTGGCGAAGGCGGCTCACTGGCTTGGTATTGACGCTGAGGTGCGAAAGCGTGGGGAGCAAACA	Cluster_186	908	48	0	0	0	0	0	0	0	0	0	0	0	0	0	0	0	0	0	0	0	0	0	0	0	0	0	0	0	0	0	0	0	0	0	0	0	0	1	0
na	Bacteria;Actinobacteria;Actinobacteria;Frankiales;Frankiaceae;Jatrophihabitans;unknown species	LN570176.1.1350	97.61	100.0	3e-119	251	M03930:134:000000000-C6PCP:1:1102:8496:13754	TACGTAGGGTGCAAGCGTTGTCCGGAATTATTGGGCGTAAAGAGCTCGTAGGCGGTTTGTCGCGTCGGCTGTGAAAACCTAGGGCTTAACCCTGGGCCTGCAGCCGATACGGGCAGACTAGAGTTCGGTAGGGGAGACTGGAATTCCTGGTGTAGCGGTGAAATGCGCAGATATCAGGAGGAACACCGGTGGCGAAGGCGGGTCTCTGGGCCGATACTGACGCTGAGGAGCGAAAGCATGGGGAGCGAACA	Cluster_187	964	0	0	0	92	0	113	0	0	0	18	0	0	0	139	0	0	9	15	0	27	0	0	13	0	0	0	0	0	20	0	38	0	0	0	2	0	0	62	0
na	Bacteria;Actinobacteria;Actinobacteria;Micrococcales;Multi-affiliation;Multi-affiliation;Multi-affiliation	multi-subject	multi-identity	100.0	1e-117	multi-alignment-lg	M03930:134:000000000-C6PCP:1:1110:11206:17478	TACGTAGGGTGCGAGCGTTGTCCGGAATTATTGGGCGTAAAGAGCTTGTAGGCGGTCTGTCGCGTCTGCTGTGAAAATCCGGGGCTCAACCCCGGACTTGCAGTGGGTACGGGCAGACTAGAGTGTGGTAGGGGAGACTGGAATTCCTGGTGTAGCGGTGAAATGCGCAGATATCAGGAGGAACACCGGTGGCGAAGGCGGGTCTCTGGGCCGATATTGACGCTGAGGAGCGAAAGCGTGGGGAGCGAACA	Cluster_188	2081	10	9	0	148	5	5	2	87	0	203	1	327	0	0	1	37	2	14	0	6	3	0	15	7	73	0	24	0	49	0	0	2	47	3	20	45	0	17	0
na	Bacteria;Proteobacteria;Alphaproteobacteria;Rhizobiales;Beijerinckiaceae;Methylobacterium;Multi-affiliation	multi-subject	98.01	100.0	6e-121	251	M03930:134:000000000-C6PCP:1:1103:10784:19609	TACGAAGGGGGCTAGCGTTGCTCGGAATCACTGGGCGTAAAGGGCGCGTAGGCGGTGATTTAAGTCGGGGGTGAAAGCCTGTGGCTCAACCACAGAATGGCCTTCGATACTGGGTCACTTGAGTCTGGTAGAGGTTGGTGGAACTGCGAGTGTAGAGGTGAAATTCGTAGATATTCGCAAGAACACCGGTGGCGAAGGCGGCCAACTGGACCAGGACTGACGCTGAGGCGCGAAAGCGTGGGGAGCAAACA	Cluster_189	824	3	0	0	0	0	16	0	21	0	31	0	177	0	0	0	0	48	46	0	2	0	0	14	2	0	0	2	0	51	0	97	0	51	0	0	36	24	0	0
na	Bacteria;Proteobacteria;Gammaproteobacteria;Gammaproteobacteria Incertae Sedis;unknown family;Acidibacter;Multi-affiliation	multi-subject	100.0	100.0	3e-129	251	M03930:80:000000000-BJ75H:1:2104:22254:24429	TACAGAGGGTGCAAGCGTTAATCGGAATTACTGGGCGTAAAGCGTGCGTAGACGGTTACATAAGTCGGGTGTGAAAGCCCCGGGCTCAACCTGGGAATTGCATTCGAGACTGCGTAGCTAGGGTGCGGAAGAGGGAAGCGGAATTTCCGGTGTAGCGGTGAAATGCGTAGATATCGGAAGGAACACCAGTGGCGAAAGCGGCTTCCTGGTCCAGCACCGACGTTCAGGCACGAAAGCGTGGGGAGCAAACA	Cluster_191	802	4	19	0	0	0	0	0	237	0	0	0	80	0	0	0	13	0	64	0	30	14	0	20	0	0	0	0	0	0	0	0	0	32	0	0	16	0	95	0
na	Bacteria;Proteobacteria;Alphaproteobacteria;Rhizobiales;Beijerinckiaceae;unknown genus;unknown species	multi-subject	98.41	100.0	1e-122	251	M03930:80:000000000-BJ75H:1:1105:15639:17571	TACGAAGGGGGCTAGCGTTGTTCGGAATCACTGGGCGTAAAGCGCACGTAGGCGGATCTTTAAGTCAGGGGTGAAATCCCGAGGCTCAACCTCGGAACTGCCTTTGATACTGGGGATCTCGAGTCCGGGAGAGGTGAGTGGAACTGCGAGTGTAGAGGTGAAATTCGTAGATATTCGCAAGAACACCAGTGGCGAAGGCGGCTTACTGGTCCGGTTCTGACGCTGAGGCGCGAAAGCGTGGGGAGCAAACA	Cluster_193	915	7	3	0	12	0	16	0	17	0	22	0	0	0	13	0	73	0	14	0	37	0	0	28	0	1	0	8	0	3	0	25	0	20	0	9	13	0	6	0
na	Bacteria;Proteobacteria;Gammaproteobacteria;Betaproteobacteriales;Burkholderiaceae;Pseudacidovorax;Multi-affiliation	multi-subject	100.0	100.0	3e-129	251	M03930:134:000000000-C6PCP:1:1103:6197:19851	TACGTAGGGTGCGAGCGTTAATCGGAATTACTGGGCGTAAAGCGTGCGCAGGCGGTAATGTAAGACAGAGGTGAAATCCCCGGGCTCAACCTGGGAACTGCCTTTGTGACTGCATTGCTGGAGTGCGGCAGAGGGGGATGGAATTCCGCGTGTAGCAGTGAAATGCGTAGATATGCGGAGGAACACCGATGGCGAAGGCAATCCCCTGGGCCTGCACTGACGCTCATGCACGAAAGCGTGGGGAGCAAACA	Cluster_194	1322	0	0	0	0	0	19	0	0	0	0	466	0	0	0	275	0	5	0	51	0	29	0	0	0	75	0	51	0	0	0	0	40	33	73	36	0	0	0	136
na	Bacteria;Firmicutes;Clostridia;Clostridiales;Family XI;Peptoniphilus;Multi-affiliation	multi-subject	100.0	100.0	9e-129	250	M03930:134:000000000-C6PCP:1:1101:20657:10691	TACGTAGGGGGCTAGCGTTGTCCGGAATCACTGGGCGTAAAGGGTTCGCAGGCGGAAATGCAAGTCAGATGTAAAAGGCAGTAGCTTAACTACTGTAAGCATTTGAAACTGCATATCTTGAGAAGAGTAGAGGTAAGTGGAATTTTTAGTGTAGCGGTGAAATGCGTAGATATTAAAAAGAATACCGGTGGCGAAGGCGACTTACTGGGCTCATTCTGACGCTGAGGAACGAAAGCGTGGGTAGCAAACA	Cluster_198	783	0	0	0	0	0	0	0	0	0	0	0	0	0	0	0	0	0	0	0	0	0	40	0	294	0	0	0	0	0	0	0	0	22	0	0	0	0	0	322
na	Bacteria;Acidobacteria;Acidobacteriia;Acidobacteriales;Acidobacteriaceae (Subgroup 1);Acidipila;unknown species	HM062390.1.1418	99.2	100.0	6e-126	251	M03930:134:000000000-C6PCP:1:1102:15486:16034	TACGAGGGGGGCGAGCGTTGTTCGGAATTATTGGGCGTAAAGGGCGCGTAGGCGGTTGGATAAGTCTTGTGTGAAATCTTCGGGCTCAACTCGAAGTCTGCACGAGAAACTGTCCGGCTTGAGTGTGGGAGAGGTGAGTGGAATTCCTGGTGTAGCGGTGAAATGCGTAGATATCAGGAGGAACACCTGTGGCGAAAGCGGCTCACTGGACCACAACTGACGCTGAGGCGCGAAAGCTAGGGGAGCAAACA	Cluster_199	816	0	0	0	0	0	0	0	0	0	0	0	0	0	0	0	0	0	0	0	0	0	0	11	0	0	0	0	0	293	0	0	0	48	0	0	41	0	0	0
na	Bacteria;Actinobacteria;Thermoleophilia;Solirubrobacterales;Solirubrobacteraceae;Solirubrobacter;Multi-affiliation	multi-subject	99.6	100.0	1e-127	251	M03930:80:000000000-BJ75H:1:2103:12116:15709	TACGTAGGGGGCAAGCGTTGTCCGGAATCATTGGGCGTAAAGCGCGTGTAGGCGGTTCGGTAAGTCTGCTGTGAAAGTCCAGGGCTCAACCCTGGGATGCCGGTGGATACTGTCGGGCTAGAGTGCGGAAGAGGCGAGTGGAATTCCCGGTGTAGCGGTGAAATGCGCAGATATCGGGAGGAACACCAATTGCGAAGGCAGCTCGCTGGGACGTAACTGACGCTGAGACGCGAAAGCGTGGGGAGCAAACA	Cluster_201	2295	17	53	0	86	0	154	0	6	0	0	0	19	0	2	0	0	0	146	0	112	0	0	147	0	0	0	78	0	0	0	0	0	0	0	93	100	1	38	0
na	Bacteria;Proteobacteria;Alphaproteobacteria;Caulobacterales;Caulobacteraceae;unknown genus;unknown species	multi-subject	100.0	100.0	3e-129	251	M03930:80:000000000-BJ75H:1:1103:23062:23518	TACGAAGGGGGCTAGCGTTGCTCGGAATTACTGGGCGTAAAGGGAGCGTAGGCGGATCGTTTAGTCAGGGGTGAAATCCCGGGGCTCAACCTCGGAACTGCCTTTGATACTGGCGATCTTGAGTATGGGAGAGGTGTGTGGAACTCCGAGTGTAGAGGTGAAATTCGTAGATATTCGGAAGAACACCAGTGGCGAAGGCGACACACTGGCCCATTACTGACGCTGAGGCTCGAAAGCGTGGGGAGCAAACA	Cluster_202	1446	12	0	0	0	0	0	0	12	0	0	0	31	0	42	0	319	0	43	0	0	0	0	0	0	0	0	18	0	62	0	91	0	75	0	0	57	0	122	0
na	Bacteria;Actinobacteria;Actinobacteria;Propionibacteriales;Nocardioidaceae;Aeromicrobium;Multi-affiliation	multi-subject	100.0	100.0	3e-129	251	M03930:134:000000000-C6PCP:1:1101:27520:9244	TACGTAGGGTCCGAGCGTTGTCCGGAATTATTGGGCGTAAAGGGCTCGTAGGCGGTCTGTCGCGTCGGGAGTGAAAACTCAGGGCTCAACCCTGAGCGTGCTTCCGATACGGGCAGACTAGAGGTATGCAGGGGAGAACGGAATTCCTGGTGTAGCGGTGGAATGCGCAGATATCAGGAGGAACACCGGTGGCGAAGGCGGTTCTCTGGGCATTACCTGACGCTGAGGAGCGAAAGCATGGGGAGCGAACA	Cluster_204	922	0	0	0	0	0	197	0	0	0	0	0	0	0	0	0	0	0	0	0	0	126	0	0	0	0	0	0	0	0	0	0	0	0	0	0	0	0	0	0
na	Bacteria;Bacteroidetes;Bacteroidia;Chitinophagales;Chitinophagaceae;Flavisolibacter;unknown species	HM274116.1.1360	99.6	100.0	1e-127	251	M03930:80:000000000-BJ75H:1:1105:24963:6312	TACGGAGGGTGCAAGCGTTATCCGGATTCACTGGGTTTAAAGGGAGCGTAGGAGGGCAGGTAAGTCAGTGGTGAAATCTCCGGGCTTAACTCGGAAACTGCCGTTGATACTATCTGTCTTGAATACCGTGGAGATGAGCGGAATATGTCATGTAGCGGTGAAATGCTTAGATATGACATAGAACACCAATTGCGAAGGCAGCTCGTTACACGCATATTGACTCTGAGGCTCGAAAGCGTGGGGATCAAACA	Cluster_205	1188	72	0	0	0	0	0	0	0	0	0	0	0	0	0	0	0	0	0	0	229	0	0	0	0	0	0	0	0	0	0	0	0	0	0	0	0	0	0	0
na	Bacteria;Proteobacteria;Alphaproteobacteria;Rhizobiales;Beijerinckiaceae;Roseiarcus;unknown species	multi-subject	100.0	100.0	3e-129	251	M03930:134:000000000-C6PCP:1:1101:9095:2616	TACGAAGGGGGCTAGCGTTGTTCGGAATTACTGGGCGTAAAGCGCGTGTAGGCGGGTCCTTAAGTCAGGGGTGAAATGCCGAGGCTCAACCTCGGAACTGCCTTTGATACTGGGGATCTTGAGTCCGGGAGAGGTGAGTGGAACTGCGAGTGTAGAGGTGAAATTCGTAGATATTCGCAAGAACACCAGTGGCGAAGGCGGCTCACTGGCCCGGAACTGACGCTGAGACGCGAAAGCGTGGGGAGCAAACA	Cluster_207	1531	5	0	0	0	0	103	0	62	0	34	0	0	0	0	0	25	0	141	0	0	0	0	70	0	0	0	122	0	0	0	0	0	0	0	137	0	0	73	0
na	Bacteria;Patescibacteria;Gracilibacteria;unknown order;unknown family;unknown genus;unknown species	JX040386.1.1468	97.61	100.0	3e-119	251	M03930:134:000000000-C6PCP:1:1107:25075:5969	TACATAGGTCCCAAGCGTTATCCGGAATTACTGGGCGTAAAGCGTCTGCAGGTGGAAAAGTGTGTGAGATATTAAAGACCGGGGCTCAACCCCGCGTTTGTGTCTCAAACTGCTTTTCTAGAGTGAGTCAGAGGTATGCGGAATTTATGGAGTAGGAGTGCAATCCGTTGACACCATAAAGAACACCAAAAGCGAAGGCAGCATACTGGGGCTCTACTGACACTCAGAGACGAAAGCGTGGGAAGCGAAAG	Cluster_209	724	0	0	0	0	0	0	0	0	0	0	1	0	3	0	28	0	0	0	74	0	48	0	0	141	51	0	27	20	29	44	43	75	22	54	0	0	0	0	0
na	Bacteria;Bacteroidetes;Bacteroidia;Chitinophagales;Chitinophagaceae;unknown genus;unknown species	FQ658596.1.1357	99.6	100.0	3e-128	251	M03930:134:000000000-C6PCP:1:1114:7511:17163	TACGGAGGGTGCAAGCGTTATCCGGATTTACTGGGTTTAAAGGGTGTGTAGGCGGGCTTTTAAGTCAGTGGTGAAATCTCCGGGCTCAACCTGGAAACTGCCATTGATACTATTAGTCTTGAATTTTGTTGAGGTAGGCGGAATAAGTCATGTAGCGGTGAAATGCTTAGATATGACTTAGAACACCAATTGCGAAGGCAGCTTGCTAAACAAATATTGACGCTGAGGCACGAAAGCGTGGGGATCAAACA	Cluster_211	752	0	0	0	0	0	0	0	0	5	0	0	0	1	0	28	0	0	0	75	0	14	0	0	127	0	76	27	6	66	32	6	69	36	0	103	0	0	0	0
na	Bacteria;Proteobacteria;Alphaproteobacteria;Sphingomonadales;Sphingomonadaceae;Sphingomonas;Multi-affiliation	multi-subject	98.41	100.0	1e-122	251	M03930:134:000000000-C6PCP:1:1101:27231:13567	TACGGAGGGAGCTAGCGTTGTTCGGAATTACTGGGCGTAAAGCGCACGTAGGCGGCTTTGCAAGTCAGAGGTGAAAGCCCGGGGCTCAACTCCGGAATTGCCTTTGAGACTGCATCGCTTGAACACGGGAGAGGTGAGTGGAATTCCGAGTGTAGAGGTGAAATTCGTAGATATTCGGAAGAACACCAGTGGCGAAGGCGGCTCACTGGACCGTTGTTGACGCTGAGGTGCGAAAGCGTGGGGAGCAAACA	Cluster_212	796	2	16	0	0	0	0	0	31	0	0	0	0	0	0	0	34	0	24	77	0	0	0	96	0	0	0	0	0	0	0	0	0	0	0	17	21	0	67	0
na	Bacteria;Proteobacteria;Alphaproteobacteria;Sphingomonadales;Sphingomonadaceae;unknown genus;unknown species	JX441475.1.1449	96.02	100.0	1e-112	251	M03930:80:000000000-BJ75H:1:1112:23549:7901	TACGGAGGGAGCTAGCGTTATTCGGAATTACTGGGCGTAAAGCGCACGTAGGCGGCTTTGTAAGTTAGAGGTGAAAGCCTGGAGCTCAACTCCAGAATTGCCTTTAAGACTGCATCGCTTGAATCCAAGAGAGGTGAGTGGAATTCCGAGTGTAGAGGTGAAATTCGTAGATATTCGGAAGAACACCAGTGGCGAAGGCGACTTCCTGGACCAATACTGACACTGAGGCGCGAAAGCGTAGGGAGCAAACA	Cluster_216	1325	82	0	0	1	0	0	0	0	0	0	0	0	0	1	1	6	0	1	0	1	0	0	0	0	0	0	1	0	0	0	0	0	1	0	0	0	0	1	0
na	Bacteria;Armatimonadetes;Armatimonadia;Armatimonadales;unknown family;unknown genus;unknown species	AM697438.1.1470	99.6	100.0	3e-128	252	M03930:80:000000000-BJ75H:1:1119:11176:17740	TACGTAGGGGGCGAGCGTTGTCCGAAGTTACTGGGCGTAAAGCGCGTGTAGGCGGTTTTTTAAGTTTGGGGTGAAAGGTTCACGGCTCAACCGGAACAGTGCCTTGAAAACTGGAAGACTTGAATGTGGCAGGGGAAAGCGGAATTCCTGGTGTAGCGGTGAAATGCGTAGATATCAGGAGGAACACCGATGGCGAAGGCAGCTTTCTGGGCTAACATTGACGCTGAGACGCGAAAGCGTGGGGAGCGAACG	Cluster_218	844	6	0	0	21	0	0	0	36	0	109	0	0	0	0	0	0	0	30	0	0	0	0	16	0	0	0	0	0	0	0	0	0	0	0	0	5	0	0	0
na	Bacteria;Actinobacteria;Actinobacteria;Propionibacteriales;Nocardioidaceae;Nocardioides;Multi-affiliation	multi-subject	98.41	100.0	1e-122	251	M03930:134:000000000-C6PCP:1:1103:2191:11283	TACGTAGGGACCGAGCGTTGTCCGGAATTATTGGGCGTAAAGGGCTCGTAGGCGGTTTGTCACGTCGGGAGTGAAATCTTACAGCTTAACTGTGAACTTGCTTTCGATACGGGCAGACTTGAGGTATTCAGGGGAGAACGGAATTCCTGGTGTAGCGGTGAAATGCGCAGATATCAGGAGGAACACCGGTGGCGAAGGCGGTTCTCTGGGAATATCCTGACGCTGAGGAGCGAAAGTGTGGGGAGCGAACA	Cluster_220	772	1	0	0	0	0	24	0	0	0	14	0	0	0	11	0	0	0	2	0	19	0	0	35	0	98	0	0	0	8	0	0	0	44	0	249	55	0	76	0
na	Bacteria;Acidobacteria;Acidobacteriia;Acidobacteriales;Acidobacteriaceae (Subgroup 1);Granulicella;Multi-affiliation	multi-subject	99.2	100.0	6e-126	251	M03930:134:000000000-C6PCP:1:1107:17975:11106	TACGAGGGGGGCAAGCGTTGTTCGGAATTATTGGGCGTAAAGGGTGCGTAGGCGGTTTGATAAGTTTGGTGTGAAATCTCTGGGCTCAACCCAGAGTCTGCACCGAAAACTGTCGGGCTTGAGTATGGGAGAGGTGAGTGGAATTTCCGGTGTAGCGGTGAAATGCGTAGATATCGGAAGGAACACCTGTGGCGAAAGCGGCTCACTGGACCATTACTGACGCTGATGCACGAAAGCTAGGGGAGCAAACA	Cluster_221	1413	1	32	0	0	0	0	0	14	0	29	0	0	1	20	0	0	43	15	0	59	0	0	145	0	0	0	0	0	0	19	18	0	52	0	126	0	0	0	0
na	Bacteria;Proteobacteria;Alphaproteobacteria;Rhizobiales;Beijerinckiaceae;1174-901-12;unknown species	FJ595605.1.1283	98.41	100.0	1e-122	251	M03930:80:000000000-BJ75H:1:2116:9160:10703	TACGAAGGGGGCTAGCGTTGTTCGGATTTACTGGGCGTAAAGGGCGCGTAGGCGGATTGTTAAGTCAGGGGTGAAATGCCGGGGCTCAACCTCGGAACTGCCTTTGATACTGGCGATCTTGAGTCCGGGAGAGGTGGGTGGAACTGCGAGTGTAGAGGTGAAATTCGTAGATATTCGCAAGAACACCGGTGGCGAAGGCGGCCCACTGGCCCGGAACTGACGCTGAGGCGCGACAGCGTGGGGAGCAAACA	Cluster_223	872	5	8	0	0	0	0	0	118	0	261	0	0	0	96	0	0	0	37	0	0	0	0	57	0	0	0	51	0	0	0	15	0	4	0	0	0	0	0	0
na	Bacteria;Proteobacteria;Alphaproteobacteria;Sphingomonadales;Sphingomonadaceae;Sphingomonas;Multi-affiliation	multi-subject	100.0	100.0	3e-129	251	M03930:134:000000000-C6PCP:1:1101:19488:5290	TACGGAGGGAGCTAGCGTTGTTCGGAATTACTGGGCGTAAAGCGCACGTAGGCGGCTTTGTAAGTTAGAGGTGAAAGCCTGGAGCTCAACTCCAGAACTGCCTTTGATACTGCATGGCTTGAATCCAAGAGAGGTGAGTGGAATTCCGAGTGTAGAGGTGAAATTCGTAGATATTCGGAAGAACACCAGTGGCGAAGGCGGCTCACTGGCTTGGTATTGACGCTGAGGTGCGAAAGCGTGGGGAGCAAACA	Cluster_225	1593	0	0	0	0	0	0	1	0	0	0	0	1	0	0	0	28	0	0	0	0	0	49	0	0	387	79	162	0	0	0	0	0	0	0	0	1	0	10	0
na	Bacteria;Actinobacteria;Actinobacteria;Frankiales;Frankiaceae;Jatrophihabitans;unknown species	HQ674869.1.1476	100.0	100.0	3e-129	251	M03930:80:000000000-BJ75H:1:1101:16068:8050	TACGTAGGGTGCAAGCGTTGTCCGGAATTATTGGGCGTAAAGAGCTCGTAGGCGGTCTGTCGCGTCGGCTGTGAAAACCTGGGGCTCAACCCCAGGCCTGCAGTCGATACGGGCAGACTAGAGTCCGGCAGGGGAGACTGGAATTCCTGGTGTAGCGGTGAAATGCGCAGATATCAGGAGGAACACCGGTGGCGAAGGCGGGTCTCTGGGCCGGAACTGACGCTGAGGAGCGAAAGCGTGGGGAGCGAACA	Cluster_228	913	3	2	0	8	0	0	0	31	0	13	0	16	0	133	0	22	0	0	0	0	0	0	0	0	37	0	0	0	53	0	64	0	6	0	42	0	0	21	0
na	Bacteria;Actinobacteria;Actinobacteria;Frankiales;Frankiaceae;Jatrophihabitans;unknown species	JF133208.1.1325	99.6	100.0	1e-127	251	M03930:134:000000000-C6PCP:1:1101:21854:8610	TACGTAGGGTGCAAGCGTTGTCCGGAATTATTGGGCGTAAAGAGCTCGTAGGCGGTCTGTCGCGTCGGCTGTGAAAACTCGGGGCTCAACCCCGAGCCTGCAGTCGATACGGGCAGACTAGAGTCCGGCAGGGGAGACTGGAATTCCTGGTGTAGCGGTGAAATGCGCAGATATCAGGAGGAACACCGGTGGCGAAGGCGGGTCTCTGGGCCGGAACTGACGCTGAGGAGCGAAAGCGTGGGGAGCGAACA	Cluster_230	689	0	41	0	63	0	0	0	53	0	62	0	79	0	20	0	0	0	17	0	14	0	0	0	0	0	0	67	0	0	0	0	0	52	0	0	30	0	0	0
na	Bacteria;Proteobacteria;Alphaproteobacteria;Rhizobiales;Rhizobiaceae;Multi-affiliation;Multi-affiliation	multi-subject	99.2	100.0	6e-126	251	M03930:80:000000000-BJ75H:1:1108:16069:8721	TACGAAGGGGGCTAGCGTTGTTCGGAATTACTGGGCGTAAAGCGCACGTAGGCGGATATTTAAGTCAGGGGTGAAATCCCGGGGCTCAACCCCGGAACTGCCTTTGATACTGGGTATCTCGAGTCCGGAAGAGGTGAGTGGAATTGCGAGTGTAGAGGTGAAATTCGTAGATATTCGCAGGAACACCAGTGGCGAAGGCGGCTCACTGGTCCGGAACTGACGCTGAGGTGCGAAAGCGTGGGGAGCAAACA	Cluster_231	1189	14	0	0	121	0	64	0	0	0	0	0	0	0	0	0	0	0	93	0	26	0	0	15	0	0	0	0	0	0	0	0	0	0	0	145	39	0	0	0
na	Bacteria;Actinobacteria;Actinobacteria;Micrococcales;Microbacteriaceae;Microbacterium;Microbacterium sp.	EU373435.1.1484	98.41	100.0	1e-122	251	M03930:134:000000000-C6PCP:1:1118:9895:18815	TACGGAGGGGGCTAGCGTTGTTCGGAATTACTGGGCGTAAAGAGCTCGTAGGCGGTTTGTCGCGTCTGCTGTGAAATCCCGAGGCTCAACCTCGGGCTTGCAGTGGGTACGGGCAGACTAGAGTGCGGTAGGGGAGATTGGAATTCCTGGTGTAGCGGTGGAATGCGCAGATATCAGGAGGAACACCGATGGCGAAGGCAGATCTCTGGGCCGTAACTGACGCTGAGGAGCGAAAGCGTGGGGAGCGAACA	Cluster_232	959	1	3	2	1	14	0	19	0	6	1	56	0	1	1	23	1	94	2	16	0	25	23	0	7	0	126	2	86	1	0	2	57	2	101	1	2	214	10	0
na	Bacteria;Bacteroidetes;Bacteroidia;Cytophagales;Spirosomaceae;Spirosoma;Spirosoma sp.	KY176981.1.1448	94.42	100.0	6e-106	251	M03930:80:000000000-BJ75H:1:1101:8960:21428	TACGGAGGGTGCAAGCGTTGTCCGGATTTATTGGGTTTAAAGGGTGCGTAGGTGGTTGTTTAAGTCTGGTTTGAAAGCGGGCGGCTTAACCGTCCGATGTGGCTGGAAACTGGACGACTTGAATTTGGTGGCGGTAGCTGGAACGGGTCATGTAGCGGTGAAATGCATAGATATGACCCAGAACCCCGATTGCGAAGGCAGGCTACTACGCCTGAATTGACACTGAGGCACGAGAGCATGGGGAGCCAACA	Cluster_233	717	12	0	0	0	0	114	0	0	0	0	0	0	0	0	0	0	0	0	0	0	0	0	0	0	0	0	0	0	0	0	0	0	0	0	0	0	0	0	0
na	Bacteria;Proteobacteria;Gammaproteobacteria;Pseudomonadales;Pseudomonadaceae;Pseudomonas;metagenome	FPLN01009530.8.1528	95.22	100.0	3e-109	251	M03930:80:000000000-BJ75H:1:1117:3044:8826	TACGGAGGGTGCAAGCGTTAATCGGAATTACTGGGCGTAAAGCGCACGCAGGCGGTCTGTTAAGTCAGATGTGAAATCCCCGGGCTTAACCTGGGAACTGCATTTGAAACTGGCAGGCTTGAGTCTCGTAGAGGGGGGTAGAATTCCAGGTGTAGCGGTGAAATGCGTAGATATCGGAAGGAACACCAGTGGCGAAGGCGACTTCCTGGACCAATACTGACACTGAGGCGCGAAAGCGTAGGGAGCAAACA	Cluster_234	940	4	0	0	0	0	0	0	0	0	0	0	0	0	0	0	0	0	0	0	0	0	0	0	0	0	0	0	0	0	0	0	0	0	0	0	0	0	0	0
na	Bacteria;Proteobacteria;Alphaproteobacteria;Rhizobiales;Beijerinckiaceae;Methylobacterium;Multi-affiliation	multi-subject	98.41	100.0	1e-122	multi-alignment-lg	M03930:80:000000000-BJ75H:1:1115:14344:17871	TACGAAGGGGGCTAGCGTTGCTCGGAATCACTGGGCGTAAAGGGCGCGTAGGCGGCGTTTTAAGTCGGGGGTGAAAGCCTGTGGCTCAACCACAGAATTGCCTTCGATACTGGGACGCTTGAGTTCGGAAGAGGTTGGTGGAACTGCGAGTGTAGAGGTGAAATTCGTAGATATTCGCAAGAACACCGGTGGCGAAGGCGGCCAACTGGTCCGACACTGACGCTGAGGCGCGAAAGCGTGGGGAGCAAACA	Cluster_235	914	12	0	0	22	1	0	0	35	0	0	0	0	0	0	0	0	0	23	1	78	1	0	45	0	0	0	2	0	77	0	0	0	0	0	0	47	0	0	0
na	Bacteria;Proteobacteria;Alphaproteobacteria;Rhizobiales;Beijerinckiaceae;1174-901-12;Multi-affiliation	multi-subject	97.21	100.0	1e-117	251	M03930:134:000000000-C6PCP:1:1107:22589:24067	TACGAAGGGGGCTAGCGTTGTTCGGATTAACTGGGCGTAAAGGGTGCGTAGGCGGGCGCCTAAGTCAGGGGTGAAATCCCAAGGCTCAACCTTGGAACTGCCTTTGATACTGGGTGTCTTGAGTCCGGGAGAGGTGAGTGGAACTGCGAGTGTAGAGGTGAAATTCGTAGATATTCGCAAGAACACCAGTGGCGAAGGCGGCTCACTGGCCCGGAACTGACGCTGAGGCACGAAAGCGTGGGGAGCAAACA	Cluster_236	849	2	0	0	19	0	21	0	46	0	39	0	9	0	0	0	15	0	0	0	0	0	0	24	0	0	0	0	0	20	0	87	0	13	0	0	0	0	0	0
na	Bacteria;Proteobacteria;Gammaproteobacteria;Betaproteobacteriales;Burkholderiaceae;Burkholderia-Caballeronia-Paraburkholderia;Multi-affiliation	multi-subject	100.0	100.0	3e-129	251	M03930:134:000000000-C6PCP:1:1102:11352:12093	TACGTAGGGTGCGAGCGTTAATCGGAATTACTGGGCGTAAAGCGTGCGCAGGCGGTTCGTTAAGACAGATGTGAAATCCCCGGGCTTAACCTGGGAACTGCATTTGTGACTGGCGGGCTTGAGTATGGCAGAGGGGGGTAGAATTCCACGTGTAGCAGTGAAATGCGTAGAGATGTGGAGGAATACCGATGGCGAAGGCAGCCCCCTGGGCCAATACTGACGCTCATGCACGAAAGCGTGGGGAGCAAACA	Cluster_237	628	0	0	0	0	0	28	0	0	0	0	194	0	19	0	0	0	0	0	0	0	0	0	0	0	0	0	0	0	32	173	0	0	0	0	0	0	0	0	0
na	Bacteria;Actinobacteria;Actinobacteria;Frankiales;unknown family;unknown genus;unknown species	JX133556.1.1470	98.8	100.0	3e-124	251	M03930:134:000000000-C6PCP:1:1101:27487:8082	TACGTAGGGTGCAAGCGTTGTCCGGAATTATTGGGCGTAAAGAGCTCGTAGGCGGTCTGTCACGTCGGCTGTGAAAACTCGAGGCTCAACCTCGGGCCTGCAGCCGATACGGGCAGACTAGAGTTCGGTAGGGGAGACTGGAATTCCTGGTGTAGCGGTGGAATGCGCAGATATCAGGAGGAACACCGGTGGCGAAGGCGGGTCTCTGGGCCGAAACTGACGCTGAGGAGCGAAAGCGTGGGGAGCGAACA	Cluster_238	909	0	0	0	88	0	13	0	0	0	0	0	29	0	213	0	0	0	20	0	21	0	0	16	0	0	0	17	0	32	0	0	0	40	0	21	35	0	0	0
na	Bacteria;Actinobacteria;Actinobacteria;Micrococcales;Microbacteriaceae;Curtobacterium;Multi-affiliation	multi-subject	97.61	100.0	3e-119	251	M03930:134:000000000-C6PCP:1:1119:25253:4201	TACGTAGGGTGCAAGCGTTGTCCGGAATTATTGGGCGTAAAGAGCTCGTAGGCGGTTTGTCGCGTCTGCTGTGAAATCCCGAGGCTCAACCTCGGGCTTGCAGTGGGTACGGGCAGACTAGAGTGCGGTAGGGGAGATTGGAATTCCTGGTGTAGCGGTGGAATGCGCAGATATCAGGAGGAACACCGGTGGCGAAGGCGGGTCTCTGGGCCGATATTGACGCTGAGGAGCGAAAGCGTGGGGAGCGAACA	Cluster_243	1323	1	86	0	179	1	26	2	0	0	11	4	30	2	22	0	30	31	43	5	9	4	1	3	4	20	7	21	11	19	2	34	17	72	8	16	19	18	136	0
na	Bacteria;Bacteroidetes;Bacteroidia;Chitinophagales;Chitinophagaceae;Parafilimonas;Multi-affiliation	multi-subject	97.61	100.0	3e-119	251	M03930:80:000000000-BJ75H:1:2104:10517:21558	TACGGAGGGTGCAAGCGTTATCCGGATTTACTGGGTTTAAAGGGTGCGCAGGCGGATATGTAAGTCAGTGGTGAAATCTCTAGGCTTAACCTGGAAATTGCCGTTGATACTATATATCTTGAATGCCGTGGAGGTTAGCGGAATATGTCATGTAGCGGTGAAATGCTTAGATATGACATAGAACACCTATTGCGAAGGCAGCTAACTACGCGGTGATTGACGCTCATGCACGAAAGCGTGGGGATCAAACA	Cluster_244	752	26	0	0	0	0	0	0	0	0	0	0	0	0	0	0	0	0	19	0	54	0	0	0	0	0	0	0	0	0	0	0	0	25	0	0	0	0	0	0
na	Bacteria;Proteobacteria;Alphaproteobacteria;Rhizobiales;Beijerinckiaceae;Methylobacterium;Multi-affiliation	multi-subject	100.0	100.0	3e-129	251	M03930:134:000000000-C6PCP:1:1104:6147:7012	TACGAAGGGGGCTAGCGTTGCTCGGAATCACTGGGCGTAAAGGGCGCGTAGGCGGCCGTTTAAGTCGGGGGTGAAAGCCTGTGGCTCAACCACAGAATTGCCTTCGATACTGGACGGCTTGAGTATGGTAGAGGTTGGTGGAACTGCGAGTGTAGAGGTGAAATTCGTAGATATTCGCAAGAACACCGGTGGCGAAGGCGGCCAACTGGACCATTACTGACGCTGAGGCGCGAAAGCGTGGGGAGCAAACA	Cluster_246	640	0	96	0	0	0	43	0	0	0	32	0	9	0	0	0	22	0	0	0	1	0	0	21	0	0	0	0	0	0	0	14	0	0	0	0	0	0	0	0
na	Bacteria;Acidobacteria;Blastocatellia (Subgroup 4);Blastocatellales;Blastocatellaceae;Blastocatella;unknown species	KF037777.1.1487	99.2	100.0	6e-126	251	M03930:80:000000000-BJ75H:1:2104:23537:7151	TACGTAGGGACCAAGCGTTGTTCGGATTTACTGGGCGTAAAGGGCGCGTAGGCGGCAATTCAAGTCAGTTGTGAAATCTCTGAGCTTAACTCAGAACGGTCAACTGATACTGCTTTGCTAGAGTGCAGAAGGGGCAATCGGAATTCTTGGTGTAGCGGTGAAATGCGTAGATATCAAGAGGAACACCTGAGGTGAAGACGGGTTGCTGGGCTGACACTGACGCTGAGGCGCGAAAGCTAGGGTAGCAAACG	Cluster_247	613	7	0	0	0	0	0	0	0	0	0	0	0	0	0	0	0	0	0	0	0	0	0	0	0	0	0	0	0	0	0	0	0	0	0	0	0	0	0	0
na	Bacteria;Proteobacteria;Alphaproteobacteria;Rhizobiales;Beijerinckiaceae;Methylobacterium;Multi-affiliation	multi-subject	98.01	100.0	6e-121	251	M03930:80:000000000-BJ75H:1:1105:10545:15199	TACGAAGGGGGCTAGCGTTGCTCGGAATCACTGGGCGTAAAGGGCGCGTAGGCGGCGTTTTAAGTCGGGGGTGAAAGCCCGTGGCTCAACCACGGAATGGCCTTCGATACTGGGACGCTTGAGTGTGGCAGAGGTCGGTGGAACTGCGAGTGTAGAGGTGAAATTCGTAGATATTCGCAAGAACACCGGTGGCGAAGGCGGCCGACTGGGCCATCACTGACGCTGAGGCGCGAAAGCGTGGGGAGCAAACA	Cluster_248	1373	5	2	0	0	0	1	0	210	0	154	0	37	0	189	0	31	12	24	0	0	0	0	24	0	46	0	219	0	0	0	0	0	0	0	0	0	0	0	0
na	Bacteria;Proteobacteria;Gammaproteobacteria;Betaproteobacteriales;Burkholderiaceae;Multi-affiliation;Multi-affiliation	multi-subject	100.0	100.0	3e-129	251	M03930:134:000000000-C6PCP:1:1101:15488:2940	TACGTAGGGTGCGAGCGTTAATCGGAATTACTGGGCGTAAAGCGTGCGCAGGCGGTTATGTAAGACAGATGTGAAATCCCCGGGCTCAACCTGGGAACTGCATTTGTGACTGCATGGCTAGAGTACGGTAGAGGGGGATGGAATTCCGCGTGTAGCAGTGAAATGCGTAGATATGCGGAGGAACACCGATGGCGAAGGCAATCCCCTGGACCTGTACTGACGCTCATGCACGAAAGCGTGGGGAGCAAACA	Cluster_249	726	0	1	0	0	305	0	138	0	0	0	33	15	0	0	0	0	0	0	65	0	0	0	0	55	0	0	0	0	45	2	0	0	17	0	0	0	0	0	0
na	Bacteria;Verrucomicrobia;Verrucomicrobiae;Verrucomicrobiales;Verrucomicrobiaceae;unknown genus;metagenome	FPLP01009383.9.1537	93.63	100.0	1e-102	251	M03930:134:000000000-C6PCP:1:2107:11079:6682	TACAGAGGTCCCAAGCGTTGTTCGGAATCACTGGGCGTAAAGGGTGCGTAGGCGGCGGTGTAAGTCAGATGTGAAATGCCAGGGCTCAACCTTGGAACTGCATCCGATACTGCATTGCTTGAGTACTGGAGGGGAGTCTGGAATTCACGGTGGAGCAGTGAAATGCGTGGATATCGTGAGGAACACTAGTGGCGTAGGCGAGACTCTGGACAGTTACTGACGCTGAGGCACGAAGGCCAGGGGAGCAAACG	Cluster_252	608	0	0	0	0	0	0	0	0	0	0	0	0	4	0	93	0	5	0	63	0	66	0	0	40	96	0	0	27	40	27	19	0	23	75	0	4	0	0	0
na	Bacteria;Proteobacteria;Alphaproteobacteria;Rhizobiales;Beijerinckiaceae;1174-901-12;unknown species	HQ327294.1.1450	97.22	100.0	1e-117	252	M03930:80:000000000-BJ75H:1:2115:9677:13712	TACGAAGGGGGCTAGCGTTGTTCGGATTTACTGGGCGTAAAGGGCGCGTAGGCGGATTGGTCAGTCAGGGGTGAAATGCCGAGGCTCAACTTCGGAACTGCCTTTGATACTGCTGATCTGGAGTCCGGGAGAGGTGAGTGGAACTGCGAGTGTAGAGGTGAAATTCGTAGATATTCGCAAGAACACCAGTGGCGAAGGCGGCTCACTGGCCCGGAACTGACGCTGAGGCGCGAAAGCGTGGGGAGCAAACA	Cluster_254	1177	16	52	0	66	0	0	0	7	0	0	0	0	0	0	0	0	0	0	0	78	0	0	23	0	145	0	0	0	51	0	0	0	35	0	180	24	0	0	0
na	Bacteria;Firmicutes;Bacilli;Lactobacillales;Lactobacillaceae;Lactobacillus;Multi-affiliation	multi-subject	100.0	100.0	3e-129	251	M03930:134:000000000-C6PCP:1:1102:12496:13110	TACGTAGGTGGCAAGCGTTGTCCGGATTTATTGGGCGTAAAGCGAGCGCAGGCGGAAGAATAAGTCTGATGTGAAAGCCCTCGGCTTAACCGAGGAACTGCATCGGAAACTGTTTTTCTTGAGTGCAGAAGAGGAGAGTGGAACTCCATGTGTAGCGGTGGAATGCGTAGATATATGGAAGAACACCAGTGGCGAAGGCGGCTCTCTGGTCTGCAACTGACGCTGAGGCTCGAAAGCATGGGTAGCGAACA	Cluster_255	586	0	0	0	123	232	0	0	0	0	0	0	0	0	0	0	0	63	0	0	0	0	0	0	0	168	0	0	0	0	0	0	0	0	0	0	0	0	0	0
na	Bacteria;Proteobacteria;Alphaproteobacteria;Rhizobiales;Beijerinckiaceae;1174-901-12;unknown species	multi-subject	100.0	100.0	3e-129	251	M03930:80:000000000-BJ75H:1:2114:23793:18869	TACGAAGGGGGCTAGCGTTGTTCGGAATCACTGGGCGTAAAGGGTGCGTAGGCGGGATCTTAAGTCAGGGGTGAAATCCCGAGGCTCAACCTCGGAACTGCCTTTGATACTGGGGTCCTTGAGTCCGGAAGAGGTGAGTGGAACTGCGAGTGTAGAGGTGAAATTCGTAGATATTCGCAAGAACACCGGTGGCGAAGGCGGCTCACTGGTCCGGAACTGACGCTGAGGCACGACAGCGTGGGGAGCAAACA	Cluster_258	565	3	0	0	0	0	0	49	0	4	0	13	0	0	94	0	0	0	0	0	0	0	0	0	0	0	43	109	0	114	0	0	0	0	0	0	0	0	40	0
na	Bacteria;Proteobacteria;Gammaproteobacteria;Pseudomonadales;Pseudomonadaceae;Pseudomonas;Multi-affiliation	multi-subject	100.0	100.0	3e-129	251	M03930:134:000000000-C6PCP:1:1101:22738:2364	TACGAAGGGTGCAAGCGTTAATCGGAATTACTGGGCGTAAAGCGCGCGTAGGTGGCTTGATAAGTTGGATGTGAAATCCCCGGGCTCAACCTGGGAACTGCATCCAAAACTGTCTGGCTAGAGTGCGGTAGAGGGTAGTGGAATTTCCAGTGTAGCGGTGAAATGCGTAGATATTGGAAGGAACACCAGTGGCGAAGGCGACTACCTGGACTGACACTGACACTGAGGTGCGAAAGCGTGGGGAGCAAACA	Cluster_259	581	0	0	0	0	391	0	0	0	0	0	0	0	0	97	0	0	0	0	0	0	61	0	0	0	0	0	0	0	0	0	0	0	0	0	0	0	0	0	0
na	Bacteria;Actinobacteria;Actinobacteria;Propionibacteriales;Nocardioidaceae;Nocardioides;unknown species	JQ408143.1.1346	98.01	100.0	6e-121	251	M03930:134:000000000-C6PCP:1:1103:10439:5969	TACGTAGGGTGCGAGCGTTGTCCGGAATTATTGGGCGTAAAGGGCTCGTAGGCGGTTGGTCGCGTCGGTAGTGAAATCCAGGTGCTTAACACCTGGCTTGCTTTCGATACGGGCCGACTTGAGGGATGCAGGGGAGAACGGAATTCCTGGTGTAGCGGTGAAATGCGCAGATATCAGGAGGAACACCGGTGGCGAAGGCGGTTCTCTGGGCATTTCCTGACGCTGAGGAGCGAAAGTGTGGGGAGCGAACA	Cluster_260	736	0	0	0	33	0	86	0	5	0	16	0	44	0	92	0	0	0	0	0	0	0	0	0	0	0	0	0	0	0	0	0	0	12	0	0	13	0	0	0
na	Bacteria;Actinobacteria;Actinobacteria;Multi-affiliation;Multi-affiliation;Multi-affiliation;Multi-affiliation	multi-subject	100.0	100.0	3e-129	251	M03930:134:000000000-C6PCP:1:1101:17155:2068	TACGTAGGGTGCGAGCGTTATCCGGAATTATTGGGCGTAAAGAGCTCGTAGGCGGTTTGTCGCGTCTGTCGTGAAAGTCCGGGGCTTAACCCCGGATCTGCGGTGGGTACGGGCAGACTAGAGTGCAGTAGGGGAGACTGGAATTCCTGGTGTAGCGGTGGAATGCGCAGATATCAGGAGGAACACCGATGGCGAAGGCAGGTCTCTGGGCTGTAACTGACGCTGAGGAGCGAAAGCATGGGGAGCGAACA	Cluster_263	644	0	0	0	0	274	0	0	0	37	0	0	0	26	0	0	0	116	0	0	25	0	0	0	46	0	0	43	0	0	0	0	0	17	0	44	3	0	0	0
na	Bacteria;Bacteroidetes;Bacteroidia;Chitinophagales;Saprospiraceae;unknown genus;unknown species	KP054183.1.1457	100.0	100.0	3e-129	251	M03930:134:000000000-C6PCP:1:2105:20956:12863	TACGGAGGGTGCAAGCGTTATCCGGAATCACTGGGTGTAAAGGGTGCGTAGGCGGCCTGTTAAGTCAGGAGTGAAAGGCCACAGCTTAACTGTGGGATTGCTTTTGATACTGGCGGGCTTGGATTAGGACGAGGTTGGCGGAATGTGGCAAGTAGCGGTGAAATGCATAGATATGCCATAGAATACCGATTGCGAAGGCAGCTGACTAGACCTATATTGACGCTGAGGCACGAAAGCGTGGGGAGCGAACA	Cluster_264	569	0	0	0	0	0	0	0	0	4	0	2	0	1	0	0	0	24	0	0	0	47	0	0	0	0	41	0	30	0	9	0	0	0	0	0	0	0	0	411
na	Bacteria;Verrucomicrobia;Verrucomicrobiae;Chthoniobacterales;Chthoniobacteraceae;LD29;unknown species	EF516822.1.1479	95.22	100.0	3e-109	251	M03930:80:000000000-BJ75H:1:1103:25951:6468	TACAGAGGCCTCAAGCGTTGTTCGGATTCATTGGGCGTAAAGGGTGCGTAGGCGGTTCCGTAAGTCGGGTGTGAAATCCTGGGGCTCAACCTCAGAACTGCACTCGATACTGCGGGGCTAGAGGACTGGAGAGGAGAGTGGAATTCACGGTGTAGCAGTGAAATGCGTAGATATCGTGAGGAAGACCAGCGGCGAAGGCGGCTCTCTGGACAGTTCCTGACGCTGATGCACGAAGGCCAGGGGAGCAAACG	Cluster_265	597	15	0	0	0	0	39	0	0	0	0	0	0	0	0	0	0	0	19	0	135	0	0	30	0	0	0	0	0	0	0	0	0	0	0	0	1	0	0	0
na	Bacteria;Actinobacteria;Actinobacteria;Multi-affiliation;Multi-affiliation;Multi-affiliation;Multi-affiliation	multi-subject	multi-identity	100.0	6e-116	multi-alignment-lg	M03930:134:000000000-C6PCP:1:1101:11865:3940	TACGTAGGGTGCGAGCGTTGTCCGGAATTATTGGGCGTAAAGGGCTCGTAGGCGGTTTGTCGCGTCGGGAGTGAAATCCACTGGCTTAACTGGTGGCTTGCTTTCGATACGGGCAGACTGGAGGTATGCAGGGGAGAACGGAATTCCTGGTGTAGCGGTGAAATGCGCAGATATCAGGAGGAACACCGGTGGCGAAGGCGGGTCTCTGGGCCGATACTGACGCTGAGGAGCGAAAGCATGGGTAGCGAACA	Cluster_269	1265	2	119	0	62	0	13	0	0	0	9	0	26	0	111	0	5	1	11	0	19	0	0	39	0	33	0	0	0	3	0	22	0	153	3	34	59	0	26	0
na	Bacteria;Actinobacteria;Thermoleophilia;Solirubrobacterales;Solirubrobacteraceae;Conexibacter;unknown species	multi-subject	98.01	100.0	6e-121	251	M03930:80:000000000-BJ75H:1:2103:19724:19830	TACGTAGGGGGCAAGCGTTGTCCGGAATCATTGGGCGTAAAGCGCGTGTAGGCGGCTCGATCAGTCTGCTCTGAAAGCCCGGGGCTCAACCCCGGGAGGCGGGCGGATACTGTCGGGCTAGAGTCCGGAAGGGGCGAGTGGAATTCCTGGTGTAGCGGTGAAATGCGCAGATATCAGGAGGAACACCAATGGCGAAGGCAGCTCGCTGGGACGGTACTGACGCTGAGACGCGAAAGCGTGGGGAGCAAACA	Cluster_270	720	12	24	0	41	0	19	0	0	0	13	0	17	0	0	0	23	0	97	0	35	0	0	63	0	0	0	0	0	0	0	0	0	0	0	0	77	0	0	0
na	Bacteria;Actinobacteria;Actinobacteria;Propionibacteriales;Nocardioidaceae;Marmoricola;Multi-affiliation	multi-subject	100.0	100.0	3e-129	251	M03930:80:000000000-BJ75H:1:1101:14412:23887	TACGTAGGGTGCGAGCGTTGTCCGGAATTATTGGGCGTAAAGGGCTCGTAGGCGGTTTGTTGCGTCAGGAGTGAAAACTCGGGGCTTAACCCCGAGCCTGCTTCTGATACGGGCAGACTTGAGGTATGCAGGGGAGAACGGAATTCCTGGTGTAGCGGTGAAATGCGCAGATATCAGGAGGAACACCGGTGGCGAAGGCGGTTCTCTGGGCATTACCTGACGCTGAGGAGCGAAAGTGTGGGGAGCGAACA	Cluster_271	550	2	0	0	30	0	4	0	0	0	21	0	4	0	0	0	0	0	0	16	0	124	0	0	20	0	0	0	0	0	0	0	0	0	0	4	5	0	33	0
na	Bacteria;Actinobacteria;Actinobacteria;Frankiales;Frankiaceae;Jatrophihabitans;Multi-affiliation	multi-subject	94.42	100.0	6e-106	251	M03930:80:000000000-BJ75H:1:1111:7965:10722	TACGTAGGGTGCAAGCGTTGTCCGGAATTATTGGGCGTAAAGAGCTCGTAGGCGGCTTGTCGCGTCGGCTGTGAAAACCTGGGGCTCAACCCCGGGCCTGCAGCCGATACGGGCAAGCTAGAATTCGGTAGGGGAGACTGGAACTCCTGGTGTAGCGGTGAAATGCGCAGATATCGGAAGGAACACCAGTGGCGAAGGCGACTTCCTGGACCAATACTGACACTGAGGCGCGAAAGCGTAGGGAGCAAACA	Cluster_272	1088	25	0	0	0	0	0	0	0	0	0	0	0	0	0	0	0	0	0	0	0	0	0	0	0	0	0	0	0	0	0	0	0	0	0	0	0	0	0	0
na	Bacteria;Proteobacteria;Gammaproteobacteria;Betaproteobacteriales;Burkholderiaceae;Multi-affiliation;Multi-affiliation	multi-subject	100.0	100.0	3e-129	251	M03930:80:000000000-BJ75H:1:1113:22721:6896	TACGTAGGGTGCAAGCGTTAATCGGAATTACTGGGCGTAAAGCGTGCGCAGGCGGCTTTGCAAGACAGATGTGAAATCCCCGGGCTTAACCTGGGAACTGCATTTGTGACTGCATGGCTGGAGTGCGGCAGAGGGGGATGGAATTCCGCGTGTAGCAGTGAAATGCGTAGATATGCGGAGGAACACCGATGGCGAAGGCAATCCCCTGGGCCTGCACTGACGCTCATGCACGAAAGCGTGGGGAGCAAACA	Cluster_273	1775	49	24	0	0	0	34	0	64	0	22	0	0	1	0	0	44	0	24	0	55	0	0	67	0	0	0	0	0	25	8	0	0	0	0	0	6	0	0	0
na	Bacteria;Proteobacteria;Alphaproteobacteria;Sphingomonadales;Sphingomonadaceae;Sphingomonas;Sphingomonas sp.	KP899157.1.1324	98.8	100.0	3e-124	251	M03930:134:000000000-C6PCP:1:1113:24421:18755	TACGGAGGGGGCTAGCGTTGTTCGGAATTACTGGGCGTAAAGCGCACGTAGGCGGCTTTGTAAGTTAGAGGTGAAAGCCCGGAGCTCAACTCCGGAATTGCCTTTGAGACTGAAGGGCTAGCAGGTGAGAGAGGTGAGTGGAATTCCGAGTGTAGAGGTGAAATTCGTAGATATTCGGAAGAACACCAGTGGCGAAGGCGGCTCACTGGCTCATACTGGACGCTGAGGTGCGAAAGCGTGGGGAGCAAACA	Cluster_274	651	0	0	0	0	0	0	0	0	1	0	207	0	0	0	0	0	12	0	0	0	0	0	0	0	0	107	0	307	0	0	0	0	0	0	0	0	0	0	0
na	Bacteria;Acidobacteria;Thermoanaerobaculia;Thermoanaerobaculales;Thermoanaerobaculaceae;Subgroup 10;unknown species	multi-subject	97.61	100.0	3e-119	251	M03930:134:000000000-C6PCP:1:1101:17793:2454	TACGGAGGGGGCGAGCGTTATTCGGAATTATTGGGCGTAAAGGGCGCGTAGGCGGCTTTATAAGTCAAAGGTGAAATCCCTCGGCTCAACTGAGGAACTGCCTTTGAAACTGTAGGGCTTGAGTCCGGGAGAGGGTAGTGGAATTCCCAGTGTAGCGGTGAAATGCGTAGATACTGGGAGGAACACCAGTGGCGAAGGCGGCTACCTGGACCGGAACTGACGCTGATGCGCGAAAGCGTGGGTAGCAAACA	Cluster_275	544	0	0	0	0	0	0	0	0	0	0	0	0	0	0	0	0	0	0	0	0	0	0	0	0	544	0	0	0	0	0	0	0	0	0	0	0	0	0	0
na	Bacteria;Actinobacteria;Actinobacteria;Micrococcales;Ruaniaceae;Haloactinobacterium;Haloactinobacterium album	FJ969847.1.1524	98.8	100.0	3e-124	251	M03930:134:000000000-C6PCP:1:1105:11747:11362	TACGTAGGGTGCAAGCGTTGTCCGGAATTATTGGGCGTAAAGAGCTTGTAGGCGGTTTGTCGCGTCTGCTGTGAAAACGCGAGGCTCAACCTCGCGCCTGCAGTGGGTACGGGCAGACTAGAGTGTGGTAGGGGAGACTGGAATTCCTGGTGTAGCGGTGGAATGCGCAGATATCAGGAGGAACACCGATGGCGAAGGCAGGTCTCTGGGCCACTACTGACGCTGAGAAGCGAAAGCATGGGGAGCGAACA	Cluster_278	630	1	0	0	2	4	0	1	4	0	7	2	4	1	0	0	0	3	0	0	0	2	0	0	5	0	0	1	0	0	1	0	0	0	0	4	1	0	0	0
na	Bacteria;Actinobacteria;Actinobacteria;Propionibacteriales;Nocardioidaceae;Nocardioides;Multi-affiliation	multi-subject	100.0	100.0	3e-129	251	M03930:80:000000000-BJ75H:1:2114:20337:8717	TACGTAGGGTGCGAGCGTTGTCCGGAATTATTGGGCGTAAAGGGCTCGTAGGCGGTTTGTCGCGTCGGGAGTGAAATCACTGGGCTTAACCGAGTGCTTGCTTTCGATACGGGCAGACTTGAGGCATTCAGGGGAGAACGGAATTCCTGGTGTAGCGGTGAAATGCGCAGATATCAGGAGGAACACCGGTGGCGAAGGCGGTTCTCTGGGAATGTTCTGACGCTGAGGAGCGAAAGTGTGGGGAGCGAACA	Cluster_280	923	4	35	0	121	0	113	0	0	0	4	0	18	0	155	0	1	0	16	16	0	15	0	2	0	0	0	26	0	0	0	0	0	29	0	0	48	0	54	0
na	Bacteria;Acidobacteria;Blastocatellia (Subgroup 4);Blastocatellales;Blastocatellaceae;Blastocatella;Multi-affiliation	multi-subject	99.6	100.0	1e-127	251	M03930:80:000000000-BJ75H:1:1103:12103:16793	TACGTAGGGACCAAGCGTTGTTCGGATTTACTGGGCGTAAAGGGCGCGTAGGCGGCAAATCAAGTCAGTTGTGAAATCTCCGAGCTTAACTCGGAACGGTCAACTGATACTGTTTTGCTAGAGTACAGAAGGGGCAATCGGAATTCTTGGTGTAGCGGTGAAATGCGTAGATATCAAGAGGAACACCTGAGGTGAAGACGGGTTGCTGGGCTGATACTGACGCTGAGGCGCGAAAGCTAGGGTAGCAAACG	Cluster_282	516	2	0	0	0	0	0	0	0	0	0	0	0	0	0	0	0	0	0	0	0	0	0	0	0	0	0	0	0	0	0	0	0	0	0	0	0	0	0	0
na	Bacteria;Proteobacteria;Alphaproteobacteria;Sphingomonadales;Sphingomonadaceae;Sphingomonas;Sphingomonas sp.	AB299584.1.1412	96.81	100.0	6e-116	251	M03930:134:000000000-C6PCP:1:1106:11185:19217	TACGGAGGGGGCTAGCGTTGTTCGGAATTACTGGGCGTAAAGCGCACGTAGGCGGCGTCGTAAGTCAGAGGTGAAAGCCCGGGGCTCAACCCCGGATGTGCCTTTGAGACTGCAGCGCTAGAAGGTGAGAGAGGTGAGTGGAATTCCGAGTGTAGAGGTGAAATTCGTAGATATTCGGAAGAACACCAGTGGCGAAGGCGGCTCACTGGCTCATTCTTGACGCTGAGGTGCGAAAGCGTGGGGAGCAAACA	Cluster_284	541	0	2	0	0	0	10	0	27	0	0	1	0	25	0	0	32	0	0	0	51	0	0	71	0	0	0	0	0	16	0	44	0	0	0	0	8	0	40	0
na	Bacteria;Proteobacteria;Gammaproteobacteria;Pseudomonadales;Moraxellaceae;Acinetobacter;Multi-affiliation	multi-subject	100.0	100.0	3e-129	251	M03930:134:000000000-C6PCP:1:1105:18925:5752	TACAGAGGGTGCAAGCGTTAATCGGATTTACTGGGCGTAAAGCGCGCGTAGGCGGCTAATTAAGTCAAATGTGAAATCCCCGAGCTTAACTTGGGAATTGCATTCGATACTGGTTAGCTAGAGTGTGGGAGAGGATGGTAGAATTCCAGGTGTAGCGGTGAAATGCGTAGAGATCTGGAGGAATACCGATGGCGAAGGCAGCCATCTGGCCTAACACTGACGCTGAGGTGCGAAAGCATGGGGAGCAAACA	Cluster_287	523	1	0	0	0	0	0	0	0	0	0	0	0	15	0	0	0	0	0	0	0	0	3	0	499	0	0	0	0	0	0	0	0	0	0	0	0	0	0	0
na	Bacteria;Actinobacteria;Actinobacteria;Kineosporiales;Kineosporiaceae;Angustibacter;bacterium enrichment culture clone auto173_4W	GU731345.1.1372	100.0	100.0	3e-129	251	M03930:80:000000000-BJ75H:1:1115:18931:17348	TACGTAGGGTGCAAGCGTTGTCCGGAATTATTGGGCGTAAAGAGCTCGTAGGCGGTTTGTCGCGTCTGCTGTGAAAACTCAGGGCTTAACCCTGAGCCTGCAGTGGGTACGGGCAGACTAGAGTGCGGTAGGGGAGATCGGAATTCCTGGTGTAGCGGTGGAATGCGCAGATATCAGGAGGAACACCGGTGGCGAAGGCGGATCTCTGGGCCGTAACTGACGCTGAGGAGCGAAAGCATGGGGAGCGAACA	Cluster_288	739	11	0	0	23	0	23	0	0	0	0	0	0	0	0	0	0	0	0	0	0	0	0	0	0	0	0	0	0	0	0	50	0	0	0	276	10	0	16	0
na	Bacteria;Proteobacteria;Gammaproteobacteria;Betaproteobacteriales;Burkholderiaceae;Burkholderia-Caballeronia-Paraburkholderia;Multi-affiliation	multi-subject	99.59	96.8253968254	1e-123	244	M03930:80:000000000-BJ75H:1:1105:3124:14220	TACAGAGAGTGCAAGCGTTAATCGGAATTACTGGGCGTAAAGCGTGCGCAGGCGGTCTGTTAAGACCGATGTGAAATCCCCGGGCTTAACCTGGGAACTGCATTGGTGACTGGCAGGCTTTGAGTATGGCAGAGGGGGGTAGAATTCCACGTGTAGCAGTGAAATGCGTAGAGATGTGGAGGAATACCGATGGCGAAGGCAGCCCCCTGGGCCAATACTGACGCTCATGCACGAAAGCGTGGGGAGCAAACA	Cluster_290	490	0	0	0	0	0	0	0	0	0	0	0	0	0	0	0	0	0	0	0	0	0	0	0	0	0	0	0	0	0	0	0	0	0	0	0	0	0	0	0
na	Bacteria;Bacteroidetes;Bacteroidia;Sphingobacteriales;Sphingobacteriaceae;Mucilaginibacter;Multi-affiliation	multi-subject	98.8	100.0	3e-124	251	M03930:134:000000000-C6PCP:1:1103:7537:12160	TACGGAGGATCCAAGCGTTATCCGGATTTATTGGGTTTAAAGGGTGCGTAGGCGGCCTGTTAAGTCAGGGGTGAAAGCCGGCAGCTCAACTGCCGAAGTGCCTTTGATACTGACGGGCTTGAATGCAGCTGAAGTGGGCGGAATGTGACAAGTAGCGGTGAAATGCATAGAGATGTCACAGAACACCGATTGCGAAGGCAGCTCACTAAAGTGCGATTGACGCTGAGGCACGAAAGCGTGGGGATCAAACA	Cluster_292	551	1	0	0	0	0	0	0	0	0	0	0	0	0	0	0	0	0	10	0	0	0	0	0	0	0	0	0	0	0	0	84	0	0	0	0	0	0	0	0
na	Bacteria;Proteobacteria;Alphaproteobacteria;Sphingomonadales;Sphingomonadaceae;Sphingomonas;Multi-affiliation	multi-subject	98.01	100.0	6e-121	251	M03930:134:000000000-C6PCP:1:1108:21986:15541	TACGTAGGGTGCGAGCGTTAATCGGAATTACTGGGCGTAAAGCGCACGTAGGCGGCTTTGTAAGTTAGAGGTGAAAGCCTGGAGCTCAACTCCAGAATTGCCTTTAAGACTGCAGAGCTAGCAGGTGAGAGAGGTAAGTGGAATTCCGAGTGTAGAGGTGAAATTCGTAGATATTCGGAAGAACACCAGTGGCGAAGGCGGCTTACTGGCTCATACTGGACGCTGAGGTGCGAAAGCGTGGGGAGCAAACA	Cluster_293	882	0	0	0	0	0	0	20	0	6	0	112	0	17	0	0	0	2	0	0	0	0	0	0	3	0	1	0	12	0	0	0	0	0	0	0	0	256	1	0
na	Bacteria;Acidobacteria;Acidobacteriia;Solibacterales;Solibacteraceae (Subgroup 3);Bryobacter;unknown species	multi-subject	92.86	100.0	3e-99	252	M03930:80:000000000-BJ75H:1:1101:21474:2088	TACGTAGGCAGCGAGCGTTGTTCGGAATTACTGGGCGTAAAGAGTGTGTAGGCGGTGATCTAAGTTCGGTGTGAAATCTCCCGGCTCAACTGGGAGGGTGCGCCGGAAACTGGATGACTGGAGCGTGGGAGAGGAAAGCGGAATTCCTGGTGTAGCGGTGAAATGCGTAGATATCGGAAGGAACACCAGTGGCGAAGGCGACTTCCTGGACCAATACTGACACTGAGGCGCGAAAGCGTAGGGAGCAAACA	Cluster_294	586	5	0	0	0	0	0	0	0	0	0	0	0	0	0	0	0	0	0	0	0	0	0	0	0	0	0	0	0	0	0	0	0	0	0	0	0	0	0	0
na	Bacteria;Proteobacteria;Alphaproteobacteria;Acetobacterales;Acetobacteraceae;Acidiphilium;unknown species	DQ378212.1.1457	97.21	100.0	1e-117	251	M03930:134:000000000-C6PCP:1:1101:16639:3852	TACGAAGGGGGCTAGCGTTGCTCGGAATGACTGGGCGTAAAGGGCGCGTAGGCGGATTGCTTTGTCGGACGTGAAATTCCAGGGCTTAACCTTGGGGCTGCGTTCGAGACGGGTGATCTTGAGTTTGGAAGAGGGTCGTGGAATTCCCAGTGTAGAGGTGAAATTCGTAGATATTGGGAAGAACACCGGTGGCGAAGGCGGCGACCTGGTCCTTGACTGACGCTGAGGCGCGAAAGCGTGGGGAGCAAACA	Cluster_296	466	0	0	0	0	0	0	0	0	0	0	0	0	0	0	0	0	0	0	0	0	0	0	0	0	0	0	0	0	0	0	166	0	0	0	58	0	0	0	0
na	Bacteria;Armatimonadetes;Armatimonadia;Armatimonadales;unknown family;unknown genus;unknown species	AJ292686.1.1472	96.03	100.0	1e-112	252	M03930:80:000000000-BJ75H:1:2107:19539:6837	TACGTAGGGGGCCAGCGTTGTCCGAAGTTACTGGGCGTAAAGCGCGTGTAGGCGGGTCCTTAAGTGAGGGGTGAAAGGTTCAGGGCTCAACCCGAACACTGCCTTTCATACTGGGGACCTTGAGGACGGGAGAGGCGAGTGGAATGGTCGGTGTAGCGGTGAAATGCGTAGATATCGATCGGAACACCCATGGCGAAGGCAGCTCGCTGGCCCGTTTCTGACGCTGAGACGCGAAAGCGTGGGGAGCAAACA	Cluster_297	519	9	14	0	36	0	0	0	15	0	7	0	0	0	0	0	1	0	0	0	0	0	0	23	0	0	0	0	0	0	0	0	0	0	0	0	0	0	0	0
na	Bacteria;Actinobacteria;Actinobacteria;Pseudonocardiales;Pseudonocardiaceae;Pseudonocardia;unknown species	GQ008081.1.1342	98.01	99.6031746032	6e-121	251	M03930:80:000000000-BJ75H:1:1119:9215:18734	TACGTAGGGTGCGAGCGTTGTCCGGAATTATTGGGCGTAAAGAGCTCGTAGGCGGTGTGTCGCGTCGGCCGTGAAAACCTGGGGCTTAACTCTGGGCGTGCGGTCGATACGGGCATCACTTGAGTTCGGCAGGGGAGACTGGAATTCCTGGTGTAGCGGTGAAATGCGCAGATATCAGGAGGAACACCGGTGGCGAAGGCGGGTCTCTGGGCCGATACTGACACTGAGGCGCGAAAGCGTAGGGAGCAAACA	Cluster_298	626	14	0	0	0	0	0	0	0	0	0	0	0	0	0	0	0	0	0	0	0	0	0	0	0	0	0	2	0	0	0	0	0	0	0	0	0	0	0	0
na	Bacteria;Actinobacteria;Actinobacteria;Frankiales;Frankiaceae;Jatrophihabitans;unknown species	EU132518.1.1345	98.01	100.0	6e-121	251	M03930:134:000000000-C6PCP:1:1103:14203:12302	TACGTAGGGTGCAAGCGTTGTCCGGAATTATTGGGCGTAAAGAGCTCGTAGGCGGTCTGTCGCGTCGGCTGTGAAAACCTGGGGCTTAACTCCGGGCCTGCAGCCGATACGGGCAGACTAGAGTTCGGCAGGGGAGACTGGAATTCCTGGTGTAGCGGTGAAATGCGCAGATATCAGGAGGAACACCGGTGGCGAAGGCGGGTCTCTGGGCCGATACTGACGCTGAGGAGCGAAAGCATGGGTAGCGAACA	Cluster_300	677	0	42	0	15	0	0	0	1	0	7	0	139	0	6	0	14	0	39	0	0	0	0	0	0	0	0	9	0	42	0	28	0	37	0	27	7	0	24	0
na	Bacteria;Verrucomicrobia;Verrucomicrobiae;Verrucomicrobiales;Verrucomicrobiaceae;unknown genus;metagenome	FPLP01009383.9.1537	93.23	100.0	6e-101	251	M03930:134:000000000-C6PCP:1:1119:11607:9170	TACAGAGGTCCCAAGCGTTGTTCGGAATCACTGGGCGTAAAGGGTGCGTAGGCTGCGGCGCAAGTCAGATGTGAAATGCCAGGGCTCAACCTTGGAACTGCATCCGATACTGCGTCGCTCGAGTGCTGGAGGGGAGTCTGGAATTCACGGTGGAGCAGTGAAATGCGTGGATATCGTGAGGAACACTAGTGGCGAAGGCGAGACTCTGGACAGCTACTGACGCTGAGGCACGAAGGCCAGGGGAGCAAACG	Cluster_302	448	0	0	0	0	0	0	0	0	0	0	1	0	3	0	37	0	0	0	0	0	0	0	0	0	0	0	0	25	0	9	0	56	0	0	0	0	0	0	317
na	Bacteria;Proteobacteria;Alphaproteobacteria;Rhodobacterales;Rhodobacteraceae;unknown genus;unknown species	EU835410.1.1538	98.41	100.0	1e-122	252	M03930:134:000000000-C6PCP:1:1101:6333:10254	TACGGAGGGAGCTAGCGTTGTTCGGAATTACTGGGCGTAAAGCGCACGTAGGCGGCTTTGTAAGTTAGAGGTGAAAGCCTGGAGCTCAACTCCAGAATTGCCTTTAAGACTGCATCGCTTGAATCCAGGAGAGGTGAGTGGAATTCCGAGTGTAGAGGTGAAATTCGTAGATATTCGGAAGAACACCAGTGGCGAAGGCGGCTTACTGGCTCATACTGGACGCTGAGGTGCGAAAGCGTGGGGAGCAAACA	Cluster_303	508	3	0	3	0	0	1	155	0	0	0	73	4	44	1	2	2	12	0	0	0	3	0	0	2	0	0	3	34	5	0	0	3	3	3	0	0	3	4	0
na	Bacteria;Proteobacteria;Alphaproteobacteria;Rhizobiales;Beijerinckiaceae;unknown genus;unknown species	EU289454.1.1449	100.0	100.0	3e-129	251	M03930:134:000000000-C6PCP:1:1102:14087:9800	TACGAAGGGGGCTAGCGTTGCTCGGAATCACTGGGCGTAAAGGGCGCGTAGGCGGCCGATCAAGTCAGGGGTGAAAGCCTGTGGCTCAACCACAGAATTGCCTTTGATACTGTTCGGCTCGAGACCGGAAGAGGTTAGTGGAACTGCGAGTGTAGAGGTGAAATTCGTAGATATTCGCAAGAACACCAGTGGCGAAGGCGGCTAACTGGTCCGGTTCTGACGCTGAGGCGCGAAAGCGTGGGGAGCAAACA	Cluster_304	1242	18	18	0	53	0	46	0	1	0	2	0	9	0	10	0	35	0	57	0	2	0	0	23	0	0	0	9	0	67	0	2	0	0	0	68	23	0	0	0
na	Bacteria;Acidobacteria;Acidobacteriia;Solibacterales;Solibacteraceae (Subgroup 3);Bryobacter;unknown species	multi-subject	98.41	100.0	1e-122	251	M03930:80:000000000-BJ75H:1:2106:24969:12949	TACGTAGGCAGCAAGCGTTGTTCGGAATTACTGGGCGTAAAGAGTGTGTAGGCGGTCGGCTAAGTTCGGTGTGAAATCTCCCGGCTCAACTGGGAGGGTGCGCCGGAAACTGGCGGGCTGGAGCGTGGGAGAGGAAAGCGGAATTCCTGGTGTAGCGGTGAAATGCGTAGAGATCAGGAGGAACACCAGCGGTGTAGACGGCTTTCTGGACCATAGCTGACGCTGAGACACGAAAGCGTGGGTAGCAAACA	Cluster_305	483	1	0	0	0	0	0	0	72	0	26	0	63	0	0	0	0	0	0	0	0	0	0	0	0	0	0	0	0	0	0	0	0	0	0	0	20	0	0	0
na	Bacteria;Actinobacteria;Actinobacteria;Micrococcales;Bogoriellaceae;Georgenia;Multi-affiliation	multi-subject	98.01	100.0	6e-121	251	M03930:134:000000000-C6PCP:1:2109:12202:21719	TACGTAGGGTGCAAGCGTTGTCCGGAATTATTGGGCGTAAAGAGCTCGTAGGCGGTTTGTCGCGTCTGCTGTGAAAACGCGAGGCTCAACCTCGCGCCTGCAGTGGGTACGGGCAGACTAGAGTGCGGTAGGGGAGATTGGAATTCCTGGTGTAGCGGTGAAATGCGCAGATATCAGGAGGAACACCGGTGGCGAAGGCGGGTCTCTGGGCCGATACTGACGCTGAGGAGCGAAAGCATGGGTAGCGAACA	Cluster_307	576	0	0	0	17	0	4	0	207	0	12	0	18	0	3	0	3	1	8	0	21	0	0	21	0	10	0	17	0	26	0	2	0	12	0	1	10	0	7	0
na	Bacteria;Acidobacteria;Acidobacteriia;Acidobacteriales;unknown family;unknown genus;unknown species	multi-subject	99.6	100.0	1e-127	251	M03930:134:000000000-C6PCP:1:1101:15232:9005	TACAGAGGGTGCAAGCGTTGTTCGGAATTATTGGGCGTAAAGGGCGCGTAGGCGGTGCGGTAAGTCCGCAGTGAAATCTCTGGGCTCAACTCAGAGTCTGCTGTGGAAACTGCCGTGCTTGAGTGTGGGAGAGGTGAGTGGAATTCCCGGTGTAGCGGTGAAATGCGTAGATATCGGGAGGAACACCTGTGGCGAAAGCGGCTCACTGGACCACAACTGACGCTGAGGCGCGAAAGCTAGGGGAGCAAACA	Cluster_309	517	0	141	0	0	0	0	0	0	0	0	0	0	0	0	0	56	0	0	0	0	0	0	22	0	117	0	53	0	0	0	40	0	0	0	33	0	0	0	0
na	Bacteria;Bacteroidetes;Bacteroidia;Sphingobacteriales;Sphingobacteriaceae;Mucilaginibacter;Multi-affiliation	multi-subject	100.0	100.0	3e-129	251	M03930:80:000000000-BJ75H:1:2115:19870:13954	TACGGAGGATCCAAGCGTTATCCGGATTTATTGGGTTTAAAGGGTGCGTAGGTGGCCTGGTAAGTCAGGGGTGAAAGACGGCAGCTTAACTGTCGCAGTGCCTTTGATACTGCCGGGCTTGAATACAGTTGAAGTGGGCGGAATGTGACAAGTAGCGGTGAAATGCATAGATATGTCACAGAACACCGATCGCGAAGGCAGCTCACTAAAGTGTGATTGACACTGAGGCACGAAAGCGTGGGGATCAAACA	Cluster_310	463	1	0	0	0	0	0	0	0	0	0	0	0	0	0	0	0	0	0	0	0	276	0	0	0	0	0	0	0	0	0	0	0	0	0	0	0	0	51	0
na	Bacteria;Proteobacteria;Alphaproteobacteria;Acetobacterales;Acetobacteraceae;Acidiphilium;unknown species	JF182044.1.1314	96.81	100.0	6e-116	251	M03930:134:000000000-C6PCP:1:1104:18490:7608	TACGAAGGGGGCTAGCGTTGCTCGGAATGACTGGGCGTAAAGGGCGCGTAGGCGGATGGCTTTGTCGGGCGTGAAATTCCAGGGCTTAACCTTGGGGCTGCGTTCGAGACGGGTTGTCTTGAGTAGGGAAGAGGGTCGTGGAATTCCCAGTGTAGAGGTGAAATTCGTAGATATTGGGAAGAACACCGGTGGCGAAGGCGGCGACCTGGTCCTTGACTGACGCTGATGCGCGAAAGCGTGGGGAGCAAACA	Cluster_311	929	2	58	0	0	0	0	0	0	0	0	0	0	0	0	0	0	0	0	0	0	0	0	0	0	0	0	55	0	65	0	58	0	0	0	0	0	0	54	0
na	Bacteria;Bacteroidetes;Bacteroidia;Cytophagales;Hymenobacteraceae;Hymenobacter;Siccationidurans occulans	HM032897.1.1501	96.81	100.0	6e-116	251	M03930:80:000000000-BJ75H:1:1104:3247:18994	TACGGAGGGTGCGAGCGTTGTCCGGATTTATTGGGTTTAAAGGGTGCGTAGGCGGCCCGTTAAGTCCGGGGTGAAAGCCCGTTGCTCAACAACGGAACTGCCCTGGATACTGGCGGGCTTGAGTTTAGTGGAGGCCGGCGGAATGGACCGAGTAGCGGTGAAATGCATAGATACGGTCCAGAACCCCGATTGCGAAGGCAGCTGGCAACCCTAACACTGACGCTGAGGCACGACAGCGTGGGGAGCGAACA	Cluster_312	533	1	0	0	0	0	0	0	0	0	0	0	0	0	0	0	0	0	0	0	0	0	0	0	0	0	0	0	0	0	0	0	0	6	0	0	0	0	0	0
na	Bacteria;Proteobacteria;Alphaproteobacteria;Rhizobiales;Xanthobacteraceae;Multi-affiliation;Multi-affiliation	multi-subject	98.8	100.0	3e-124	251	M03930:134:000000000-C6PCP:1:1103:17646:12059	TACGAAGGGGGCTAGCGTTGCTCGGAATCACTGGGCGTAAAGGGTGCGTAGGCGGGTCTTTAAGTCAGGGGTGAAATCCTGGAGCTCAACTCCAGAACTGCCTTTGATACTGAAGATCTTGAGTTCGGGAGAGGTGAGTGGAACTGCGAGTGTAGAGGTGAAATTCGTAGATATTCGCAAGAACACCAGTGGCGAAGGCGGCTCACTGGCCCGGAACTGACGCTGAGGTGCGAAAGCGTGGGGAGCAAACA	Cluster_313	1017	8	41	0	3	0	14	0	38	0	6	1	15	0	26	0	54	0	28	0	31	0	0	20	0	7	0	8	0	0	0	4	0	33	0	8	9	0	1	0
na	Bacteria;Proteobacteria;Alphaproteobacteria;Rhizobiales;Beijerinckiaceae;unknown genus;Multi-affiliation	multi-subject	98.8	100.0	3e-124	251	M03930:134:000000000-C6PCP:1:1116:14464:12543	TACGAAGGGGGCTAGCGTTGCTCGGAATCACTGGGCGTAAAGGGCGCGTAGGCGGCCATTCAAGTCAGAGGTGAAAGCCCAGGGCTTAACCCTGGAATTGCCTTTGATACTGTTTGGCTTGAGACCGGAAGAGGTAAGTGGAACTGCGAGTGTAGAGGTGAAATTCGTAGATATTCGCAAGAACACCAGTGGCGAAGGCGGCTTACTGGTCCGGTTCTGACGCTGAGGCGCGAAAGCGTGGGGAGCAAACA	Cluster_315	1093	7	0	0	0	1	0	0	43	0	1	0	19	0	0	0	33	0	83	0	139	0	0	72	0	0	0	0	0	28	0	0	0	35	0	0	51	0	0	0
na	Bacteria;Proteobacteria;Alphaproteobacteria;Rhizobiales;Beijerinckiaceae;unknown genus;Multi-affiliation	multi-subject	98.8	100.0	3e-124	251	M03930:134:000000000-C6PCP:1:1102:22438:17857	TACGAAGGGGGCTAGCGTTGTTCGGAATCACTGGGCGTAAAGCGCACGTAGGCGGATCTTTAAGTCAGGGGTGAAATCCCGAGGCTCAACCTCGGAACTGCCTTTGATACTGGGGATCTCGAGTCCGGGAGAGGTGAGTGGAACTGCGAGTGTAGAGGTGAAATTCGTAGATATTCGCAAGAACACCAGTGGCGAAGGCGGCTCACTGGCCCGATACTGACGCTGAGGCACGAAAGCGTGGGGAGCAAACA	Cluster_317	1416	3	44	0	6	0	16	0	52	0	14	2	19	0	16	0	136	0	36	0	33	0	0	40	0	16	0	6	0	11	0	32	0	36	1	30	17	0	16	0
na	Bacteria;Actinobacteria;Actinobacteria;Frankiales;Frankiaceae;Jatrophihabitans;Multi-affiliation	multi-subject	98.75	95.6175298805	3e-118	240	M03930:80:000000000-BJ75H:1:2108:16335:11777	TACAGAGAGTGCAAGCGTTAATCGGAATTATTGGGCGTAAAGAGCTCGTAGGCGGCTTGTCGCGTCGGCTGTGAAAACCTGGGGCTCAACCCCGGGCCTGCAGCCGATACGGGCAAGCTAGAATTCGGTAGGGGAGACTGGAACTCCTGGTGTAGCGGTGAAATGCGCAGATATCAGGAAGAACACCGGTGGCGAAGGCGGGTCTCTGGGCCGATATTGACGCTGAGGAGCGAAAGCGTGGGGAGCGAACA	Cluster_318	1622	24	0	0	0	0	0	0	0	0	0	0	1	0	0	0	0	0	0	0	0	0	0	0	0	2	0	3	0	1	1	2	0	7	0	4	0	0	5	0
na	Bacteria;Actinobacteria;Actinobacteria;Micrococcales;Intrasporangiaceae;Multi-affiliation;Multi-affiliation	multi-subject	98.35	96.812749004	3e-118	243	M03930:80:000000000-BJ75H:1:1116:27348:15290	TACAGAGAGTGCAAGCGTTAATCGGAATTATTGGGCGTAAAGAGCTTGTAGGCGGTTTGTCGCGTCTGCTGTGAAAATCCGGGGCTCAACCCCGGACTTGCAGTGGGTACGGGCAGACTAGAGTGTGGTAGGGGAGACTGGAATTCCTGGTGTAGCGGTGAAATGCGCAGATATCAGGAGGAACACCGATGGCGAAGGCAGGTCTCTGGGCCACTACTGACGCTGAGAAGCGAAAGCATGGGGAGCGAACA	Cluster_320	743	25	0	0	0	0	0	0	0	0	0	1	0	0	0	0	0	0	0	0	0	0	0	0	3	0	0	3	0	0	0	0	0	0	0	0	0	0	0	0
na	Bacteria;Proteobacteria;Alphaproteobacteria;Sphingomonadales;Sphingomonadaceae;Novosphingobium;Multi-affiliation	multi-subject	100.0	100.0	3e-129	251	M03930:134:000000000-C6PCP:1:1101:16864:10777	TACGGAGGGAGCTAGCGTTGTTCGGAATTACTGGGCGTAAAGCGCACGTAGGCGGTACATCAAGTCAGGGGTGAAAGCCCGGAGCTCAACTCCGGAACTGCCCTTGAAACTAGTGTGCTAGAATCTTGGAGAGGCGGGTGGAATTCCGAGTGTAGAGGTGAAATTCGTAGATATTCGGAAGAACACCAGTGGCGAAGGCGGCCCGCTGGACAAGTATTGACGCTGAGGTGCGAAAGCGTGGGGAGCAAACA	Cluster_321	424	0	0	0	0	0	0	0	0	0	0	0	0	0	0	0	0	0	0	0	0	0	0	0	417	0	0	0	0	0	0	0	0	0	0	0	0	0	7	0
na	Bacteria;Acidobacteria;Acidobacteriia;Acidobacteriales;Acidobacteriaceae (Subgroup 1);Edaphobacter;Edaphobacter sp.	KF424996.1.1424	96.05	100.0	1e-112	253	M03930:80:000000000-BJ75H:1:1116:13541:19188	TACGAGGGGGGCGAGCGTTGTTCGGAATTATTGGGCGTAAAGGGCGCGTAGGCGGTTTGACAAGTCTTGTGTGAAATCTCTGGGCTCAACCCAGAGTCTGCACGGGAAACTGTCGGGCTAGAGGATGGGAGAGGTGAGTGGAATTTCCGGTGTAGCGGTGAAATGCGTAGATATCGGAAGGAACACCAGTGGCGAAGGCGACTTCCTGGACCAATACTGACACTGAGGCGCGAAAGCGTAGGGAGCAAACA	Cluster_322	442	9	0	0	0	0	0	0	0	0	0	0	0	0	0	0	0	0	0	0	0	0	0	0	0	0	0	0	0	0	0	0	0	0	0	0	0	0	0	0
na	Bacteria;Actinobacteria;Thermoleophilia;Solirubrobacterales;Solirubrobacteraceae;Conexibacter;unknown species	DQ906063.1.1502	98.01	100.0	6e-121	251	M03930:134:000000000-C6PCP:1:2103:20727:10527	TACGTAGGGGGCTAGCGTTGTCCGGAATCATTGGGCGTAAAGCGCGTGTAGGCGGCTTGACAAGTCTGCTGTGAAAGTCCAGGGCTCAACCCTGGAAAGCCGGTGGAAACTGTCAAGCTAGAGTCCGGAAGAGGCGAGTGGAATTCCTGGTGTAGCGGTGAAATGCGCAGATATCAGGAGGAACACCAATGGCGAAGGCAGCTCGCTGGGACGGTACTGACGCTGAGACGCGAAAGCGTGGGGAGCAAACA	Cluster_326	782	0	3	0	0	0	0	0	0	0	20	0	0	2	137	0	26	40	113	0	0	0	0	32	0	17	0	0	0	0	18	1	0	14	0	175	0	0	41	0
na	Bacteria;Proteobacteria;Gammaproteobacteria;Betaproteobacteriales;Burkholderiaceae;Multi-affiliation;Multi-affiliation	multi-subject	100.0	100.0	3e-129	251	M03930:134:000000000-C6PCP:1:1101:9973:15129	TACGTAGGGTGCAAGCGTTAATCGGAATTACTGGGCGTAAAGCGTGCGCAGGCGGTGATGTAAGACAGTTGTGAAATCCCCGGGCTCAACCTGGGAACTGCATCTGTGACTGCATCGCTGGAGTGCGGCAGAGGGGGATGGAATTCCGCGTGTAGCAGTGAAATGCGTAGATATGCGGAGGAACACCGATGGCGAAGGCAATCCCCTGGGCCTGCACTGACGCTCATGCACGAAAGCGTGGGGAGCAAACA	Cluster_327	825	7	0	0	44	0	0	0	0	0	0	0	0	0	0	0	72	0	17	49	0	0	0	0	0	0	10	0	0	0	0	36	0	0	0	13	5	0	0	0
na	Bacteria;Actinobacteria;Actinobacteria;Frankiales;Frankiaceae;Jatrophihabitans;Multi-affiliation	multi-subject	98.41	100.0	1e-122	251	M03930:134:000000000-C6PCP:1:1108:23138:10833	TACGTAGGGTGCAAGCGTTGTCCGGAATTATTGGGCGTAAAGAGCTCGTAGGCGGCTTGTCGCGTCGGCTGTGAAAACCTGGGGCTCAACCCCGGGCCTGCAGCCGATACGGGCAAGCTAGAATTCGGTAGGGGAGACTGGAATTCCTGGTGTAGCGGTGAAATGCGCAGATATCAGGAGGAACACCGGTGGCGAAGGCGGGTCTCTGGGCAGTAACTGACGCTGAGGAGCGAAAGCGTGGGGAGCGAACA	Cluster_328	1321	3	43	0	45	0	26	2	13	0	25	1	26	0	40	2	36	8	2	0	24	2	0	14	1	26	7	41	1	93	1	47	4	53	8	80	17	0	130	0
na	Bacteria;Bacteroidetes;Bacteroidia;Chitinophagales;Saprospiraceae;unknown genus;metagenome	FPLS01008783.15.1510	89.64	100.0	6e-86	251	M03930:134:000000000-C6PCP:1:1101:6974:19233	TACGGAGGGTGCAAGCGTTATCCGGAATCACTGGGTTTAAAGGGTACGTAGGCGGTCCTATAAGTCAGTAGTGAAAGACCTCGGCTTAACTGAGGCATTGCTATTGATACTGTAGGACTTGAATTAGGTTGAGGTTGGCGGAATGTGTCATGTAGCGGTGAAATGCTTAGATATGACATAGAACATCAAATGCGAAGGCAGCTGACCAAGCTTTTATTGACGCTGAGGTACGAAAGCGTGGGGAGCAAACA	Cluster_329	410	0	0	0	0	0	0	0	0	0	0	3	0	0	0	0	0	0	0	0	0	0	0	0	0	0	0	0	15	0	0	0	0	31	0	0	0	0	0	333
na	Bacteria;Proteobacteria;Alphaproteobacteria;Acetobacterales;Acetobacteraceae;unknown genus;unknown species	KU177015.1.1451	98.81	100.0	7e-125	252	M03930:80:000000000-BJ75H:1:2116:12532:16019	TACGAAGGGGGCTAGCGTTGCTCGGAATGACTGGGCGTAAAGGGCGCGTAGGCGGCTTGTACAGTCAGGTGTGAAATTCCTGGGCTTAACCTGGGGGCTGCACTTGATACGTATAGGCTTGAGTAGGGAAGAGGGTCGTGGAATTCCCAGTGTAGAGGTGAAATTCGTAGATATTGGGAAGAACACCGGTGGCGAAGGCGGCGACCTGGTCCTTTTACTGACGCTGAGGCGCGAAAGCGTGGGGAGCAAACA	Cluster_330	589	1	0	0	0	0	0	0	0	0	0	0	0	0	53	0	0	0	0	0	0	0	0	0	0	0	0	0	0	0	0	0	0	16	0	89	11	0	0	0
na	Bacteria;Proteobacteria;Alphaproteobacteria;Rhizobiales;Beijerinckiaceae;1174-901-12;unknown species	KM882735.1.1294	98.41	100.0	1e-122	251	M03930:134:000000000-C6PCP:1:1119:16621:8547	TACGAAGGGGGCTAGCGTTGTTCGGATTAACTGGGCGTAAAGGGTGCGTAGGCGGGTTTTTAAGTCAGGGGTGAAATCCCGAGGCTCAACCTCGGAACTGCCTTTGATACTGGAAATCTTGAGTCCGGGAGAGGTGAGTGGAACTGCGAGTGTAGAGGTGAAATTCGTAGATATTCGCAAGAACACCAGTGGCGAAGGCGGCTCACTGGCCCGGAACTGACGCTGAGGCACGAAAGCGTGGGGAGCAAACA	Cluster_331	723	1	13	0	80	0	0	0	16	0	65	0	0	0	0	0	53	0	13	0	12	0	0	0	0	0	0	16	0	43	0	5	0	0	0	26	0	0	0	0
na	Bacteria;Proteobacteria;Alphaproteobacteria;Sphingomonadales;Sphingomonadaceae;unknown genus;unknown species	DQ129622.1.1427	97.61	100.0	3e-119	251	M03930:134:000000000-C6PCP:1:2108:16035:8895	TACGGAGGGAGCTAGCGTTGTTCGGAATTACTGGGCGTAAAGCGCACGTAGGCGGCTTTGTAAGTTAGAGGTGAAAGCCCGGAGCTTAACTCCGGAATTGCCTTTAAGACTGCATCGCTTGAATCCGAGAGAGGTGAGTGGAATTCCGAGTGTAGAGGTGAAATTCGTAGATATTCGCAAGAACACCAGTGGCGAAGGCGGCTCACTGGCCCGGAACTGACGCTGAGGTGCGAAAGCGTGGGGAGCAAACA	Cluster_333	478	2	0	0	0	0	5	0	0	0	15	0	0	0	0	0	1	0	3	0	26	0	0	0	0	0	0	0	0	3	0	40	0	0	0	12	11	0	0	0
na	Bacteria;Bacteroidetes;Bacteroidia;Cytophagales;Spirosomaceae;Spirosoma;Spirosoma sp.	LC221821.1.1416	97.21	100.0	1e-117	251	M03930:80:000000000-BJ75H:1:2105:17704:18325	TACGGAGGGTGCAAGCGTTGTCCGGATTTATTGGGTTTAAAGGGTGCGTAGGTGGGCTGGTAAGTCTGGTTTGAAAGCTGGTGGCTCAACCATCAGATGTGGCTGGAAACTGCGGGTCTTGAATGCGTTGGCGGTAGCTGGAACGGGTCATGTAGCGGTGAAATGCATAGATATGACCCAGAACCCCGATTGCGAAGGCAGGCTACTACGACGTGATTGACACTGAGGCACGAGAGCATGGGGAGCCAACA	Cluster_334	426	6	0	0	0	0	0	0	0	0	0	0	0	0	0	0	0	0	0	0	0	0	0	0	0	0	0	0	0	0	0	0	0	0	0	0	0	0	0	0
na	Bacteria;Acidobacteria;Acidobacteriia;Acidobacteriales;Acidobacteriaceae (Subgroup 1);Terriglobus;Multi-affiliation	multi-subject	99.6	100.0	1e-127	251	M03930:134:000000000-C6PCP:1:1101:16466:21673	TACGAGGGGGGCAAGCGTTGTTCGGAATTATTGGGCGTAAAGGGCGCGTAGGCGGTTTGGCAAGTTTGGTGTGAAATCTTCGGGCTCAACTCGAAGTCTGCATCGAAAACTGCCGGGCTTGAGTATGGGAGAGGTGAGTGGAATTTCCGGTGTAGCGGTGAAATGCGTAGATATCGGAAGGAACACCTGTGGCGAAAGCGGCTCACTGGACCATTACTGACGCTGAGGCGCGAAAGCTAGGGGAGCAAACA	Cluster_337	412	2	46	0	0	0	0	0	0	0	11	0	25	0	0	0	0	0	0	0	33	0	0	0	0	0	0	0	0	0	0	18	0	0	0	0	6	0	97	0
na	Bacteria;Proteobacteria;Alphaproteobacteria;Rhizobiales;Labraceae;Labrys;unknown species	EU289458.1.1447	99.6	100.0	1e-127	251	M03930:134:000000000-C6PCP:1:1106:10079:9874	TACGAAGGGGGCTAGCGTTGTTCGGAATCACTGGGCGTAAAGCGCACGTAGGCGGATTGTTAAGTCGGGGGTGAAATCCTGAGGCTCAACCTCAGAACTGCCTTCGATACTGGCGATCTTGAGTCCGGAAGAGGATGGTGGAACAGCGAGTGTAGAGGTGAAATTCGTAGATATTCGCTAGAACACCGGTGGCGAAGGCGGCCATCTGGTCCGGTACTGACGCTGAGGTGCGAAAGCGTGGGGAGCAAACA	Cluster_338	409	0	0	0	0	0	0	0	0	0	19	0	0	0	0	0	0	0	0	0	0	0	0	26	0	7	0	0	0	36	0	0	0	0	0	0	15	0	35	0
na	Bacteria;Acidobacteria;Acidobacteriia;Acidobacteriales;Acidobacteriaceae (Subgroup 1);Acidipila;unknown species	JF228132.1.1321	100.0	100.0	3e-129	251	M03930:134:000000000-C6PCP:1:1108:26607:19261	TACGAGGGGGGCGAGCGTTGTTCGGAATTATTGGGCGTAAAGGGTGCGTAGGCGGTTTGGTAAGTCTTATGTGAAATCTTCGGGCTCAACTCGAAGTCTGCATGAGAAACTGCCGGGCTTGAGTATGGGAGAGGTGAGTGGAATTCCCGGTGTAGCGGTGAAATGCGTAGATATCGGGAGGAACACCTGTGGCGAAAGCGGCTCACTGGACCATAACTGACGCTGAGGCACGAAAGCTAGGGGAGCAAACA	Cluster_339	753	2	16	0	31	0	0	0	0	0	12	0	13	0	0	0	0	0	24	0	0	0	0	0	0	0	0	43	0	4	0	118	0	0	0	1	8	0	0	0
na	Bacteria;Cyanobacteria;Melainabacteria;Obscuribacterales;unknown family;unknown genus;unknown species	GU225979.1.1472	99.6	100.0	1e-127	251	M03930:134:000000000-C6PCP:1:1101:19716:23340	GACGTAGGATGCAAGCGTTGTCCGGATTTATTGGGCGTAAAGAGTTCGTAGGCGGTTTGTTAAGTCTGATGTTAAAGATCGGGGCTCAACCTCGGGAGTGCATTGGATACTGGCAGACTGGAGTGTGGTAGAGGTTAGTGGAATTCCCAGTGTAGCGGTGAAATGCGTAGATATTGGGAAGAACACCAGTGGCGTAGGCGACTAACTGGGCCATAACTGACGCTGAGGAACGAAAGCCAGGGGAGCGAATG	Cluster_343	424	0	0	0	0	0	58	0	0	0	0	0	0	40	0	165	0	49	0	0	47	0	0	0	0	0	0	0	0	0	32	0	0	0	0	0	0	0	0	0
na	Bacteria;Actinobacteria;Actinobacteria;Micrococcales;Intrasporangiaceae;Terrabacter;Multi-affiliation	multi-subject	100.0	100.0	3e-129	251	M03930:134:000000000-C6PCP:1:1101:18915:7288	TACGTAGGGTGCGAGCGTTGTCCGGAATTATTGGGCGTAAAGAGCTTGTAGGTGGTTTGTCGCGTCTGCTGTGAAAATCCGAGGCTCAACCTCGGACTTGCAGTGGGTACGGGCAGACTAGAGTGTGGTAGGGGAGACTGGAATTCCTGGTGTAGCGGTGGAATGCGCAGATATCAGGAGGAACACCGATGGCGAAGGCAGGTCTCTGGGCCATTACTGACACTGAGAAGCGAAAGCATGGGGAGCGAACA	Cluster_346	402	0	0	0	0	0	0	0	0	0	125	0	0	0	42	0	0	0	0	0	0	0	0	0	0	0	0	0	0	39	0	0	0	0	0	0	0	0	0	0
na	Bacteria;Actinobacteria;Actinobacteria;Micrococcales;Intrasporangiaceae;Arsenicicoccus;unknown species	HM270618.1.1342	100.0	100.0	3e-129	251	M03930:134:000000000-C6PCP:1:1102:26765:19744	TACGTAGGGTGCGAGCGTTGTCCGGAATTATTGGGCGTAAAGAGCTTGTAGGCGGTTTGTCGCGTCTGCTGTGAAAACCCGAGGCTTAACCTCGGGCCTGCAGTGGGTACGGGCAGACTAGAGTGTGGTAGGGGAGACTGGAATTCCTGGTGTAGCGGTGAAATGCGCAGATATCAGGAGGAACACCGATGGCGAAGGCAGGTCTCTGGGCCACTACTGACGCTGAGAAGCGAAAGCATGGGGAGCGAACA	Cluster_347	405	0	0	0	71	0	0	0	0	0	0	0	9	0	0	0	0	0	0	0	0	0	0	36	0	0	0	0	0	44	0	0	0	0	0	0	94	0	6	0
na	Bacteria;Bacteroidetes;Bacteroidia;Chitinophagales;Chitinophagaceae;unknown genus;Multi-affiliation	multi-subject	multi-identity	100.0	3e-124	multi-alignment-lg	M03930:80:000000000-BJ75H:1:1110:13675:7974	TACGGAGGGTGCAAGCGTTATCCGGATTCACTGGGTTTAAAGGGTGCGTAGGCGGGCAGGTAAGTCAGTGGTGAAATCTCCGGGCTTAACCCGGAAACTGCCGTTGATACTATCTGTCTTGAATTTAGTGGAGGTGAGCGGAATATGTCATGTAGCGGTGAAATGCTTAGATATGACATAGAACACCGATTGCGAAGGCAGCTCGCTACACTATTATTGACGCTGAGGCACGAAAGCGTGGGGATCAAACA	Cluster_348	436	11	0	0	0	0	0	0	0	0	0	0	0	0	0	0	0	0	0	0	0	0	0	0	0	0	0	0	0	0	0	0	0	0	0	0	0	0	0	0
na	Bacteria;Bacteroidetes;Bacteroidia;Sphingobacteriales;env.OPS 17;unknown genus;unknown species	JN672038.1.1286	98.42	100.0	1e-122	253	M03930:134:000000000-C6PCP:1:1104:10656:16629	GACGAAGGATGCAAGCGTTATCCGGATTCATTGGGTTTAAAGGGAGCGTAGGTGGCCTTATAAGTCAGTGGTGAAATCTCCTCGCTTAACGAGGAAATTGCCATTGATACTGTAGGGCTTGAGTACAGTTGCTGTGGGCGGAATATGACATGTAGTGGTGAAATACATAGAGATGTCATAGAACACCGATTGCGAAGGCAGCTCACAAAACTGTAACTGACACTGAGGCTCGAAAGTGCGGGGATCAAACA	Cluster_350	401	0	0	0	0	0	0	0	0	0	0	0	0	11	0	0	0	0	0	39	0	0	0	0	48	0	0	0	0	33	25	0	0	0	0	55	7	0	0	183
na	Bacteria;Proteobacteria;Gammaproteobacteria;Pseudomonadales;Moraxellaceae;Moraxella;Moraxella nonliquefaciens	AF005176.1.1445	100.0	100.0	3e-129	251	M03930:134:000000000-C6PCP:1:1110:10855:19249	TACAGAGGGTGCAAGCGTTAATCGGAATTACTGGGCGTAAAGTGCGCGTAGGTGGTTATTTAAGTCAGATGTGAAAGCCCCGGGCTTAACCTGGGAACTGCATCTGATACTGGATAACTAGAGTAGGTGAGAGGGGAGTAGAATTCCAGGTGTAGCGGTGAAATGCGTAGAGATCTGGAGGAATACCGATGGCGAAGGCAGCTCCCTGGCATCATACTGACACTGAGGTGCGAAAGCGTGGGTAGCAAACA	Cluster_352	373	0	0	0	0	0	0	0	0	0	0	2	0	0	0	0	0	3	31	0	0	0	0	0	59	90	0	0	45	0	0	0	0	0	116	0	0	0	0	0
na	Bacteria;Chloroflexi;Anaerolineae;Anaerolineales;Anaerolineaceae;unknown genus;unknown species	EU134162.1.1320	86.51	99.6015936255	5e-72	252	M03930:134:000000000-C6PCP:1:1101:23882:10844	TACGTAGGAGGCGAGCGTTGTCCGGAATCACTGGGCGTAAAGCGCGTGTAGGCGGTAGGGTAAGTCGATGCTGAAATCTGCGAGCTTAACTTGCAGGAGTGTATGGAAACTACCCAACTAGAGGAAGGTAGAGGAAGGTGGAATTCCCGGTGTAGTGGTGAAATGCGTAGATATCGGGAGGAACACCAGCGGCGAAGGCGGCCTTCTGGGCCTGTCCTGACGCTGAGACGCGAAGGCCAGGGTAGCGAACG	Cluster_353	417	0	0	0	0	0	0	0	0	0	0	0	0	0	0	0	0	0	0	0	0	0	0	0	0	186	0	0	0	0	0	0	0	0	0	210	0	0	0	0
na	Bacteria;Proteobacteria;Alphaproteobacteria;Rhizobiales;Beijerinckiaceae;1174-901-12;unknown species	EU289421.1.1449	98.01	100.0	6e-121	251	M03930:80:000000000-BJ75H:1:1115:11890:8082	TACGAAGGGGGCTAGCGTTGTTCGGATTTACTGGGCGTAAAGGGCGCGTAGGCGGACCTGTAAGTCAGGGGTGAAATCCCACAGCTCAACTGTGGAACTGCCTTTGATACTGTGGGTCTTGAGTCCGGGAGAGGTGAGTGGAACTGCGAGTGTAGAGGTGAAATTCGTAGATATTCGCAAGAACACCAGTGGCGAAGGCGGCTCACTGGCCCGGAACTGACGCTGAGGCGCGAAAGCGTGGGGAGCAAACA	Cluster_355	486	5	7	0	0	0	0	0	20	0	0	0	0	0	0	0	17	0	0	0	0	0	0	8	0	0	0	8	0	0	0	0	0	176	0	0	30	0	0	0
na	Bacteria;Actinobacteria;Acidimicrobiia;IMCC26256;unknown family;unknown genus;unknown species	JX098415.1.1344	98.02	100.0	2e-121	252	M03930:134:000000000-C6PCP:1:1102:12360:2421	TACGTAGGGAGCAAGCGTTGTCCGGAATCATTGGGCGTAAAGAGCTCGTAGGCGGTTTGCTAAGTCGGATGTGAAACCTCCAGGCTCAACCTGGAGCCGCCATTCGATACTGGCATGACTAGAGTCCGGTAGGGGCCCACGGAACTCCTGGTGTAGCGGTGAAATGCGCAGATATCAGGAAGAACACCGATGGCGAAGGCAGTGGGCTGGGCCGGCACTGACGCTGAGGAGCGAAAGCGTGGGTAGCGAACA	Cluster_356	783	1	0	0	0	0	0	0	30	0	1	0	14	3	43	0	67	0	165	0	3	0	0	5	0	0	0	0	0	90	14	22	0	46	0	53	0	0	0	0
na	Bacteria;Proteobacteria;Alphaproteobacteria;Rhizobiales;Rhizobiaceae;Aureimonas;Multi-affiliation	multi-subject	100.0	100.0	3e-129	251	M03930:134:000000000-C6PCP:1:1101:15335:5180	TACGAAGGGGGCTAGCGTTGTTCGGAATTACTGGGCGTAAAGCGCACGTAGGCGGACATTTAAGTCAGGGGTGAAATCCCGGGGCTCAACCCCGGAACGGCCTTTGATACTGGGTGTCTTGAGTTCGGAAGAGGTGAGTGGAATTGCGAGTGTAGAGGTGAAATTCGTAGATATTCGCAGGAACACCAGTGGCGAAGGCGGCTCACTGGTCCGATACTGACGCTGAGGTGCGAAAGCGTGGGGAGCAAACA	Cluster_357	480	0	0	0	0	0	0	0	0	0	0	0	0	0	0	0	160	0	0	0	0	0	0	0	0	0	0	0	0	0	0	20	0	35	0	0	0	0	25	0
na	Bacteria;Actinobacteria;Actinobacteria;Micrococcales;Microbacteriaceae;Multi-affiliation;Multi-affiliation	multi-subject	98.01	100.0	6e-121	251	M03930:134:000000000-C6PCP:1:1103:26940:17023	TACGTAGGGTGCAAGCGTTGTCCGGAATTATTGGGCGTAAAGAGCTCGTAGGCGGTTTGTCGCGTCTGCTGTGAAATCCCGAGGCTCAACCTCGGGCTTGCAGTGGGTACGGGCAGACTAGAGTGCGGTAGGGGAGATTGGAATTCCTGGTGTAGCGGTGGAATGCGCAGATATCAGGAGGAACACCGGTGGCGAAGGCGGGTCTCTGGGCAGTAACTGACGCTGAGAAGCGAAAGCGTGGGGAGCGAACA	Cluster_358	603	0	0	0	6	17	4	0	0	0	3	0	2	0	2	18	4	5	1	13	2	1	6	1	8	1	12	8	4	2	4	16	36	1	12	2	0	3	28	0
na	Bacteria;Actinobacteria;Acidimicrobiia;IMCC26256;unknown family;unknown genus;unknown species	FR749814.1.1484	98.81	100.0	7e-125	252	M03930:134:000000000-C6PCP:1:1101:14836:15133	TACGTAGGGAGCAAGCGTTGTCCGGAATCATTGGGCGTAAAGAGCTCGTAGGCGGTTTGGTAAGTCGGATGTGAAACCTCCAGGCTCAACCTGGAGCCGCCATCCGATACTGCCATGACTTGAGTCCGGTAGGGGCCCACGGAACTCCTGGTGTAGCGGTGAAATGCGCAGATATCAGGAAGAACACCGATGGCGAAGGCAGTGGGCTGGGCCGGCACTGACGCTGAGGAGCGAAAGCGTGGGGAGCGAACA	Cluster_359	403	0	18	0	0	0	0	0	323	0	13	0	31	0	0	0	0	0	9	0	0	0	0	0	0	0	0	0	0	0	0	0	0	0	0	0	0	0	0	0
na	Bacteria;Bacteroidetes;Bacteroidia;Cytophagales;Hymenobacteraceae;Hymenobacter;unknown species	multi-subject	multi-identity	100.0	1e-112	multi-alignment-lg	M03930:80:000000000-BJ75H:1:1112:20081:11588	TACGGAGGGTGCGAGCGTTGTCCGGATTTATTGGGTTTAAAGGGTGCGTAGGCGGCTGGGTAAGTCCGGGGTGAAAGCCCGTTGCTCAACAACGGAACTGCCCTGGATACTGCTCAGCTTGAATACAGTGGAGGTTGGCGGAATGGACCGAGTAGCGGTGAAATGCATAGATACGGTCCAGAACCCCGATTGCGAAGGCAGCTGACTACACTGTGATTGACGCTGAGGCACGACAGCGTGGGGAGCGAACA	Cluster_360	429	2	0	0	0	0	0	0	0	0	0	0	0	0	0	0	0	0	0	0	0	0	0	0	0	0	0	0	0	0	0	0	0	0	0	0	13	0	0	0
na	Bacteria;Proteobacteria;Alphaproteobacteria;Rhizobiales;Beijerinckiaceae;1174-901-12;unknown species	FJ595605.1.1283	98.41	100.0	1e-122	251	M03930:134:000000000-C6PCP:1:1101:20849:16095	TACGAAGGGGGCTAGCGTTGTTCGGAATTACTGGGCGTAAAGGGCGCGTAGGCGGATTGTTAAGTCAGGGGTGAAATGCCGGGGCTCAACCTTGGAACTGCCTTTGATACTGGCGATCTTGAGTCCGGGAGAGGTGAGTGGAACTGCGAGTGTAGAGGTGAAATTCGTAGATATTCGCAAGAACACCAGTGGCGAAGGCGGCTCACTGGCCCGGAACTGACGCTGAGGCGCGAAAGCGTGGGGAGCAAACA	Cluster_361	407	2	0	0	0	0	10	0	11	0	13	0	11	0	3	0	0	0	4	0	0	0	0	25	0	190	0	0	0	0	0	0	0	1	0	82	0	0	0	0
na	Bacteria;Proteobacteria;Alphaproteobacteria;Rhizobiales;Xanthobacteraceae;Multi-affiliation;Multi-affiliation	multi-subject	100.0	100.0	3e-129	251	M03930:134:000000000-C6PCP:1:1102:9703:8334	TACGAAGGGGGCTAGCGTTGCTCGGAATCACTGGGCGTAAAGGGTGCGTAGGCGGGTTTTTAAGTCAGAGGTGAAATCCTGGAGCTCAACTCCAGAACTGCCTTTGATACTGAGAATCTTGAGTTCGGGAGAGGTGAGTGGAACTGCGAGTGTAGAGGTGAAATTCGTAGATATTCGCAAGAACACCAGTGGCGAAGGCGGCTCACTGGCCCGATACTGACGCTGAGGCACGAAAGCGTGGGGAGCAAACA	Cluster_362	399	0	0	0	0	0	0	0	0	0	0	0	0	0	0	0	0	0	0	0	0	0	0	0	0	0	0	0	0	0	0	75	0	14	0	61	0	0	0	0
na	Bacteria;Proteobacteria;Alphaproteobacteria;Sphingomonadales;Sphingomonadaceae;Sphingomonas;unknown species	multi-subject	99.2	100.0	6e-126	251	M03930:134:000000000-C6PCP:1:2106:19489:12114	TACGGAGGGGGCTAGCGTTGTTCGGAATTACTGGGCGTAAAGCGCACGTAGGCGGCTTTACAAGTCAGAGGTGAAAGCCTGGAGCTCAACTTCAGAATTGCCTTTGAGACTGTATCGCTTGAACACGGGAGAGGTGAGTGGAATTCCGAGTGTAGAGGTGAAATTCGTAGATATTCGGAAGAACACCAGTGGCGAAGGCGGCTCACTGGACCGTTGTTGACGCTGAGGTGCGAAAGCGTGGGGAGCAAACA	Cluster_363	816	8	0	0	27	0	34	0	10	0	0	0	0	0	0	0	0	0	27	0	0	0	0	0	0	99	0	7	0	0	0	16	0	0	0	2	1	0	0	0
na	Bacteria;Actinobacteria;Actinobacteria;Micrococcales;Intrasporangiaceae;Lapillicoccus;Multi-affiliation	multi-subject	98.41	100.0	1e-122	251	M03930:134:000000000-C6PCP:1:1117:12828:5583	TACGTAGGGTGCGAGCGTTGTCCGGAATTATTGGGCGTAAAGAGCTTGTAGGCGGTCTGTCGCGTCTGCTGTGAAAATCCGGGGCTCAACCCCGGACTTGCAGTGGGTACGGGCAGACTAGAGTGTGGTAGGGGAGACTGGAATTCCTGGTGTAGCGGTGAAATGCGCAGATATCAGGAGGAACACCGATGGCGAAGGCAGATCTCTGGGCCGTAACTGACGCTGAGGAGCGAAAGCGTGGGGAGCGAACA	Cluster_364	622	0	0	0	31	48	0	9	26	1	9	20	9	0	0	21	3	25	1	4	0	15	14	2	77	7	13	5	3	1	6	0	6	5	122	0	0	28	2	0
na	Bacteria;Proteobacteria;Alphaproteobacteria;Acetobacterales;Acetobacteraceae;Acidiphilium;unknown species	JF182044.1.1314	96.02	100.0	1e-112	251	M03930:80:000000000-BJ75H:1:1109:20810:9552	TACGAAGGGGGCTAGCGTTGCTCGGAATGACTGGGCGTAAAGGGCGCGTAGGTGGATGGGTTTGTCGGGCGTGAAATTCCAGGGCTTAACCTTGGGGCTGCGTTCGAGACGGCTTGTCTGGAGTTTGGAAGAGGGTCGTGGAATTCCCAGTGTAGAGGTGAAATTCGTAGATATTGGGAAGAACACCGGTGGCGAAGGCGGCGACCTGGTCCAAGACTGACGCTGATGCGCGAAAGCGTGGGGAGCAAACA	Cluster_365	382	4	6	0	0	0	30	0	0	0	0	0	0	0	0	0	0	0	0	0	0	0	0	0	0	0	0	0	0	0	0	0	0	0	0	0	0	0	0	0
na	Bacteria;Verrucomicrobia;Verrucomicrobiae;Chthoniobacterales;Chthoniobacteraceae;LD29;unknown species	multi-subject	97.61	100.0	3e-119	251	M03930:134:000000000-C6PCP:1:1101:27579:10233	TACAGAGGTCTCAAGCGTTGTTCGGATTCATTGGGCGTAAAGGGTGCGTAGGCGGTCGGGTAAGTCGGATGTGAAATCCTGGGGCTCAACCTCAGAACTGCATTCGATACTGCTTGGCTAGAGTACTGGAGAGGTGAGTGGAATTCACGGTGTAGCAGTGAAATGCGTAGATATCGTGAGGAAGACCAGCGGCGAAGGCGGCTCACTGGACAGTTACTGACGCTGAGGCACGAAGGCCAGGGGAGCAAACG	Cluster_366	405	8	0	0	0	0	28	0	0	0	11	0	0	0	0	0	0	0	0	0	88	0	0	0	0	0	0	0	0	0	0	0	0	0	0	0	0	0	0	0
na	Bacteria;Acidobacteria;Acidobacteriia;Solibacterales;Solibacteraceae (Subgroup 3);Bryobacter;unknown species	AJ292589.1.1463	95.62	100.0	6e-111	251	M03930:80:000000000-BJ75H:1:1117:13175:7165	TACGTAGGCAGCAAGCGTTGTTCGGAGTTACTGGGCGTAAAGAGTCTGTAGGCGGTGTCCTAAGTTTGGTGTGAAATCTCCCGGCTTAACCGGGAGGGTGCGCCGAAGACTGGGATGCTGGAGTATGGGAGAGGAAAGCGGAATTCCTGGTGTAGCGGTGAAATGCGTAGATATCAGGAGGAACACCGGTGGTGTAGACGGCTTTCTGGACCATGACTGACGCTGAGAGACGAAAGCGTGGGGAGCAAACA	Cluster_367	477	5	45	0	0	0	0	0	84	0	0	0	15	0	0	0	0	0	0	0	17	0	0	34	0	149	0	0	0	0	0	0	0	0	0	0	0	0	0	0
na	Bacteria;FBP;unknown class;unknown order;unknown family;unknown genus;unknown species	JF167832.1.1330	100.0	100.0	3e-129	251	M03930:80:000000000-BJ75H:1:1103:4590:14366	TACGTAGGTGGCAAGCGTTGTCCGGATTTACTGGGCGTAAAGGGCAGGCAGGCGGATCGTTAAGTAGAAAGTGAAAGGTCGGAGCTCAACTCCAACATTGCTTTCTATACTGGCGGTCTTGAGTCCCGGAGGGGAGAGCGGAACGACACGTGTAGCGGTGAAATGCGTTGATATGTGTCGGAACACCAATGGCGAAGGCAGCTCTCTGGACGGGTACTGACGCTCATCTGCGAAAGCCGAGGTAGCGAACA	Cluster_368	910	2	0	0	0	0	19	0	0	0	0	0	0	0	0	0	0	0	0	0	0	0	0	0	0	0	0	28	0	0	0	0	0	23	0	0	0	0	0	0
na	Bacteria;Actinobacteria;Actinobacteria;Propionibacteriales;Nocardioidaceae;Nocardioides;Multi-affiliation	multi-subject	99.6	100.0	1e-127	251	M03930:134:000000000-C6PCP:1:1101:25287:10724	TACGTAGGGTGCGAGCGTTGTCCGGAATTATTGGGCGTAAAGGGCTCGTAGGCGGTTTGTTGCGTCGGGAGTGAAAACACTGGGCTTAACCGAGTGCTTGCTTTCGATACGGGCAGACTTGAGGCATTGAGGGGAGAACGGAATTCCTGGTGTAGCGGTGAAATGCGCAGATATCAGGAGGAACACCGGTGGCGAAGGCGGTTCTCTGGCAATGTTCTGACGCTGAGGAGCGAAAGTGTGGGGAGCGAACA	Cluster_369	371	0	0	0	0	0	109	0	0	0	0	21	0	0	0	0	39	0	0	0	0	51	0	0	10	0	0	0	0	0	0	0	0	0	0	0	10	0	51	0
na	Bacteria;Actinobacteria;Thermoleophilia;Solirubrobacterales;Solirubrobacteraceae;Solirubrobacter;unknown species	FJ592862.1.1402	99.6	100.0	1e-127	251	M03930:134:000000000-C6PCP:1:1108:20046:20691	TACGTAGGGGGCAAGCGTTGTCCGGAATCATTGGGCGTAAAGAGCGTGTAGGCGGCCTGATAAGTCGGCTGTGAAAGTCAAGGGCTCAACCCTTGAATGCCGGCCGATACTGTCAGGCTAGAGTCCGGAAGAGGCGAGTGGAATTCCTGGTGTAGCGGTGAAATGCGCAGATATCAGGAGGAACACCGATGGCGAAGGCAGCTCGCTGGGACGGTACTGACGCTGAGACGCGAAAGCGTGGGGAGCGAACA	Cluster_370	386	0	0	0	28	0	0	0	0	0	0	0	0	0	0	0	0	0	0	0	76	0	0	0	0	55	0	0	0	0	0	0	0	0	0	0	0	0	0	0
na	Bacteria;Actinobacteria;Thermoleophilia;Solirubrobacterales;Solirubrobacteraceae;Solirubrobacter;unknown species	EU289443.1.1512	100.0	100.0	3e-129	251	M03930:134:000000000-C6PCP:1:1101:18808:23247	TACGTAGGGGGCAAGCGTTGTCCGGAATCATTGGGCGTAAAGCGCGTGTAGGCGGTTCAGTAAGTCTGCTGTGAAAGTCCAGGGCTCAACCCTGGGATGCCGGTGGATACTGCTGGGCTAGAGTACGGAAGAGGCGAGTGGAATTCCCGGTGTAGCGGTGAAATGCGCAGATATCGGGAGGAACACCTATTGCGAAGGCAGCTCGCTGGGACGTTACTGACGCTGAGACGCGAAAGCGTGGGGAGCAAACA	Cluster_371	381	4	0	0	0	0	65	0	0	0	0	0	20	0	0	0	0	0	2	0	0	0	0	40	0	0	0	0	0	0	0	0	0	0	0	0	39	0	0	0
na	Bacteria;Actinobacteria;Thermoleophilia;Solirubrobacterales;Solirubrobacteraceae;Conexibacter;unknown species	HM269983.1.1366	98.41	100.0	1e-122	251	M03930:134:000000000-C6PCP:1:1106:3241:10381	TACGTAGGGGGCTAGCGTTGTCCGGAATCATTGGGCGTAAAGCGCGTGTAGGCGGCCCGATAAGTCCGCTGTGAAAGTCCAGGGCTCAACCCTGGAATGCCGGTGGAAACTGTCGGGCTAGAGTCCGGAAGAGGCGAGTGGAATTCCTGGTGTAGCGGTGAAATGCGCAGATATCAGGAAGAACACCAATGGCGAAGGCAGCTCGCTGGGACGGTACTGACGCTGAGACGCGAAAGCGTGGGGAGCAAACA	Cluster_372	377	0	0	0	0	0	18	0	0	0	10	0	0	0	0	181	30	0	28	0	0	0	0	38	0	0	0	0	0	0	0	0	0	0	0	0	25	0	0	0
na	Bacteria;Bacteroidetes;Bacteroidia;Chitinophagales;Chitinophagaceae;Parafilimonas;unknown species	DQ450748.1.1393	98.8	100.0	3e-124	251	M03930:80:000000000-BJ75H:1:1113:6652:11161	TACGGAGGGTGCAAGCGTTATCCGGATTTACTGGGTTTAAAGGGTGCGCAGGCGGATATGTAAGTCAGTGGTGAAATCTCCGGGCTTAACCCGGAAATTGCCGTTGATACTATATATCTTGAATGCTGTGGAGGTAAGCAGAATATGTCATGTAGCGGTGAAATGCTTAGAGATGACATAGAATACCTATTGCGAAGGCAGCTTACTACGCAGATATTGACGCTCATGCACGAAAGCGTGGGGATCAAACA	Cluster_373	403	18	45	0	0	0	0	0	0	0	0	0	0	0	0	0	0	0	0	0	96	0	0	103	0	0	0	0	0	0	0	0	0	0	0	0	36	0	0	0
na	Bacteria;Proteobacteria;Deltaproteobacteria;Myxococcales;Nannocystaceae;Nannocystis;unknown species	JN825513.1.1421	99.6	100.0	1e-127	251	M03930:134:000000000-C6PCP:1:2103:11180:17664	TACGGAGGGTGCAAACGTTGCTCGGAATCATTGGGCGTAAAGCGCACGTAGGCGGCCTATCAAGTCGGATGTGAAAGCCCTGGGCTCAACCCCGGAAGTGCATCCGAAACTGATAGGCTTGAATGCCGGAGGGGCCCAGAGAATTCCCGGTGTAGAGGTGAAATTCGTAGATATCGGGAGGAATACCAGTGGCGAAGGCGCTGGGCTGGACGGCTATTGACGCTGAGGTGCGAAAGCGTGGGGAGCAAACA	Cluster_374	356	0	0	0	0	0	0	0	0	0	0	0	0	0	0	3	0	0	0	0	0	0	0	0	0	0	0	0	0	0	0	0	26	0	0	0	0	0	0	313
na	Bacteria;Actinobacteria;Acidimicrobiia;Microtrichales;unknown family;unknown genus;unknown species	FJ478585.1.1483	98.41	100.0	3e-123	252	M03930:80:000000000-BJ75H:1:1118:8480:4372	CACGTAGGGAGCGAGCGTTGTCCGGATTTATTGGGCGTAAAGAGCTCGTAGGCGGTTCGGTAAGTCGGGTGTGAAACCTCCAGGCTCAACCTGGAGTCGCCACTCGATACTGCTGTGACTAGAGTCCGGTAGGGGAGCGTGGAATTCCTGGTGTAGCGGTGAAATGCGCAGATATCAGGAGGAACACCAGCGGCGAAGGCGGCGCTCTGGGCCGGAACTGACGCTGAGGAGCGAAAGCGTGGGTAGCAAACA	Cluster_376	393	13	0	0	0	0	0	0	2	0	0	0	0	0	0	0	0	0	0	0	10	0	0	32	0	130	0	0	0	0	0	0	0	0	0	0	43	0	0	0
na	Bacteria;Acidobacteria;Acidobacteriia;Solibacterales;Solibacteraceae (Subgroup 3);Bryobacter;unknown species	multi-subject	multi-identity	100.0	3e-104	multi-alignment-lg	M03930:80:000000000-BJ75H:1:1101:27633:10438	TACGTAGGCAGCGAGCGTTGTTCGGAATTACTGGGCGTAAAGAGTGTGTAGGCGGTGCTCTAAGTTCGGTGTGAAATCTCCTGGCTTAACTGGGAGGGTGCGCCGGAAACTGGAGTGCTCGAGCGTGGGAGAGGAAAGCGGAATTCCTGGTGTAGCGGTGAAATGCGTAGATATCGGAAGGAACACCAGTGGCGAAGGCGACTTCCTGGACCAATACTGACACTGAGGCGCGAAAGCGTAGGGAGCAAACA	Cluster_377	996	25	0	0	0	0	0	0	0	0	0	0	0	0	0	0	0	0	0	0	0	0	0	0	0	0	0	0	0	0	0	0	0	0	0	0	0	0	0	0
na	Bacteria;Actinobacteria;Actinobacteria;Corynebacteriales;Mycobacteriaceae;Mycobacterium;Multi-affiliation	multi-subject	98.01	100.0	6e-121	251	M03930:134:000000000-C6PCP:1:1117:15199:17566	TACGTAGGGTGCGAGCGTTGTCCGGAATTACTGGGCGTAAAGAGCTCGTAGGTGGTTTGTCGCGTTGTTCGTGAAAACTCACAGCTCAACTGTGGGCGTGCGGGCGATACGGGCAGACTGGAGTACTGCAGGGGAGACTGGAATTCCTGGTGTAGCGGTGGAATGCGCAGATATCAGGAGGAACACCGGTGGCGAAGGCGGGTCTCTGGGCCGATACTGACGCTGAGGAGCGAAAGCATGGGTAGCGAACA	Cluster_378	691	0	28	0	39	0	15	0	0	0	14	0	24	0	16	0	39	0	4	0	6	0	0	0	0	30	0	65	0	75	2	12	0	42	0	8	7	0	19	0
na	Bacteria;Verrucomicrobia;Verrucomicrobiae;Verrucomicrobiales;Verrucomicrobiaceae;Verrucomicrobium;unknown species	FJ543043.1.1500	83.98	100.0	2e-60	256	M03930:134:000000000-C6PCP:1:1101:18705:15106	TACAGAGGTCTCAAGCGTTGTTCGGAATTACTGGGCGTAAAGGGTGTGTAGGTGGCTGATTAAGTCAGATGTGAAATTTCTGGGCTCAACCCGGAACATGCATCCGATACTGGTTAGCTAGAGCGACTTAGAGGGGTTTGGAACTCACGGTGTAGCAGTGAAATGCGTAGATATCGTGAAGAACACCAAAGGCGAAGGCAAAACCCTGGGAGTCTGCTGACACTGAAACACGAAGGCCAAGGGAGCGAACG	Cluster_379	359	0	0	0	0	0	0	0	0	0	0	0	0	0	0	0	0	0	0	0	0	0	0	0	29	0	0	0	0	0	0	0	0	0	0	0	0	0	0	318
na	Bacteria;Proteobacteria;Alphaproteobacteria;Acetobacterales;Acetobacteraceae;Acidiphilium;unknown species	JX967283.1.1440	97.61	100.0	3e-119	251	M03930:134:000000000-C6PCP:1:1103:15744:4000	TACGAAGGGGGCTAGCGTTGCTCGGAATGACTGGGCGTAAAGGGCGCGTAGGCGGACGGCTTTGTCAGACGTGAAATTCCAGGGCTTAACCTTGGGGCTGCGTTTGAGACGGGTTGTCTTGAGTGGGGAAGAGGGTCGTGGAATTCCCAGTGTAGAGGTGAAATTCGTAGATATTGGGAAGAACACCGGTGGCGAAGGCGGCGACCTGGTCCTTGACTGACGCTGAGGCGCGAAAGCGTGGGGAGCAAACA	Cluster_380	385	0	0	0	0	0	11	0	21	0	8	0	26	0	85	0	0	0	33	0	27	0	0	0	0	0	0	0	0	0	0	0	0	26	0	0	0	0	95	0
na	Bacteria;Proteobacteria;Alphaproteobacteria;Sphingomonadales;Sphingomonadaceae;Sphingobium;Multi-affiliation	multi-subject	100.0	100.0	3e-129	251	M03930:80:000000000-BJ75H:1:1118:12604:16695	TACGGAGGGAGCTAGCGTTGTTCGGAATTACTGGGCGTAAAGCGCACGTAGGCGGCGATTTAAGTCAGAGGTGAAAGCCCGGGGCTCAACCCCGGAACTGCCTTTGAGACTGGATTGCTTGAATCCTGGAGAGGTGAGTGGAATTCCGAGTGTAGAGGTGAAATTCGTAGATATTCGGAAGAACACCAGTGGCGAAGGCGGCTCACTGGACAGGTATTGACGCTGAGGTGCGAAAGCGTGGGGAGCAAACA	Cluster_381	354	1	0	0	0	0	0	0	0	0	0	0	0	0	0	0	0	0	0	0	0	0	0	0	0	0	0	0	0	0	0	0	0	0	0	0	0	0	0	0
na	Bacteria;Actinobacteria;Thermoleophilia;Solirubrobacterales;Solirubrobacteraceae;Conexibacter;unknown species	multi-subject	97.21	100.0	1e-117	251	M03930:134:000000000-C6PCP:1:1101:2959:10179	TACGTAGGGGGCAAGCGTTGTCCGGAATCATTGGGCGTAAAGCGCGTGTAGGCGGCTCGATTAGTCCGCTCTGAAAGTCCGGGGCTCAACCCCGGGAGGCGGGTGGATACTGTCGAGCTAGAGTCCGGAAGGGGCGAGTGGAATTCCTGGTGTAGCGGTGAAATGCGCAGATATCAGGAGGAACACCAATGGCGAAGGCAGCTCGCTGGGACGGTACTGACGCTGAGACGCGAAAGCGTGGGGAGCAAACA	Cluster_382	360	0	230	0	22	0	0	0	0	0	0	0	0	0	0	0	0	0	0	40	0	0	0	23	0	0	0	0	0	0	0	0	0	29	0	0	3	0	0	0
na	Bacteria;Bacteroidetes;Bacteroidia;Cytophagales;Spirosomaceae;Spirosoma;Multi-affiliation	multi-subject	94.82	100.0	1e-107	251	M03930:80:000000000-BJ75H:1:1103:18854:23224	TACGGAGGGTGCGAGCGTTGTCCGGATTTATTGGGTTTAAAGGGTGCGTAGGTGGTTGTTTAAGTCTGGTTTGAAAGCGGGCGGCTTAACCGTCCGATGTGGCTGGAAACTGAACAACTTGAATTACTTGGCGGTAGCTGGAACGGGTCATGTAGCGGTGAAATGCATAGATATGACCCAGAACCCCGATTGCGAAGGCAGGCTACTACGATTTGATTGACACTGAGGCACGAGAGCATGGGGAGCCAACA	Cluster_383	424	7	0	0	0	0	0	0	0	0	0	0	0	0	0	0	0	0	0	0	0	0	0	0	0	0	0	0	0	0	0	0	0	0	0	0	0	0	0	0
na	Bacteria;Bacteroidetes;Bacteroidia;Chitinophagales;Chitinophagaceae;unknown genus;unknown species	DQ450743.1.1359	100.0	100.0	3e-129	251	M03930:80:000000000-BJ75H:1:2101:14156:18998	TACGGAGGGTGCAAGCGTTATCCGGATTCACTGGGTTTAAAGGGTGCGTAGGCGGGTAGGTAAGTCAGTGGTGAAATCTTCGAGCTTAACTCGGAAACTGCCATTGATACTATTTATCTTGAATATTGTGGAGGTAAGCGGAATATGTCATGTAGCGGTGAAATGCTTAGATATGACATAGAACACCTATTGCGAAGGCAGCTTACTACGCATATATTGACGCTGAGGCACGAAAGCGTGGGGATCAAACA	Cluster_384	965	15	0	0	0	0	0	0	0	0	41	0	13	0	0	25	0	0	29	0	0	0	0	5	0	0	0	0	0	0	0	0	47	0	0	128	67	0	0	0
na	Bacteria;Chloroflexi;Chloroflexia;Chloroflexales;Roseiflexaceae;unknown genus;unknown species	JN409163.1.1410	93.23	100.0	6e-101	251	M03930:80:000000000-BJ75H:1:1105:13436:11339	GACAGAGGAGGCAAGCGTTGTCCGGACTTACTGGGCGTAAAGCGTCCGCAGGTGGCACGGCAAGTGGGGTGTGAAAGCTGGTGGCTTAACCGCCAGAGGCCATCCCAAACTGCCGCGCTGGAGCCGGGCAGAGGTGGATGGAATTGCCGGTGTAGTGGTGAAATGCGTAGAGATCGGCAGGAAGACCAAGGGGGAAGCCAGTCCACTGGGCCCGCGCTGACACTCAGGGACGACCGCGTGGGGAGCGAACC	Cluster_386	411	14	0	0	0	0	11	0	0	0	0	0	17	0	0	0	0	0	26	0	22	0	0	0	0	0	0	0	0	0	0	0	0	0	0	0	0	0	0	0
na	Bacteria;Proteobacteria;Alphaproteobacteria;Rhizobiales;Beijerinckiaceae;1174-901-12;unknown species	KU978197.1.1378	98.41	100.0	1e-122	251	M03930:134:000000000-C6PCP:1:1116:10124:23683	TACGAAGGGGGCTAGCGTTGTTCGGATTTACTGGGCGTAAAGGGCGCGTAGGCGGACCTGTAAGTCAGGGGTGAAATCCCGAGGCTCAACCTCGGAACTGCCTTTGATACTGGGGATCTCGAGTCCGGGAGAGGTGAGTGGAACTGCGAGTGTAGAGGTGAAATTCGTAGATATTCGCAAGAACACCAGTGGCGAAGGCGGCTCACTGGCCCGGAACTGACGCTGAGGTGCGAAAGCGTGGGGAGCAAACA	Cluster_387	506	0	11	0	2	0	14	0	12	0	22	0	4	0	9	0	16	0	5	0	8	0	0	15	0	6	0	4	0	9	0	22	0	16	0	6	6	0	5	0
na	Bacteria;Bacteroidetes;Bacteroidia;Sphingobacteriales;env.OPS 17;unknown genus;unknown species	EU803654.1.1382	92.0	99.6015936255	2e-95	250	M03930:134:000000000-C6PCP:1:1112:18150:11834	TACGAAGGATCCAAGCGTTATCCGGATTCATTGGGTTTAAAGGGTGCGTAGGCGGTCAAATAAGTCAGTGGTGAAATCTCCGAGCTTAACTCGGAAATTGCCATTGATACTGTTTGACTAGAGTTCAGATGATGTTGGCGGAATGTGTCATGTAGCGGTGAAATGCTTAGATATGACACAGAACACCGATTGCGAAGGCAGCTGACAAAACTGATACTGACGCTGATGCACGAAAGTGCGGGGATCAAACA	Cluster_389	371	0	0	0	0	0	0	0	0	1	0	0	0	7	0	0	0	0	0	24	0	0	0	0	0	0	56	0	0	0	13	0	0	0	0	0	0	0	0	270
na	Bacteria;Proteobacteria;Alphaproteobacteria;Sphingomonadales;Sphingomonadaceae;Sphingomonas;Multi-affiliation	multi-subject	98.41	100.0	1e-122	251	M03930:80:000000000-BJ75H:1:2104:20853:23053	TACGGAGGGGGCTAGCGTTGTTCGGAATTACTGGGCGTAAAGCGCACGTAGGCGGCTTTCTAAGTCAGAGGTGAAAGCCCGGGGCTCAACCCCGGAATTGCCTTTGAGACTGGATCGCTTGAACACGGGAGAGGTGAGTGGAATTCCGAGTGTAGAGGTGAAATTCGTAGATATTCGGAAGAACACCAGTGGCGAAGGCGGCTCACTGGACCGTTGTTGACGCTGAGGTGCGAAAGCGTGGGGAGCAAACA	Cluster_390	388	8	0	0	0	0	15	0	0	0	0	0	0	0	89	0	0	0	0	0	0	0	0	33	0	0	0	0	0	0	0	0	0	0	0	0	0	0	0	0
na	Bacteria;Planctomycetes;Planctomycetacia;Pirellulales;Pirellulaceae;Pirellula;unknown species	multi-subject	100.0	100.0	3e-129	251	M03930:134:000000000-C6PCP:1:1101:22169:9882	GACGAGCTCTCCAAACGTTATTCGGTATTACTGGGCTTAAAGAGTTCGTAGGCGGCTCTGTAGGTGAGATGTGAAAGCCCTCGGCTTAACCGAGGAACTGCGTTTCAAACCACAGGGCTTGAGGGAGATAGGGGTAAGCGGAACAGATGGTGGAGCGGTGAAATGCATTGATATCATCTGGAACACCGGTGGCGAAGGCGGCTTACTGGGTCTTTTCTGACGCTGAGGAACGAAAGCTAGGGTAGCGAACG	Cluster_393	363	0	0	0	0	0	0	0	0	0	0	8	0	0	0	153	0	0	0	171	0	0	0	0	0	0	0	0	31	0	0	0	0	0	0	0	0	0	0	0
na	Bacteria;Armatimonadetes;Chthonomonadetes;Chthonomonadales;Chthonomonadaceae;Chthonomonas;unknown species	HG529099.1.1221	97.21	100.0	1e-117	251	M03930:80:000000000-BJ75H:1:2106:17365:18679	TACGGAGGGGGCGAGCGTTGTCCGAAGTTACTGGGCGTAAAGCGCGCGTAGGCGGGTTGGCAAGTCCGCTGTGAAAGCCCGGTGCTCAACGCCGGAGGGTCGGTGGATACTGCCAGTCTTGAAGGTGCTAGGGGAAGATGGAATTACCAGTGTAGCGGTGAAATGCGTAGATATTGGTAGGAACACCAGTGGCGAAGGCGGTCTTCTGGAGCACTCTTGACGCTGAGGCGCGAAAGCTGGGGGAGCGAACG	Cluster_394	395	13	55	0	0	0	0	0	16	0	4	0	20	0	0	0	0	0	0	0	37	0	0	30	0	0	0	0	0	0	0	0	0	0	0	0	26	0	0	0
na	Bacteria;Proteobacteria;Alphaproteobacteria;Caulobacterales;Caulobacteraceae;Brevundimonas;Multi-affiliation	multi-subject	100.0	100.0	3e-129	251	M03930:134:000000000-C6PCP:1:1102:22558:11366	TACGAAGGGGGCTAGCGTTGCTCGGAATTACTGGGCGTAAAGGGAGCGTAGGCGGACATTTAAGTCAGGGGTGAAATCCCGGGGCTCAACCTCGGAATTGCCTTTGATACTGGGTGTCTTGAGTATGAGAGAGGTGTGTGGAACTCCGAGTGTAGAGGTGAAATTCGTAGATATTCGGAAGAACACCAGTGGCGAAGGCGACACACTGGCTCATTACTGACGCTGAGGCTCGAAAGCGTGGGGAGCAAACA	Cluster_396	423	0	0	0	0	0	46	0	0	0	0	0	0	0	0	0	0	0	0	0	0	58	0	0	0	0	0	0	0	0	0	0	0	0	0	0	7	8	168	0
na	Bacteria;Chloroflexi;Ktedonobacteria;Ktedonobacterales;Ktedonobacteraceae;unknown genus;unknown species	multi-subject	88.1	100.0	3e-79	252	M03930:134:000000000-C6PCP:1:1101:6632:4853	TACGTAGGGGGCGAGCGTTGTCCGGAGTTACTGGGCGTAAAGGGCCTGTAGGCGGTGGGCTGCGTTCTCTGTGACAGTCGTCGGCTTCCCCGACGAAGGAGAGAGAAAACGAGCGCACTTGAGGGCTGAAGAGGGACACGGAATTCCGGGTGGAGTGGTGAAATGCGTAGAGATCCGGAGGAACACCGAAGGCGAAGGCAGTGTCCTGGGCAGCACCTGACGCTGAGGGGCGAAAGCCAGGGGAGCGAACG	Cluster_399	349	0	0	0	0	0	0	0	0	0	0	0	349	0	0	0	0	0	0	0	0	0	0	0	0	0	0	0	0	0	0	0	0	0	0	0	0	0	0	0
na	Bacteria;Actinobacteria;Thermoleophilia;Solirubrobacterales;67-14;unknown genus;unknown species	multi-subject	96.02	100.0	1e-112	251	M03930:80:000000000-BJ75H:1:1103:22768:2852	TACGTAGGGAGCAAGCGTTGTCCGGAATCATTGGGCGTAAAGCGTACGTAGGCGGCCCGGTAAGTCCGTTGTAAAAGTCAAAGGCTCAACCTTTGAAAGCCGATGGATACTGCCGGGCTAGAGTCCGGAAGAGGCGAGTGGAACTCCTGGTGTAGCGGTGGAATGCGCAGATATCAGGAAGAACACCTATAGCGAAGGCAGCTCGCTGGGACGGTACTGACGCTAAGGTACGAAAGCGTGGGGAGCAAACA	Cluster_403	580	48	0	0	0	0	31	0	0	0	0	0	0	0	0	0	0	0	0	0	0	0	0	10	0	0	0	0	0	0	0	0	0	0	0	0	4	0	0	0
na	Bacteria;Actinobacteria;Actinobacteria;Pseudonocardiales;Pseudonocardiaceae;Pseudonocardia;Multi-affiliation	multi-subject	98.36	96.8253968254	1e-118	244	M03930:80:000000000-BJ75H:1:1109:16604:13011	TACAGAGAGTGCAAGCGTTAATCGGAATTATTGGGCGTAAAGAGCTCGTAGGCGGTGTGTCGCGTCGGCCGTGAAAACTTGCAGCTTAACTGTGGGCGTGCGGTCGATACGGGCATCACTGGAGTTCGGCAGGGGAGACTGGAATTCCTGGTGTAGCGGTGAAATGCGCAGATATCAGGAGGAACACCGGTGGCGAAGGCGGGTCTCTGGGCCGATACTGACGCTGAGGAGCGAAAGCGTGGGGAGCGAACA	Cluster_404	686	14	0	0	0	0	0	0	0	0	0	0	1	0	0	0	1	0	0	0	0	0	0	0	0	0	0	0	0	0	0	0	0	0	0	0	0	0	0	0
na	Bacteria;Actinobacteria;Actinobacteria;Pseudonocardiales;Pseudonocardiaceae;Pseudonocardia;unknown species	GQ008081.1.1342	96.31	96.8253968254	2e-110	244	M03930:80:000000000-BJ75H:1:2116:10164:17144	TACAGAGAGTGCAAGCGTTAATCGGAATTATTGGGCGTAAAGAGCTCGTAGGCGGTGTGTCGCGTCGGCCGTGAAAACCTGGGGCTTAACTCTGGGCGTGCGGTCGATACGGGCATCACTTGAGTTCGGCAGGGGAGACTGGAATTCCTGGTGTAGCGGTGAAATGCGCAGATATCAGGAGGAACACCGGTGGCGAAGGCGGGTCTCTGGGCCGATACTGACACTGAGGCGCGAAAGCGTAGGGAGCAAACA	Cluster_405	373	7	0	0	0	0	0	0	0	0	0	0	0	0	0	0	0	0	0	0	0	0	0	0	0	0	0	0	0	0	0	0	0	0	0	0	0	0	0	0
na	Bacteria;Bacteroidetes;Bacteroidia;Cytophagales;Microscillaceae;Siphonobacter;Siphonobacter sp.	KU379672.1.1445	100.0	100.0	3e-129	251	M03930:134:000000000-C6PCP:1:1102:25311:16643	TACGTAGGGTGCAAGCGTTGTCCGGATTTATTGGGTTTAAAGGGTGCGTAGGCGGTGGATTAAGTCAGTGGTGAAAGACGATCGCTCAACGATTGCAGTGCCATTGATACTGGTTCACTTGAGTAGTGCAGAGGTGGCCGGAATTGATCGTGTAGCGGTGAAATGCATAGATATGATCAAGAACGCCGATTGCGAAGGCAGGTCACTGGACACTCACTGACGCTGAGGCACGAAAGTGTGGGGATCAAACA	Cluster_406	407	0	0	0	0	0	11	0	0	0	0	0	0	0	0	0	0	0	0	0	0	0	0	0	0	0	0	0	0	0	0	0	0	0	0	0	0	0	0	0
na	Bacteria;Bacteroidetes;Bacteroidia;Cytophagales;Hymenobacteraceae;Hymenobacter;unknown species	multi-subject	100.0	100.0	3e-129	251	M03930:134:000000000-C6PCP:1:1101:3035:12870	TACGGAGGGTGCGAGCGTTGTCCGGATTTATTGGGTTTAAAGGGTGCGTAGGCGGCCTTATAAGTCCGGGGTGAAAGCCCGTTGCTCAACAACGGAACTGCCCTGGATACTGTGAGGCTTGAGTACAGACGAGGTTGGCGGAATGGACCGAGTAGCGGTGAAATGCATAGATACGGTCCAGAACCCCGATTGCGAAGGCAGCTGACTAGGCTGTTACTGACGCTGAGGCACGACAGCGTGGGGAGCGAACA	Cluster_407	391	0	0	0	0	0	0	0	0	0	0	0	0	0	0	0	0	0	0	0	0	0	0	0	0	0	0	0	0	0	0	0	0	0	0	0	0	0	0	0
na	Bacteria;Verrucomicrobia;Verrucomicrobiae;Verrucomicrobiales;Verrucomicrobiaceae;Prosthecobacter;unknown species	multi-subject	99.2	100.0	6e-126	251	M03930:134:000000000-C6PCP:1:1102:17996:7553	TACAGAGGTCTCAAGCGTTGTTCGGAATCACTGGGCGTAAAGGGTGCGTAGGTGGCGTGGTAAGTCAGATGTGAAAGCCCGGGGCTCAACCTCGGAACTGCATCCGATACTGCCATGCTTGAGTACTGAAGAGGTGACTAGAATTCTAGGTGTAGCAGTGAAATGCGTAGATATCTAGAGGAATACCAAAGGCGAAGGCAGGTCACTGGGCAGTTACTGACACTGAGGCACGAAGGCCAGGGGAGCGAACG	Cluster_408	336	0	0	0	0	0	0	0	0	0	0	0	0	2	0	82	0	33	0	0	0	79	0	0	0	0	0	0	1	41	19	0	71	0	0	0	0	0	0	0
na	Bacteria;Actinobacteria;Thermoleophilia;Solirubrobacterales;Solirubrobacteraceae;Multi-affiliation;Multi-affiliation	multi-subject	97.21	100.0	1e-117	251	M03930:80:000000000-BJ75H:1:2101:18105:15107	TACGTAGGGGGCAAGCGTTGTCCGGAATCATTGGGCGTAAAGCGCGTGTAGGCGGCTCGATTAGTCTGCTGTGAAAGTCCGGGGCTCAACCCCGGAATGCCGGTGGATACTGTCGGGCTAGAGTGCGGAAGAGGCGAGTGGAATTCCTGGTGTAGCGGTGAAATGCGCAGATATCAGGAGGAACACCAATTGCGAAGGCAGCTCGCTGGGACGTTACTGACGCTGAGACGCGAAAGCGTGGGGAGCAAACA	Cluster_409	373	7	0	0	0	0	79	0	0	0	0	0	0	0	0	0	0	0	0	0	40	0	0	22	0	0	0	0	0	50	0	0	0	0	0	77	21	0	0	0
na	Bacteria;Armatimonadetes;Fimbriimonadia;Fimbriimonadales;Fimbriimonadaceae;unknown genus;unknown species	JF095934.1.1326	98.41	100.0	1e-122	251	M03930:80:000000000-BJ75H:1:1117:24348:21220	GACGTAGGGTGCAAGCGTTGTCCGGATTTACTGGGCGTAAAGAGCGCGTAGGCGGTCCGTTAAGTGTAGAGTGAAAGCTCCGGGCTCAACCCGGAAACCGCTCTGCATACTGGCGGACTCGAGGGTGGCAGAGGCTCGTGGAATTCCTGGTGTAGCGGTGAAATGCGTAGATATCAGGAGGAACACCCATGGCGAAGGCAGCGAGCTGGGCCACATCTGACGCTGAGGCGCGAAAGCGTGGGTAGCAAACA	Cluster_410	358	10	0	0	0	0	0	0	0	0	0	0	0	0	0	0	0	0	0	0	0	0	0	19	0	0	0	0	0	0	0	0	0	0	0	0	0	0	0	0
na	Bacteria;Proteobacteria;Alphaproteobacteria;Acetobacterales;Acetobacteraceae;unknown genus;unknown species	multi-subject	97.61	100.0	3e-119	251	M03930:134:000000000-C6PCP:1:1101:23347:18673	TACGAAGGGGGCTAGCGTTGCTCGGAATGACTGGGCGTAAAGGGCGCGTAGGCGGATGGGACAGTCAGATGTGAAATTCCTGGGCTCAACCTGGGGGCTGCATTTGATACGTCTTGTCTAGAGTAGGGAAGAGGGTCGTGGAATTCCCAGTGTAGAGGTGAAATTCGTAGATATTGGGAAGAACACCGGTGGCGAAGGCGGCGACCTGGTCCTTGACTGACGCTGAGGCGCGAAAGCGTGGGGAGCAAACA	Cluster_411	344	0	0	0	0	0	0	0	0	0	0	0	0	0	0	0	0	5	0	0	0	0	0	0	0	0	0	111	0	0	0	0	0	0	0	0	0	0	0	0
na	Bacteria;Actinobacteria;Thermoleophilia;Solirubrobacterales;67-14;unknown genus;metagenome	multi-subject	99.6	100.0	1e-127	251	M03930:134:000000000-C6PCP:1:1101:14460:14175	TACGTAGGGAGCAAGCGTTGTCCGGAATCATTGGGCGTAAAGCGCGCGTAGGTGGCCATTTAAGTCCGCTGTGAAAGTCAAAGGCTCAACCTTTGAAAGCCGGTGGATACTGGATGGCTAGAGTACGGAAGAGGCGAGTGGAATTCCTGGTGTAGCGGTGGAATGCGCAGATATCAGGAGGAACACCAATAGCGAAGGCAGCTCGCTGGGACGTTACTGACACTGAGGCGCGAAAGCGTGGGGAGCGAACA	Cluster_412	376	1	0	0	0	0	0	0	0	0	15	0	0	0	0	0	0	0	22	0	0	0	0	6	0	0	0	29	0	0	0	0	0	17	0	0	9	0	58	0
na	Bacteria;Bacteroidetes;Bacteroidia;Cytophagales;Hymenobacteraceae;Hymenobacter;Siccationidurans occulans	HM032897.1.1501	98.41	100.0	1e-122	251	M03930:134:000000000-C6PCP:1:1101:26441:18284	TACGGAGGGTGCGAGCGTTGTCCGGATTTATTGGGTTTAAAGGGTGCGTAGGCGGCCCGTTAAGTCCGGGGTGAAAGCCCGTTGCTCAACAACGGAACTGCCCTGGATACTGGCGGGCTTGAGAGTAGTGGAGGTTGGCGGAATGGACCGAGTAGCGGTGAAATGCATAGATACGGTCCAGAACCCCGATTGCGAAGGCAGCTGACTACACTACATCTGACGCTGAGGCACGACAGCGTGGGGAGCGAACA	Cluster_413	407	1	0	0	0	0	0	0	0	0	0	0	0	0	25	0	46	0	0	0	0	0	0	0	0	0	0	35	0	0	0	0	0	0	0	0	0	0	0	0
na	Bacteria;Actinobacteria;Thermoleophilia;Solirubrobacterales;Solirubrobacteraceae;Multi-affiliation;Multi-affiliation	multi-subject	98.41	100.0	1e-122	251	M03930:134:000000000-C6PCP:1:1101:16609:7256	TACGTAGGGGGCAAGCGTTGTCCGGAATCATTGGGCGTAAAGCGCGTGTAGGCGGATCGGTAAGTCTGCTCTGAAAGTCCAGGGCTCAACCCTGGGATGCGGGTGGATACTGCCGATCTCGAGTCCGGAAGAGGCGAGTGGAATTCCTGGTGTAGCGGTGAAATGCGCAGATATCAGGAGGAACACCAATGGCGAAGGCAGCTCGCTGGGACGTGACTGACGCTGAGACGCGAAAGCGTGGGGAGCAAACA	Cluster_414	487	0	0	0	0	0	0	0	0	0	0	0	0	0	0	0	52	0	244	0	0	0	0	0	0	0	0	0	0	0	0	0	0	0	0	25	12	0	0	0
na	Bacteria;Firmicutes;Bacilli;Bacillales;Bacillaceae;Anoxybacillus;Multi-affiliation	multi-subject	100.0	100.0	3e-129	251	M03930:134:000000000-C6PCP:1:1101:18416:1806	TACGTAGGTGGCAAGCGTTGTCCGGAATTATTGGGCGTAAAGCGCGCGCAGGCGGTTCCTTAAGTCTGATGTGAAAGCCCACGGCTCAACCGTGGAGGGTCATTGGAAACTGGGGGACTTGAGTGCAGAAGAGGAGAGCGGAATTCCACGTGTAGCGGTGAAATGCGTAGAGATGTGGAGGAACACCAGTGGCGAAGGCGGCTCTCTGGTCTGTAACTGACGCTGAGGCGCGAAAGCGTGGGGAGCAAACA	Cluster_415	345	0	0	0	0	0	0	264	9	0	0	0	30	0	0	0	0	1	0	0	0	0	0	0	0	0	0	0	0	0	1	0	0	0	27	0	0	0	13	0
na	Bacteria;Actinobacteria;Actinobacteria;Frankiales;Frankiaceae;Jatrophihabitans;unknown species	EU289429.1.1487	98.77	96.812749004	7e-120	243	M03930:80:000000000-BJ75H:1:1111:15023:5785	TACAGAGAGTGCAAGCGTTAATCGGAATTATTGGGCGTAAAGAGCTCGTAGGCGGCTAGTCGCGTCGGCTGTGAAAACCTGGGGCTCAACCCCGGGCCTGCAGCCGATACGGGCTAGCTAGAATTCGGTAGGGGAGACTGGAATTCCTGGTGTAGCGGTGAAATGCGCAGATATCAGGAGGAACACCGGTGGCGAAGGCGGGTCTCTGGGCCGATATTGACGCTGAGGAGCGAAAGCGTGGGGAGCGAACA	Cluster_418	324	17	0	0	0	0	0	0	0	0	0	0	0	0	0	0	0	0	0	0	0	0	0	0	1	0	0	0	0	0	0	0	0	0	0	0	0	0	0	0
na	Bacteria;Proteobacteria;Alphaproteobacteria;Sphingomonadales;Sphingomonadaceae;Multi-affiliation;Multi-affiliation	multi-subject	99.2	100.0	6e-126	251	M03930:134:000000000-C6PCP:1:1102:23676:18704	TACGGAGGGGGCTAGCGTTGTTCGGAATTACTGGGCGTAAAGCGCACGTAGGCGGCTTTGTAAGTTAGGGGTGAAAGCCCGGAGCTCAACTCCGGAATTGCCTTTAAGACTGCATCGCTTGAATCCGGGAGAGGTGAGTGGAATTCCGAGTGTAGAGGTGAAATTCGTAGATATTCGGAAGAACACCAGTGGCGAAGGCGGCTCACTGGACCGGTATTGACGCTGAGGTGCGAAAGCGTGGGGAGCAAACA	Cluster_419	319	0	0	0	19	0	0	0	0	0	0	0	0	0	0	0	0	0	0	0	0	0	0	0	0	0	0	0	0	0	0	0	0	0	0	0	0	0	24	0
na	Bacteria;Proteobacteria;Alphaproteobacteria;Rhizobiales;Beijerinckiaceae;alphaI cluster;unknown species	multi-subject	97.61	100.0	3e-119	251	M03930:134:000000000-C6PCP:1:1112:19045:1785	TACGTAGGGTGCGAGCGTTGTCCGGAATTATTGGGCGTAAAGCGCACGTAGGCGGATCTTTAAGTCAGGGGTGAAATCCCGAGGCTCAACCTCGGAACTGCCTTTGATACTGGGGATCTCGAGTCCGGGAGAGGTGAGTGGAACTGCGAGTGTAGAGGTGAAATTCGTAGATATTCGCAAGAACACCAGTGGCGAAGGCGGCTCACTGGCCCGGAACTGACGCTGAGGTGCGAAAGCGTGGGGAGCAAACA	Cluster_420	538	0	20	0	9	0	21	0	17	1	9	0	2	0	23	0	42	0	15	0	23	0	0	26	0	14	0	5	0	5	0	17	0	23	3	29	7	0	0	0
na	Bacteria;Proteobacteria;Alphaproteobacteria;Rhizobiales;Xanthobacteraceae;Pseudorhodoplanes;Multi-affiliation	multi-subject	99.2	100.0	6e-126	251	M03930:80:000000000-BJ75H:1:1105:5189:10123	TACGAAGGGGGCTAGCGTTGCTCGGAATCACTGGGCGTAAAGCGCACGTAGGCGGCTTTCTAAGTCAGGGGTGAAATCCCGGAGCTTAACTCCGGAACTGCCTTTGATACTGGAGAGCTCGAGTTCGGGAGAGGTGAGTGGAACTGCGAGTGTAGAGGTGAAATTCGTAGATATTCGCAAGAACACCAGTGGCGAAGGCGGCTCACTGGCCCGATACTGACGCTGAGGTGCGAAAGCGTGGGGAGCAAACA	Cluster_425	408	4	12	0	0	0	0	0	43	0	1	0	0	0	0	0	1	0	0	0	0	0	0	27	0	0	0	0	0	0	0	26	0	0	0	0	1	0	0	0
na	Bacteria;Verrucomicrobia;Verrucomicrobiae;Verrucomicrobiales;Verrucomicrobiaceae;unknown genus;unknown species	AF418948.1.1511	99.6	100.0	1e-127	251	M03930:134:000000000-C6PCP:1:2107:6269:4332	TACGAAGGTCCCGAGCGTTGTTCGGAATCACTGGGCGTAAAGGGAGCGTAGGCTGCACGGTAAGTCAGATGTGAAAGCCCGGGGCTCAACCCCGGAACTGCATCCGATACTGCCGTGCTTGAGGACTGGAGAGGAGTCTGGAATTCACAGTGGAGCAGTGAAATGCGTAGATATTGTGAGGAACACTAGTAGCGAAGGCGAGACTCTGGACAGATCCTGACGCTGAGGCTCGAAGGCCAGGGGAGCAAACG	Cluster_426	312	0	0	0	0	0	0	0	0	2	0	0	0	0	0	10	0	0	0	100	0	0	0	0	0	0	179	0	0	0	0	0	21	0	0	0	0	0	0	0
na	Bacteria;Acidobacteria;Acidobacteriia;Solibacterales;Solibacteraceae (Subgroup 3);Bryobacter;unknown species	KM200534.1.1470	99.2	100.0	6e-126	251	M03930:134:000000000-C6PCP:1:1110:24654:21318	TACGTAGGCAGCAAGCGTTGTTCGGAATTACTGGGCGTAAAGAGTGTGTAGGCGGTGCTCTAAGTTCGGTGTGAAATCTCCTGGCTCAACTGGGAGGGTGCGCCGAAAACTGGAGTGCTCGAGCGTGGGAGAGGAAAGCGGAATTCCTGGTGTAGCGGTGAAATGCGTAGATATCAGGAGGAACACCAGCGGTGTAGACGGCTTTCTGGACCATTGCTGACGCTGAGACACGAAAGCGTGGGTAGCAAACA	Cluster_427	336	0	0	0	0	0	0	0	0	0	0	0	0	39	0	0	0	0	0	0	46	0	0	0	0	0	0	0	0	45	0	0	0	8	0	0	0	0	45	0
na	Bacteria;Armatimonadetes;Chthonomonadetes;Chthonomonadales;Chthonomonadaceae;Chthonomonas;unknown species	KY992724.1.1469	90.44	100.0	3e-89	251	M03930:80:000000000-BJ75H:1:1116:19614:24669	TACGGAGGGGGCGAGCGTTGTCCGAAGTTACTGGGCGTAAAGCGCGCGTAGGCGGATCGCCAAGTCTGTCGTGAAAGCCTGGGGCTTAACCCCAGAGGGTCGGTGGATACTGGCGGTCTTGAAGAGGCTAGGGAGAAATGGAATTGCTGGTGTAGCGGTGAAATGCGTAGAGATCAGCAGGAACTCCGGTGGCGAAGGCGGTTTCTTGGGGCCTTCTTGACGCTGAGGCGCGAAAGCTGGGGGAGCGAACG	Cluster_433	619	8	0	0	0	0	50	0	34	0	12	0	0	0	0	2	67	0	22	0	0	0	0	24	0	0	0	0	0	0	0	0	0	0	0	0	0	0	0	0
na	Bacteria;Actinobacteria;Actinobacteria;Micrococcales;Microbacteriaceae;Rhodoluna;unknown species	multi-subject	100.0	100.0	3e-129	251	M03930:134:000000000-C6PCP:1:1107:11931:20332	TACGTAGGGTGCAAGCGTTGTCCGGAATTATTGGGCGTAAAGAGCTCGTAGGCGGTTTGTCGCGTCTGCTGTGAAAATCCAAGGCTCAACCTTGGACCTGCAGTGGGTACGGGCAAGCTAGAGTGCGGTAGGGGAGATGGGAATTCCTGGTGTAGCGGTGGAATGCGCAGATATCAGGAGGAACACCAATGGCGAAGGCACATCTCTGGGCCGTAACTGACGCTGAGGAGCGAAAGCGTGGGGAGCGAACA	Cluster_434	337	0	0	0	0	0	0	0	0	1	0	0	0	0	0	0	0	12	0	0	0	0	0	0	80	114	47	0	0	0	0	0	0	0	67	1	0	0	0	0
na	Bacteria;Firmicutes;Clostridia;Clostridiales;Multi-affiliation;Multi-affiliation;Multi-affiliation	multi-subject	100.0	100.0	9e-129	250	M03930:134:000000000-C6PCP:1:1103:21926:9714	TACGTAGGGGGCTAGCGTTATCCGGAATTACTGGGCGTAAAGGGTGCGTAGGTGGTTTCTTAAGTCAGAGGTGAAAGGCTACGGCTCAACCGTAGTAAGCCTTTGAAACTGGGAAACTTGAGTGCAGGAGAGGAGAGTGGAATTCCTAGTGTAGCGGTGAAATGCGTAGATATTAGGAGGAACACCAGTTGCGAAGGCGGCTCTCTGGACTGTAACTGACACTGAGGCACGAAAGCGTGGGGAGCAAACA	Cluster_435	328	0	0	0	0	0	0	0	0	0	0	0	12	12	0	0	38	11	0	0	0	10	0	0	0	0	1	0	0	0	95	32	0	0	97	0	0	0	0	0
na	Bacteria;Proteobacteria;Gammaproteobacteria;Betaproteobacteriales;Burkholderiaceae;Burkholderia-Caballeronia-Paraburkholderia;Multi-affiliation	multi-subject	99.59	96.8253968254	1e-123	244	M03930:80:000000000-BJ75H:1:1102:11181:18041	TACAGAGAGTGCAAGCGTTAATCGGAATTACTGGGCGTAAAGCGTGCGCAGGCGGTCTGTTAAGACCGATGTGAAATCCCCGGGCTTAACCTGGGAACTGCATTGGTGACTGGCAGGCTTTGAGTGTGGCAGAGGGAGGTAGAATTCCACGTGTAGCAGTGAAATGCGTAGAGATGTGGAGGAATACCGATGGCGAAGGCAGCCTCCTGGGCCAACACTGACGCTCATGCACGAAAGCGTGGGGAGCAAACA	Cluster_436	300	11	0	0	0	0	0	0	0	0	0	0	1	0	0	0	0	0	0	0	0	0	0	0	0	0	0	0	0	0	0	0	0	0	0	0	0	0	0	0
na	Bacteria;Proteobacteria;Alphaproteobacteria;Rhizobiales;Beijerinckiaceae;unknown genus;unknown species	multi-subject	100.0	100.0	3e-129	251	M03930:80:000000000-BJ75H:1:1103:28854:13174	TACGAAGGGGGCTAGCGTTGCTCGGAATCACTGGGCGTAAAGGGCGCGTAGGCGGCCATTCAAGTCAGAGGTGAAAGCCCAAGGCTCAACCTTGGAATTGCCTTTGATACTGTTTGGCTTGAGACCGGAAGAGGTTAGTGGAACTGCGAGTGTAGAGGTGAAATTCGTAGATATTCGCAAGAACACCAGTGGCGAAGGCGGCTAACTGGTCCGGTTCTGACGCTGAGGCGCGAAAGCGTGGGGAGCAAACA	Cluster_437	307	2	0	0	16	0	0	0	0	0	0	0	0	0	0	0	0	0	26	0	0	0	0	0	0	0	0	0	0	0	0	0	0	0	0	0	19	0	11	0
na	Bacteria;Chloroflexi;Chloroflexia;Chloroflexales;Roseiflexaceae;unknown genus;unknown species	multi-subject	96.41	100.0	3e-114	251	M03930:80:000000000-BJ75H:1:2108:18903:9678	TACAGAGGAGCCAAGCGTTGTCCGGATTGACTGGGCGTAAAGCGCACGCAGGCGGATGCGCGCGTGGGGTGTGAAATCTGGCGGCTTAACTGCCAGCGGTCATCCCATACGGCGCGTCTGGAGCTATGCAGAGGTCGGTGGAATTGCCGGTGTAGTGGTGAAATGCGTAGAGATCGGCAGGAACACCCAGGGGGAAACCAGCCGACTGGGCATATGCTGACGCTGAGGTGCGAGAGCGTGGGGAGCGAACC	Cluster_438	548	2	0	0	0	0	0	0	0	0	0	0	0	0	0	0	0	0	0	0	0	0	0	0	0	0	0	0	0	0	0	30	0	0	0	95	0	0	0	0
na	Bacteria;Bacteroidetes;Bacteroidia;Cytophagales;Spirosomaceae;Larkinella;Multi-affiliation	multi-subject	92.83	100.0	3e-99	251	M03930:134:000000000-C6PCP:1:1101:20710:9012	TACGGAGGGTGCAAGCGTTGTCCGGATTTATTGGGTTTAAAGGGTGCGTAGGTGGCTCTCTAAGTCTGACCTGAAAGTGGGCCGCTTAACGGCACAGGGCGGTTGGATACTGGAGGGCTTGAAACAAGTGGAGGCAGGCGGAACGGATTGTGTAGCGGTGAAATGCATAGAGATGATCCAGAACCCCGATTGCGAAGGCAGCCTGCTACGCTTGGCTTGACACTGAGGCACGAGAGCATGGGGAGCAAACA	Cluster_443	335	0	0	0	0	0	0	0	0	0	0	0	0	0	0	0	0	0	0	0	0	0	0	0	0	0	0	0	0	0	0	0	0	0	0	0	0	0	0	0
na	Bacteria;Actinobacteria;Thermoleophilia;Solirubrobacterales;Solirubrobacteraceae;Patulibacter;Patulibacter sp.	JQ660024.1.1459	96.41	100.0	3e-114	251	M03930:134:000000000-C6PCP:1:1101:13562:13776	TACGTAGGGGGCGAGCGTTGTCCGGAATCATTGGGCGTAAAGCGCGTGTAGGCGGCTGAGTAAGTCTGCTGTGAAAGTCCAAGGCTCAACCTTGGAATGCCGGTGGATACTGCTCAGCTAGAGTTCGGAAGGGGCGAGTGGAATTCCTGGTGTAGCGGTGGAATGCGCAGATATCAGGAGGAACACCTATGGCGAAGGCAGCTCGCTGGGACGATACTGACGCTGAGACGCGAAAGCGTGGGGAGCAAACA	Cluster_444	341	0	0	0	56	0	0	0	0	0	0	0	4	0	0	0	0	0	34	0	21	0	0	0	0	0	0	33	0	0	0	0	0	0	0	0	76	0	0	0
na	Bacteria;Proteobacteria;Gammaproteobacteria;Betaproteobacteriales;Burkholderiaceae;Burkholderia-Caballeronia-Paraburkholderia;Multi-affiliation	multi-subject	98.01	100.0	6e-121	251	M03930:134:000000000-C6PCP:1:1106:10254:20885	TACGGAGGGGGCTAGCGTTGTTCGGAATTACTGGGCGTAAAGCGTGCGCAGGCGGTTCGCTAAGACCGATGTGAAATCCCCGGGCTTAACCTGGGAACTGCATTGGTGACTGGCGGGCTAGAGTATGGCAGAGGGGGGTAGAATTCCACGTGTAGCAGTGAAATGCGTAGAGATGTGGAGGAATACCGATGGCGAAGGCAGCCCCCTGGGCCAATACTGACGCTCATGCACGAAAGCGTGGGGAGCAAACA	Cluster_446	456	0	0	0	0	0	0	2	0	16	0	5	0	13	0	1	0	9	0	0	0	0	0	0	0	0	0	0	0	0	19	0	1	0	1	0	0	154	0	0
na	Bacteria;Bacteroidetes;Bacteroidia;Chitinophagales;unknown family;unknown genus;unknown species	JF776928.1.1429	89.64	100.0	6e-86	251	M03930:134:000000000-C6PCP:1:1101:20403:10223	TACGGAGGGTGCAAGCGTTATCCGGATTCACTGGGTTTAAAGGGTGCGTAGGCGGTTTGAAAAGTCAGTGGTGAAAGCTTGTAGCTTAACTATAAGATTGCCATTGAAACTCTCAAACTTGAGTATAATTGCAGTGGTTGGAATACATCATGTAGCGGTGAAATGCATAGATATGATGTAGAACACCGATTGCGAAGGCATATCACTAAATTATAACTGACGCTGAGGCACGAAAGCGTGGGTATCGAACA	Cluster_448	304	0	0	0	0	0	0	0	0	0	0	0	0	0	0	0	0	0	0	0	0	0	0	0	0	0	0	0	0	0	0	0	0	0	0	0	0	0	0	304
na	Bacteria;Proteobacteria;Alphaproteobacteria;Rhizobiales;Beijerinckiaceae;Methylobacterium;Multi-affiliation	multi-subject	98.8	100.0	3e-124	251	M03930:134:000000000-C6PCP:1:1106:19918:18643	TACGAAGGGGGCTAGCGTTGCTCGGAATCACTGGGCGTAAAGGGCGCGTAGGCGGCGTTTTAAGTCGGGGGTGAAAGCCTGTGGCTCAACCACAGAATGGCCTTCGATACTGGGACGCTTGAGTATGGTAGAGGTTGGTGGAACTGCGAGTGTAGAGGTGAAATTCGTAGATATTCGCAAGAACACCGGTGGCGAAGGCGGCCAACTGGTCCGACACTGACGCTGAGGCGCGAAAGCGTGGGGAGCAAACA	Cluster_449	324	2	2	0	5	27	0	2	0	4	5	0	0	0	0	0	11	4	4	30	3	0	17	10	11	0	2	37	0	7	0	5	0	14	0	1	9	1	2	0
na	Bacteria;Proteobacteria;Alphaproteobacteria;Rhizobiales;Beijerinckiaceae;Methylobacterium;Multi-affiliation	multi-subject	96.81	100.0	6e-116	251	M03930:134:000000000-C6PCP:1:1103:26599:15573	TACGAAGGGGGCTAGCGTTGCTCGGAATCACTGGGCGTAAAGGGCGCGTAGGCGGCCATTTAAGTCGAGGGTGAAAGCCCGTGGCTCAACCACGGAACGGCCTTCGATACTGGGTGGCTTGAGTATGGTAGAGGTCGGTGGAACTGCGAGTGTAGAGGTGAAATTCGTAGATATTCGCAAGAACACCGGTGGCGAAGGCGGCCGACTGGACCATCACTGACGCTGAGGCGCGAAAGCGTGGGGAGCAAACA	Cluster_450	369	0	0	0	0	0	2	0	19	0	13	0	0	0	0	0	0	0	0	0	0	0	0	0	0	0	0	19	0	0	0	0	0	0	0	0	15	0	0	0
na	Bacteria;Proteobacteria;Alphaproteobacteria;Sphingomonadales;Sphingomonadaceae;unknown genus;unknown species	multi-subject	100.0	100.0	3e-129	251	M03930:134:000000000-C6PCP:1:2107:15567:21499	TACGGAGGGAGCTAGCGTTGTTCGGAATCACTGGGCGTAAAGCGTGCGTAGGCGGTGACTCAAGTCAGAGGTGAAAGCCTGGAGCTCAACTCCAGAACTGCCTTTGAAACTAGGTCGCTAGAATGTCGGAGAGGTGAGTGGAATTCCGAGTGTAGAGGTGAAATTCGTAGATATTCGGAAGAACACCAGTGGCGAAGGCGGCTCACTGGACGACTATTGACGCTGAGGCACGAAAGCGTGGGGAGCAAACA	Cluster_452	318	0	0	0	0	0	0	0	0	0	0	0	0	9	0	120	0	0	0	0	0	0	0	0	0	0	0	0	0	0	26	43	0	0	0	0	0	0	0	0
na	Bacteria;Bacteroidetes;Bacteroidia;Flavobacteriales;Weeksellaceae;Chryseobacterium;Multi-affiliation	multi-subject	100.0	100.0	3e-129	251	M03930:134:000000000-C6PCP:1:1108:13050:7039	TACGGAGGGTGCAAGCGTTATCCGGATTTATTGGGTTTAAAGGGTCCGTAGGCGGATCTGTAAGTCAGTGGTGAAATCTCACAGCTTAACTGTGAAACTGCCATTGATACTGCAGGTCTTGAGTAAATTTGAAGTGGCTGGAATAAGTAGTGTAGCGGTGAAATGCATAGATATTACTTAGAACACCAATTGCGAAGGCAGGTCACTAAGATTTAACTGACGCTGATGGACGAAAGCGTGGGGAGCGAACA	Cluster_453	316	0	0	0	0	0	0	0	12	0	0	194	0	0	0	0	0	0	0	0	0	0	0	0	0	0	0	0	0	0	0	0	0	0	0	0	0	0	0	0
na	Bacteria;Proteobacteria;Alphaproteobacteria;Sphingomonadales;Sphingomonadaceae;Sphingomonas;unknown species	multi-subject	100.0	100.0	3e-129	251	M03930:80:000000000-BJ75H:1:1110:8391:19448	TACGGAGGGGGCTAGCGTTGTTCGGAATTACTGGGCGTAAAGCGCACGTAGGCGGCTTTGTAAGTTAGAGGTGAAAGCCTGGAGCTTAACTCCAGAATTGCCTTTAAGACTGCATCGCTTGAATCCGAGAGAGGTGAGTGGAATTCCGAGTGTAGAGGTGAAATTCGTAGATATTCGGAAGAACACCAGTGGCGAAGGCGGCTCACTGGCTCGGTATTGACGCTGAGGTGCGAAAGCGTGGGGAGCAAACA	Cluster_455	302	5	0	0	0	0	0	0	0	0	0	0	0	0	3	0	0	47	0	0	0	75	0	0	0	0	0	0	0	0	0	0	0	0	0	0	0	0	19	0
na	Bacteria;Proteobacteria;Alphaproteobacteria;Rhizobiales;Beijerinckiaceae;unknown genus;unknown species	DQ532273.1.1445	98.41	100.0	1e-122	251	M03930:134:000000000-C6PCP:1:1106:10478:3780	TACGAAGGGGGCTAGCGTTGCTCGGAATCACTGGGCGTAAAGGGCGCGTAGGCGGCCTGACAAGTCGGGGGTGAAAGCCCGTGGCTCAACCACGGAATTGCCTTCGATACTGTTAGGCTCGAGACCGGAAGAGGTAAGTGGAACTGCGAGTGTAGAGGTGAAATTCGTAGATATTCGCAAGAACACCAGTGGCGAAGGCGGCTTACTGGTCCGGTTCTGACGCTGAGGCGCGAAAGCGTGGGGAGCAAACA	Cluster_456	863	17	0	0	59	0	62	0	56	0	15	0	26	0	0	0	79	0	0	0	16	0	0	21	0	0	0	47	0	0	0	0	0	39	0	0	15	0	0	0
na	Bacteria;Acidobacteria;Blastocatellia (Subgroup 4);Blastocatellales;Blastocatellaceae;Blastocatella;Multi-affiliation	multi-subject	93.23	99.6015936255	2e-100	251	M03930:80:000000000-BJ75H:1:1105:4478:13740	TACGTAGGGACCAAGCGTTGTTCGGATTTACTGGGCGTAAAGGGCGCGTAGGCGGCAATTCAAGTCAGCTGTGAAATCTCCGAGCTTAACTCGGAACGGTCAGCTGATACTGCTTTGCTAGAGTGCAGAAGGGGCAATCGGAATTCTTGGTGTAGCGGTGAAATGCGTAGATATCGGAAGGAACACCAGTGGCGAAGGCGACTTCCTGGACCAATACTGACACTGAGGCGCGAAAGCGTAGGGAGCAAACA	Cluster_457	509	12	0	0	0	0	0	0	0	0	0	0	0	0	0	0	0	0	0	0	0	0	0	0	0	0	0	0	0	0	0	0	0	0	0	0	0	0	0	0
na	Bacteria;Actinobacteria;Actinobacteria;Propionibacteriales;Nocardioidaceae;Nocardioides;Multi-affiliation	multi-subject	100.0	100.0	3e-129	251	M03930:134:000000000-C6PCP:1:1101:16088:9150	TACGTAGGGTGCGAGCGTTGTCCGGAATTATTGGGCGTAAAGGGCTCGTAGGCGGTTTGTCGCGTCGGGAGTGAAAACCAGGTGCTTAACACCTGGCTTGCTTTCGATACGGGCAGACTAGAGGTATTCAGGGGAGAACGGAATTCCTGGTGTAGCGGTGAAATGCGCAGATATCAGGAGGAACACCGGTGGCGAAGGCGGTTCTCTGGGAATGACCTGACGCTGAGGAGCGAAAGTGTGGGGAGCGAACA	Cluster_458	352	0	2	0	0	0	65	0	0	0	0	0	2	0	0	0	0	0	0	51	35	88	0	0	0	0	0	0	0	0	0	0	0	7	0	0	1	0	0	0
na	Bacteria;Proteobacteria;Alphaproteobacteria;Rhizobiales;Beijerinckiaceae;Multi-affiliation;Multi-affiliation	multi-subject	98.8	100.0	3e-124	251	M03930:80:000000000-BJ75H:1:2108:18193:15007	TACGAAGGGGGCTAGCGTTGCTCGGAATCACTGGGCGTAAAGGGCGCGTAGGCGGCCGATCAAGTCGGGGGTGAAAGCCTGTGGCTCAACCACAGAATTGCCTTCGATACTGTTTGGCTAGAGACCGGAAGAGGTTAGTGGAACTGCGAGTGTAGAGGTGAAATTCGTAGATATTCGCAAGAACACCAGTGGCGAAGGCGGCTAACTGGTCCGGTTCTGACGCTGAGGCGCGAAAGCGTGGGGAGCAAACA	Cluster_460	291	3	0	0	39	0	0	0	0	0	1	0	0	0	0	0	80	0	18	0	0	0	0	0	0	0	0	0	0	0	0	81	0	0	0	0	10	0	0	0
na	Bacteria;Actinobacteria;Actinobacteria;Propionibacteriales;Nocardioidaceae;Nocardioides;unknown species	GQ088428.1.1346	98.01	100.0	6e-121	251	M03930:134:000000000-C6PCP:1:1103:16851:5104	TACGTAGGGTCCGAGCGTTGTCCGGAATTATTGGGCGTAAAGGGCTCGTAGGCGGTCTGTCGCGTCGGGAGTGAAATTTTACAGCTTAACTGTGAACGTGCTTTCGATACGGGCAGACTGGAGGCATGCAGGGGAGAACGGAATTCCTGGTGTAGCGGTGAAATGCGCAGATATCAGGAGGAACACCGGTGGCGAAGGCGGTTCTCTGGGCATGTCCTGACGCTGAGGAGCGAAAGTGTGGGGAGCGAACA	Cluster_461	884	4	0	0	0	0	55	0	0	0	27	0	12	0	93	0	0	0	127	0	34	0	0	50	0	39	0	4	0	0	0	0	0	5	0	23	102	0	30	0
na	Bacteria;Proteobacteria;Alphaproteobacteria;Rhizobiales;Beijerinckiaceae;Methylocella;unknown species	HM319082.1.1306	98.41	100.0	1e-122	251	M03930:134:000000000-C6PCP:1:1106:12877:20618	TACGAAGGGGGCTAGCGTTGTTCGGAATCACTGGGCGTAAAGCGCACGTAGGCGGACGCTTAAGTCAGGGGTGAAATCCCGAGGCTCAACCTCGGAACTGCCTTTGATACTGGGTGTCTTGAGTCCGGGAGAGGTGAGTGGAACTGCGAGTGTAGAGGTGAAATTCGTAGATATTCGCAAGAACACCAGTGGCGAAGGCGGCTCACTGGCCCGGAACTGACGCTGAGGTGCGAAAGCGTGGGGAGCAAACA	Cluster_463	422	1	7	0	0	0	0	0	23	0	1	0	19	0	0	0	0	0	0	0	3	0	0	8	0	0	0	60	0	0	0	0	0	0	0	145	3	0	0	0
na	Bacteria;Actinobacteria;Actinobacteria;Multi-affiliation;Multi-affiliation;Multi-affiliation;Multi-affiliation	multi-subject	100.0	100.0	7e-130	252	M03930:134:000000000-C6PCP:1:1103:8207:6237	TACGTAGGGTGCGAGCGTTGTCCGGAATTACTGGGCGTAAAGAGCTCGTAGGTGGTTTGTCGCGTCGTTTGTGTAAGTCCACGGCTTAACTGTGGGATGGCAGGCGATACGGGCATAACTTGAGTGCTGTAGGGGAGACTGGAATTCCTGGTGTAGCGGTGAAATGCGCAGATATCAGGAGGAACACCGATGGCGAAGGCAGGTCTCTGGGCAGTAACTGACGCTGAGGAGCGAAAGCATGGGTAGCGAACA	Cluster_465	388	0	0	0	0	0	0	54	0	0	0	0	0	0	0	0	0	0	0	0	0	0	0	0	0	40	0	25	0	0	0	0	0	0	0	74	0	0	118	0
na	Bacteria;Actinobacteria;Acidimicrobiia;Microtrichales;Iamiaceae;Iamia;unknown species	multi-subject	97.6	99.6015936255	1e-118	250	M03930:134:000000000-C6PCP:1:1101:26693:15557	TACGTAGGGGGCAAGCGTTGTCCGGATTTATTGGGCGTAAAGAGCTCGTAGGCGGTTCGGTAAGTCGGGTGTCAAATCCTCAGGCTCAACCTGGGGCTCCACCCGATACTGCTGTGACTAGAGTCCGGTAGGGGAGCATGGAATTCCTGGTGTAGCGGTGAAATGCGCAGATATCAGGAGGAACACCAGCGGCGAAGGCGGTGCTCTGGGCCGGAACTGACGCTGAGGAGCGAAAGCGTGGGTAGCAAACA	Cluster_466	382	0	4	0	23	0	0	0	0	0	0	0	0	0	0	0	0	0	27	0	18	0	0	19	0	75	0	0	0	0	0	0	0	55	0	37	24	0	0	0
na	Bacteria;Chloroflexi;Ktedonobacteria;C0119;unknown family;unknown genus;unknown species	JF733430.1.1444	95.24	100.0	3e-109	252	M03930:80:000000000-BJ75H:1:1112:25298:6891	TACGTAGGATGCAAGCGTTGTCCGGAATTATTGGGCGTAAAGAGCGCGCAGGCGGCTTGTCAAGTCAGATGTGAAAGAGGCCGGCTCAACCGGCAAGGGTCATTTGAAACTGGCGAGCTAGAGTGCACAAGAGGATAGCGGAATTCCCGGTGTAGTGGTGAAATGCGTAGATATCGGGAGGAACACCAGTGGCGAAGGCGGCTATCTGGGGTGCAACTGACGCTGAGGCGCGAAGGCTAGGGTAGCAAACA	Cluster_467	303	2	0	0	0	0	0	0	31	0	6	0	22	0	0	0	0	0	54	0	0	0	0	12	0	0	0	0	0	0	0	0	0	0	0	0	0	0	0	0
na	Bacteria;Deinococcus-Thermus;Deinococci;Deinococcales;Deinococcaceae;Deinococcus;Multi-affiliation	multi-subject	multi-identity	100.0	3e-99	multi-alignment-lg	M03930:80:000000000-BJ75H:1:1104:20692:16863	TACGGAGGGTGCGAGCGTTACCCGGAATCACTGGGCGTAAAGGGCGTGTAGGCGGGAGCGTAAGTCCGATTTTGAAGACCGGGGCTCAACCTCGGGAGTGGATTGGATACTGCGGTTCTGGACCTCTGGAGAGGTAGCTGGAATTCCTGGTGGAGCGGTGGAATGCGTAGATCCCAGGAGGAACACCGATGGCGAAGGCAGGCTACTGGACAGAAGGTGACGCTGAGGCGCGAAAGTGTGGGGAGCGAACC	Cluster_468	295	10	0	0	0	0	0	0	0	0	0	0	4	0	0	0	0	0	0	0	0	0	0	9	0	121	0	0	0	0	0	0	0	34	0	0	4	0	0	0
na	Bacteria;Proteobacteria;Alphaproteobacteria;Sphingomonadales;Sphingomonadaceae;Sphingomonas;Multi-affiliation	multi-subject	98.01	100.0	6e-121	251	M03930:80:000000000-BJ75H:1:1103:24015:20355	TACGGAGGGGGCTAGCGTTGTTCGGAATTACTGGGCGTAAAGCGCACGTAGGCGGCCGCTCAAGTCAGAGGTGAAAGCCTGGGGCTCAACCCCAGAATTGCCTTTGAGACTGAATGGCTAGAAGGTGAGAGAGGTGAGTGGAATTCCGAGTGTAGAGGTGAAATTCGTAGATATTCGGAAGAACACCAGTGGCGAAGGCGGCTCACTGGCTCATTCTTGACGCTGAGGTGCGAAAGCGTGGGGAGCAAACA	Cluster_472	451	16	47	0	0	0	0	0	0	0	0	0	0	0	0	0	0	0	27	0	14	0	0	9	0	0	0	35	0	0	0	0	0	12	0	19	38	0	0	0
na	Bacteria;Proteobacteria;Multi-affiliation;Multi-affiliation;Multi-affiliation;Multi-affiliation;Multi-affiliation	multi-subject	100.0	100.0	7e-130	252	M03930:134:000000000-C6PCP:1:1105:11136:5578	TACAGAGGGTGCGAGCGTTAATCGGAATTACTGGGCGTAAAGCGAGTGTAGGTGGCTCATTAAGTCACATGTGAAATCCCCGGGCTTAACCTGGGAACTGCATGTGATACTGGTGGTGCTAGAATATGTGAGAGGGAAGTAGAATTCCAGGTGTAGCGGTGAAATGCGTAGAGATCTGGAGGAATACCGATGGCGAAGGCAGCTTCCTGGCATAATATTGACACTGAGATTCGAAAGCGTGGGTAGCAAACA	Cluster_473	303	0	30	0	0	0	0	0	41	0	0	0	0	0	0	0	0	0	0	0	0	0	0	0	0	0	0	0	0	44	0	0	0	0	0	0	0	0	0	0
na	Bacteria;Bacteroidetes;Bacteroidia;Chitinophagales;Chitinophagaceae;unknown genus;unknown species	JF199319.1.1353	98.8	100.0	3e-124	251	M03930:80:000000000-BJ75H:1:2107:17389:8243	TACGGAGGGTGCGAGCGTTATCCGGATTCACTGGGTTTAAAGGGAGCGTAGGCGGGCATGTAAGTCAGCGGTGAAATCCTGGGGCTCAACCCCGGAACTGCCATTGATACTATGTGCCTTGGATCCTGCCGAGGTCTGCGGAATATGTCATGTAGCGGTGAAATGCTTAGATATGACATAGAACACCGATTGCGAAGGCAGCAGGCTAGACAGGCATCGACGCTGAGGCTCGAAAGCGTGGGGATCAAACA	Cluster_474	288	0	0	0	0	0	0	0	0	0	0	0	0	0	0	0	0	0	0	0	0	0	0	0	0	0	0	0	0	0	0	0	0	0	0	0	0	0	0	0
na	Bacteria;Actinobacteria;Actinobacteria;Kineosporiales;Kineosporiaceae;Angustibacter;Angustibacter aerolatus	JQ639056.1.1467	100.0	100.0	3e-129	251	M03930:134:000000000-C6PCP:1:1102:25993:4270	TACGTAGGGTGCAAGCGTTGTCCGGAATTATTGGGCGTAAAGAGCTCGTAGGCGGTCTGTCGCGTCTGCTGTGAAAACCCAGGGCTTAACCCTGGGCCTGCAGTGGGTACGGGCAGACTAGAGTGCGGTAGGGGAGATCGGAATTCCTGGTGTAGCGGTGAAATGCGCAGATATCAGGAGGAACACCGGTGGCGAAGGCGGATCTCTGGGCCGTAACTGACGCTGAGGAGCGAAAGCATGGGGAGCGAACA	Cluster_475	309	1	0	0	0	0	0	0	0	0	0	0	0	0	0	0	0	0	0	0	0	0	0	2	0	0	0	0	0	0	0	0	0	0	0	0	3	0	54	0
na	Bacteria;Actinobacteria;Actinobacteria;Frankiales;Frankiaceae;Jatrophihabitans;Jatrophihabitans sp.	KR184262.1.1344	98.41	100.0	1e-122	251	M03930:134:000000000-C6PCP:1:1102:9259:15570	TACGTAGGGTCCAAGCGTTGTCCGGAATTATTGGGCGTAAAGAGCTCGTAGGCGGCCTGTCGCGTCGGCTGTGAAAACCTGGGGCTCAACCCCGGGCCTGCAGCCGATACGGGCAGGCTAGAATTCGGTAGGGGAGACTGGAACTCCTGGTGTAGCGGTGAAATGCGCAGATATCAGGAGGAACACCGGTGGCGAAGGCGGGTCTCTGGGCCGATACTGACGCTGAGGAGCGAAAGCATGGGTAGCGAACA	Cluster_476	299	0	5	0	21	0	0	0	8	0	2	0	12	0	6	0	6	3	2	0	13	0	0	4	0	7	0	5	0	4	0	4	0	0	0	33	6	0	4	0
na	Bacteria;Bacteroidetes;Bacteroidia;Chitinophagales;unknown family;unknown genus;unknown species	AJ007870.1.1432	98.41	100.0	1e-122	251	M03930:134:000000000-C6PCP:1:2109:26824:16604	TACGGAGGGTGCAAGCGTTATCCGGATTTACTGGGTTTAAAGGGTGCGTAGGCGGACTTTTAAGTTAGATGTGAAAGCTTGCAGCTTAACTGTAAGATTGCGTTTGATACTGGAAGTCTTGAATATGGTAGAAGTTGGCGGAATAAATCATGTAGCGGTGAAATGCATAGATATGATTTAGAACACCGATTGCGAAGGCAGCTAGCTATGTCATAATTGACGCTGAGGCACGAAAGCGTGGGGATCAAACA	Cluster_477	641	0	0	0	0	0	0	0	0	0	0	10	0	4	0	0	0	95	0	65	0	0	0	0	121	65	45	23	41	17	32	18	0	0	0	74	12	0	0	0
na	Bacteria;Actinobacteria;Actinobacteria;Kineosporiales;Kineosporiaceae;Kineococcus;Multi-affiliation	multi-subject	100.0	100.0	3e-129	251	M03930:80:000000000-BJ75H:1:1111:10693:15676	TACGTAGGGTGCAAGCGTTGTCCGGAATTATTGGGCGTAAAGAGCTCGTAGGCGGTGTGTCGCGTCTGCTGTGAAAACTCAGGGCTCAACTCTGAGCTTGCAGTGGGTACGGGCACACTTGAGTGCTGTAGGGGAGACTGGAATTCCTGGTGTAGCGGTGAAATGCGCAGATATCAGGAGGAACACCGGTGGCGAAGGCGGGTCTCTGGGCAGTTACTGACGCTGAGGAGCGAAAGCATGGGGAGCGAACA	Cluster_478	365	9	0	0	0	99	99	0	0	0	0	0	0	0	0	4	0	0	0	0	0	0	0	0	0	0	0	0	0	0	0	0	7	0	0	0	0	10	0	0
na	Bacteria;Proteobacteria;Alphaproteobacteria;Sphingomonadales;Sphingomonadaceae;Multi-affiliation;Multi-affiliation	multi-subject	98.41	100.0	1e-122	251	M03930:134:000000000-C6PCP:1:1102:8732:8239	TACGGAGGGGGCTAGCGTTGTTCGGAATTACTGGGCGTAAAGCGCACGTAGGCGGCTTTGCAAGTTAGAGGTGAAAGCCCGGGGCTCAACCCCGGAATTGCCTTTAAGACTGCAGAGCTAGAATCCGGGAGAGGTGAGTGGAATTCCGAGTGTAGAGGTGAAATTCGTAGATATTCGGAAGAACACCAGTGGCGAAGGCGGCTCACTGGACCGGTATTGACGCTGAGGTGCGAAAGCGTGGGGAGCAAACA	Cluster_479	375	0	0	0	0	0	0	0	0	0	0	0	0	0	0	0	83	0	0	0	0	0	0	0	0	0	0	0	0	0	0	0	0	14	0	0	34	0	0	0
na	Bacteria;Proteobacteria;Alphaproteobacteria;Sphingomonadales;Sphingomonadaceae;Sphingomonas;Multi-affiliation	multi-subject	97.22	100.0	1e-117	252	M03930:134:000000000-C6PCP:1:1103:18136:15649	TACGGAGGGGGCTAGCGTTGTTCGGAATTACTGGGCGTAAAGCGCACGTAGGCGGCTTTGTAAGTTAGAGGTGAAAGCCTGGAGCTCAACTCCAGAATTGCCTTTAAGACTGCAGAGCTAGCAGGTGAGAGAGGTAAGTGGAATTCCGAGTGTAGAGGTGAAATTCGTAGATATTCGGAAGAACACCAGTGGCGAAGGCGGCTCACTGGACCGGTATTGACGCTGAGGTGCGAAAGCGTGGGGAGCAAACA	Cluster_480	581	2	0	2	0	0	0	3	0	0	0	177	0	47	0	2	2	8	0	0	0	5	0	0	8	5	4	0	161	4	0	0	0	2	0	0	0	12	12	0
na	Bacteria;Proteobacteria;Alphaproteobacteria;Sphingomonadales;Sphingomonadaceae;Multi-affiliation;Multi-affiliation	multi-subject	96.02	100.0	1e-112	251	M03930:80:000000000-BJ75H:1:1115:4394:19253	TACAGAGAGTGCAAGCGTTAATCGGAATTATTGGGCGTAAAGCGCACGTAGGCGGCTTTGTAAGTTAGAGGTGAAAGCCCGGAGCTTAACTCCGGAATTGCCTTTAAGACTGCATCGCTTGAATCCGAGAGAGGTGAGTGGAATTCCGAGTGTAGAGGTGAAATTCGTAGATATTCGGAAGAACACCAGTGGCGAAGGCGGCTCACTGGATCGGTATTGACGCTGAGGTGCGAAAGCGTGGGGAGCAAACA	Cluster_481	364	19	0	0	0	0	0	0	0	0	0	0	0	0	0	0	0	0	0	0	0	0	0	0	0	0	0	0	0	0	0	0	0	0	0	0	0	0	0	0
na	Bacteria;Proteobacteria;Alphaproteobacteria;Rhizobiales;Beijerinckiaceae;Methylobacterium;unknown species	multi-subject	97.21	100.0	1e-117	251	M03930:80:000000000-BJ75H:1:2116:23370:12840	TACGAAGGGGGCTAGCGTTGCTCGGAATCACTGGGCGTAAAGGGCGCGTAGGCGGCCATTTAAGTCGGAGGTGAAAGCCCGTGGCTCAACCACGGAACGGCCTTCGATACTGGATGGCTTGAGTGTGGCAGAGGTCGGTGGAACTGCGAGTGTAGAGGTGAAATTCGTAGATATTCGCAAGAACACCGGTGGCGAAGGCGGCCGACTGGGCCATCACTGACGCTGAGGCGCGAAAGCGTGGGGAGCAAACA	Cluster_482	333	1	0	0	0	0	0	0	0	0	16	0	0	0	0	0	0	0	0	0	0	0	0	0	0	0	0	0	0	0	0	151	0	0	0	0	0	0	10	0
na	Bacteria;Acidobacteria;Acidobacteriia;Acidobacteriales;Acidobacteriaceae (Subgroup 1);Terriglobus;Multi-affiliation	multi-subject	96.03	100.0	1e-112	252	M03930:80:000000000-BJ75H:1:1110:7136:20637	TACGAGGGGGGCAAGCGTTGTTCGGAATTATTGGGCGTAAAGGGCGCGTAGGCGGTTTGGCAAGTTTCGTGTGAAAACTTCGGGCTCAACTCGAAGCCTGCACGGAAAACTGCCGGGCTTGAGTATGGGAGAGGTGAGTGGAATTTCCGGTGTAGCGGTGAAATGCGTAGATATCGGAAGGAACACCAGTGGCGAAGGCGACTTCCTGGACCAATACTGACACTGAGGCGCGAAAGCGTAGGGAGCAAACA	Cluster_483	761	16	0	0	0	0	0	0	0	0	0	0	0	0	0	0	0	0	0	0	0	0	0	0	0	0	0	0	0	0	0	0	0	0	0	0	0	0	0	0
na	Bacteria;Actinobacteria;Actinobacteria;Pseudonocardiales;Pseudonocardiaceae;Amycolatopsis;Multi-affiliation	multi-subject	99.6	100.0	1e-127	251	M03930:134:000000000-C6PCP:1:1101:17913:6648	TACGTAGGGTGCGAGCGTTGTCCGGAATTATTGGGCGTAAAGAGCTCGTAGGCGGTTTGTCGCGTCGGCTGTGAAATCTGGAGGCTTAACCTTCAGCGTGCAGTCGATACGGGCAGACTTGAGTTCGGTAGGGGAGACTGGAATTCCTGGTGTAGCGGTGAAATGCGCAGATATCAGGAGGAACACCGGTGGCGAAGGCGGGTCTCTGGGCCGATACTGACGCTGAGGAGCGAAAGCGTGGGGAGCGAACA	Cluster_484	467	0	0	0	0	0	0	0	15	0	16	0	0	0	0	0	65	0	0	0	0	0	0	0	0	0	0	0	0	0	0	0	0	0	0	0	25	0	0	0
na	Bacteria;Proteobacteria;Alphaproteobacteria;Rhizobiales;Beijerinckiaceae;1174-901-12;Multi-affiliation	multi-subject	97.21	100.0	1e-117	251	M03930:134:000000000-C6PCP:1:1102:13368:14566	TACGAAGGGGGCTAGCGTTGTTCGGAATAACTGGGCGTAAAGGGTGCGTAGGCGGGCAATTAAGTCAGGGGTGAAATCCCAAGGCTCAACCTTGGAACGGCCTTTGATACTGGTTGTCTTGAGTCCGGGAGAGGTGAGTGGAACTGCGAGTGTAGAGGTGAAATTCGTAGATATTCGCAAGAACACCAGTGGCGAAGGCGGCTCACTGGCCCGGAACTGACGCTGAGGCACGAAAGCGTGGGGAGCAAACA	Cluster_485	294	0	0	0	0	0	0	0	0	0	0	0	0	0	0	0	0	0	0	0	0	0	0	0	0	0	0	0	0	0	0	0	0	0	0	115	0	0	0	0
na	Bacteria;Proteobacteria;Alphaproteobacteria;Sphingomonadales;Sphingomonadaceae;Sphingomonas;unknown species	multi-subject	98.01	100.0	6e-121	251	M03930:80:000000000-BJ75H:1:1118:14189:10389	TACGGAGGGAGCTAGCGTTGTTCGGAATTACTGGGCGTAAAGCGCACGTAGGCGGCTTTCTAAGTTAGAGGTGAAAGCCCGGAGCTCAACTCCGGAATTGCCTTTAAGACTGGATCGCTTGAATCATGGAGAGGCGGGTGGAATTCCGAGTGTAGAGGTGAAATTCGTAGATATTCGGAAGAACACCAGTGGCGAAGGCGGCCCGCTGGACATGTATTGACGCTGAGGTGCGAAAGCGTGGGGAGCAAACA	Cluster_486	300	5	0	0	0	0	0	0	0	0	0	0	0	0	0	0	0	0	0	0	9	0	0	5	0	0	0	0	0	0	0	0	0	0	0	0	0	0	0	0
na	Bacteria;Actinobacteria;Actinobacteria;Propionibacteriales;Nocardioidaceae;Nocardioides;Multi-affiliation	multi-subject	97.61	100.0	3e-119	251	M03930:134:000000000-C6PCP:1:1102:6021:3352	TACGTAGGGTGCGAGCGTTGTCCGGAATTATTGGGCGTAAAGGGCTCGTAGGCGGTTGGTCGCGTCGGTAGTGAAAACCACATGCTTAACATGTGGCTTGCTTTCGATACGGGCTGACTTGAGGGATGCAGGGGAGAACGGAATTCCTGGTGTAGCGGTGAAATGCGCAGATATCAGGAGGAACACCGGTGGCGAAGGCGGTTCTCTGGGCATTTCCTGACGCTGAGGAGCGAAAGTGTGGGGAGCGAACA	Cluster_489	287	0	0	0	0	0	27	0	0	0	0	0	43	0	0	0	0	0	0	0	0	0	0	0	0	0	0	0	0	0	0	0	0	0	0	0	0	0	0	0
na	Bacteria;Actinobacteria;Actinobacteria;Propionibacteriales;Nocardioidaceae;Nocardioides;unknown species	HM322992.1.1350	100.0	100.0	3e-129	251	M03930:134:000000000-C6PCP:1:1101:9646:14386	TACGTAGGGTCCGAGCGTTGTCCGGAATTATTGGGCGTAAAGGGCTCGTAGGCGGTTTGTCGCGTCGGGAGTGAAATCATCGGGCTTAACTCGGTGCTTGCTTTCGATACGGGCAGACTAGAGGCATGCAGGGGAGAACGGAATTCCTGGTGTAGCGGTGAAATGCGCAGATATCAGGAGGAACACCGGTGGCGAAGGCGGTTCTCTGGGCATGTCCTGACGCTGAGGAGCGAAAGTGTGGGGAGCGAACA	Cluster_493	441	1	0	0	10	86	0	0	0	11	16	0	27	0	0	0	16	0	4	0	0	49	0	0	0	0	0	117	0	0	0	0	0	0	0	0	2	0	0	0
na	Bacteria;Actinobacteria;Actinobacteria;Micrococcales;Microbacteriaceae;Curtobacterium;Multi-affiliation	multi-subject	98.8	100.0	3e-124	251	M03930:134:000000000-C6PCP:1:2106:15967:7612	TACGTAGGGTGCAAGCGTTGTCCGGAATTATTGGGCGTAAAGAGCTCGTAGGCGGTTTGTCGCGTCTGCTGTGAAATCCCGAGGCTCAACCTCGGGCTTGCAGTGGGTACGGGCAGACTAGAGTGCGGTAGGGGAGATTGGAATTCCTGGTGTAGCGGTGGAATGCGCAGATATCAGGAGGAACACCGATGGCGAAGGCAGGTCTCTGGGCCATAACTGACGCTGAGAAGCGAAAGCATGGGGAGCGAACA	Cluster_494	723	0	1	0	29	37	0	0	0	1	9	38	10	0	0	12	3	52	2	5	0	24	17	0	61	9	8	1	13	0	1	0	7	0	229	2	25	23	4	0
na	Bacteria;Proteobacteria;Alphaproteobacteria;Acetobacterales;Acetobacteraceae;unknown genus;unknown species	DQ450766.1.1345	97.61	100.0	3e-119	251	M03930:134:000000000-C6PCP:1:2105:18101:13444	TACGAAGGGGGCTAGCGTTGCTCGGAATGACTGGGCGTAAAGGGCGCGTAGGCGGTTGACACAGTCAGATGTGAAATTCCTGGGCTTAACCTGGGGGCTGCATTTGATACGTGTTGGCTAGAGTGGGGAAGAGGGTCGTGGAATTCCCAGTGTAGAGGTGAAATTCGTAGATATTGGGAAGAACACCGGTGGCGAAGGCGGCGACCTGGTCCTTGACTGACGCTGAGGCGCGAAAGCGTGGGGAGCAAACA	Cluster_495	351	4	0	0	0	0	20	0	18	3	4	0	1	0	0	0	0	0	0	0	0	0	0	1	0	0	0	53	0	0	0	0	0	0	0	0	0	0	0	0
na	Bacteria;Bacteroidetes;Bacteroidia;Cytophagales;Spirosomaceae;Spirosoma;Spirosoma sp.	AB681463.1.1431	98.8	100.0	3e-124	251	M03930:134:000000000-C6PCP:1:1102:21170:15318	TACGGAGGGTGCAAGCGTTGTCCGGATTTATTGGGTTTAAAGGGTGCGTAGGTGGTTTGGTAAGTCTGGTTTGAAAGCTGGTCGCTCAACGATCAGATGTGGCTGGAAACTACCGAACTTGAATGGCGTAGCGGTAGCCGGAATGGGTCATGTAGCGGTGAAATGCATAGATATGACCCGGAACTCCGATTGCGAAGGCAGGCTACTGGGCGTCGATTGACACTGAGGCACGAGAGCATGGGTAGCAAACA	Cluster_496	320	7	0	0	0	0	0	0	0	0	0	0	0	0	0	0	0	0	0	0	0	0	0	0	0	0	0	0	0	0	0	0	0	0	0	0	0	0	122	0
na	Bacteria;Actinobacteria;Actinobacteria;Propionibacteriales;Nocardioidaceae;Nocardioides;Nocardioides lentus	multi-subject	99.6	100.0	1e-127	251	M03930:134:000000000-C6PCP:1:1101:7935:24113	TACGTAGGGTGCGAGCGTTGTCCGGAATTATTGGGCGTAAAGGGCTCGTAGGCGGTTTGTCGCGTCGGGAGTGAAAACACGGGGCTTAACTCTGTGCTTGCTTCCGATACGGGCAGACTAGAGGGATGCAGGGGAGAACGGAATTCCTGGTGTAGCGGTGGAATGCGCAGATATCAGGAGGAACACCGGTGGCGAAGGCGGTTCTCTGGGCATTTCCTGACGCTGAGGAGCGAAAGTGTGGGGAGCGAACA	Cluster_497	290	0	0	0	0	0	50	0	0	0	0	0	0	0	0	0	0	0	0	0	8	72	0	0	0	0	0	0	0	0	0	0	0	0	0	0	0	0	0	0
na	Bacteria;Actinobacteria;Thermoleophilia;Solirubrobacterales;Solirubrobacteraceae;Conexibacter;Multi-affiliation	multi-subject	98.41	100.0	1e-122	251	M03930:134:000000000-C6PCP:1:1101:12889:6923	TACGTAGGGGGCTAGCGTTGTCCGGAATCATTGGGCGTAAAGCGCGTGTAGGCGGCTCGGTAAGTCTGCTGTGAAAGTCCAGGGCTCAACCCTGGGATGCCGGTGGATACTGTCGAGCTCGAGTCCGGAAGAGGAGTGTGGAATTCCTGGTGTAGCGGTGAAATGCGCAGATATCAGGAGGAACACCAATGGCGAAGGCAGCACTCTGGGACGTGACTGACGCTGAGACGCGAAAGCGTGGGGAGCAAACA	Cluster_498	335	0	16	0	0	0	0	0	0	0	0	0	62	0	0	0	0	0	0	0	0	0	0	0	0	0	0	0	0	0	0	0	0	105	0	0	58	0	0	0
na	Bacteria;Bacteroidetes;Bacteroidia;Cytophagales;Spirosomaceae;Pseudarcicella;Multi-affiliation	multi-subject	100.0	100.0	3e-129	251	M03930:134:000000000-C6PCP:1:1112:4463:19544	TACGGAGGGTGCAAGCGTTGTCCGGATTTATTGGGTTTAAAGGGTGCGCAGGTGGTTTATTAAGTCAGTGGTGAAAGACGGTCGCTCAACGATTGCAGTGCCATTGAAACTGGTAGACTTGAGTAAAGTAGAGGTGGGCGGAATTGATAGTGTAGCGGTGAAATGCATAGATATTATCAAGAACTCCAATTGCGTAGGCAGCTCACTTGGCTTTTACTGACACTCATGCACGAAAGTGTGGGTATCAAACA	Cluster_500	284	0	0	0	0	0	0	0	0	0	0	1	0	0	0	10	0	0	0	25	0	0	0	0	0	74	0	33	17	46	0	23	14	31	0	0	0	0	0	0
na	Bacteria;Firmicutes;Bacilli;Multi-affiliation;Multi-affiliation;Multi-affiliation;Multi-affiliation	multi-subject	100.0	100.0	3e-129	251	M03930:134:000000000-C6PCP:1:1114:8539:15497	TACGTAGGTGGCAAGCGTTGTCCGGAATTATTGGGCGTAAAGCGCGCGCAGGCGGTCCTTTAAGTCTGATGTGAAAGCCCACGGCTCAACCGTGGAGGGTCATTGGAAACTGGGGGACTTGAGTGCAGAAGAGAAGAGTGGAATTCCACGTGTAGCGGTGAAATGCGTAGAGATGTGGAGGAACACCAGTGGCGAAGGCGACTCTTTGGTCTGTAACTGACGCTGAGGCGCGAAAGCGTGGGGAGCAAACA	Cluster_501	396	0	0	0	0	0	0	0	0	0	0	0	0	13	0	0	0	10	0	0	0	0	0	0	0	0	0	0	0	0	203	0	0	0	72	0	0	0	0	0
na	Bacteria;Actinobacteria;Actinobacteria;Corynebacteriales;Mycobacteriaceae;Mycobacterium;unknown species	KC554479.1.1516	98.81	100.0	3e-124	252	M03930:134:000000000-C6PCP:1:2111:20969:18092	TACGTAGGGTGCGAGCGTTGTCCGGAATTACTGGGCGTAAAGAGCTCGTAGGTGGTTTGTCGCGTTGTTCGTGAAAACTCACAGCTTAACTGTGGGCGTGCGGGCGATACGGGCAGACTGGAGTACTGCAGGGGAGACTGGAATTCCTGGTGTAGCGGTGGAATGCGCAGATATCAGGAGGAACACCGGTGGCGAAGGCGGGTCTCTGGGCCGATATTGACGCTGAGGAGCGAAAGCGTGGGGAGCGAACA	Cluster_502	324	0	9	0	13	0	2	0	2	0	10	0	16	0	10	0	8	0	2	0	7	1	0	0	0	8	0	9	0	39	0	19	0	20	0	6	1	0	40	0
na	Bacteria;Actinobacteria;Actinobacteria;Frankiales;Nakamurellaceae;Nakamurella;unknown species	LN565998.1.1354	99.2	100.0	6e-126	251	M03930:134:000000000-C6PCP:1:1103:7951:7739	TACGTAGGGTGCAAGCGTTGTCCGGAATTATTGGGCGTAAAGAGCTCGTAGGCGGTCTGTCGCGTCGAATGTGAAAACTCGGGGCTTAACCCCGGGCCTGCATTCGATACGGGCAGACTAGAGTTCGGTAGGGGAGACTGGAATTCCTGGTGTAGCGGTGAAATGCGCAGATATCAGGAGGAACACCGGTGGCGAAGGCGGGTCTCTGGGCCGATACTGACGCTGAGGAGCGAAAGCGTGGGGAGCGAACA	Cluster_503	352	0	30	0	12	0	0	0	0	0	0	0	32	0	50	0	32	0	9	0	0	0	0	32	0	0	0	0	0	0	0	0	0	36	0	0	0	0	17	0
na	Bacteria;Actinobacteria;Actinobacteria;Propionibacteriales;Nocardioidaceae;Nocardioides;Multi-affiliation	multi-subject	97.61	100.0	3e-119	251	M03930:134:000000000-C6PCP:1:1103:19875:6904	TACGTAGGGTGCGAGCGTTGTCCGGAATTATTGGGCGTAAAGGGCTCGTAGGCGGTTGGTCGCGTCGGGAGTGAAAACGCACAGCTCAACTGTGTGCTTGCTTCCGATACGGGCTGACTAGAGGTATGCAGGGGAGAATGGAATTCCTGGTGTAGCGGTGAAATGCGCAGATATCAGGAGGAACACCGGTGGCGAAGGCGGTTCTCTGGGCATGACCTGACGCTGAGGAGCGAAAGTGTGGGGAGCGAACA	Cluster_504	383	5	0	0	0	0	48	0	1	0	1	10	0	0	0	0	0	0	0	0	10	0	0	80	0	0	0	0	0	31	0	0	0	26	0	31	10	0	0	0
na	Bacteria;Proteobacteria;Gammaproteobacteria;Betaproteobacteriales;A21b;unknown genus;unknown species	multi-subject	97.61	100.0	3e-119	251	M03930:80:000000000-BJ75H:1:1109:5884:3434	TACGTAGGGTGCGAGCGTTAATCGGAATTACTGGGCGTAAAGCGTGCGTAGGCGGTTGCTCAAGTCCGTTGTGAAAGCCCCGGGCTTAACCTGGGAATGGCAGTGGAGACTAGGCGACTTGAATCTGGCAGAGGGGGGTGGAATGCCACGTGTAGCAGTGAAATGCGTAGAGATGTGGCGGAACACCGATGGCGAAGGCAGCCCCCTGGGTTGAGATTGACGCTCAGGCACGAAAGCGTGGGGAGCAAACA	Cluster_505	313	24	0	0	0	0	0	0	0	0	0	0	0	0	0	0	0	0	0	0	0	0	0	0	0	0	0	0	0	0	0	0	0	0	0	42	0	0	0	0
na	Bacteria;Proteobacteria;Alphaproteobacteria;Sphingomonadales;Sphingomonadaceae;Sphingomonas;unknown species	multi-subject	100.0	100.0	3e-129	251	M03930:134:000000000-C6PCP:1:2102:6623:9162	TACGGAGGGGGCTAGCGTTGTTCGGAATTACTGGGCGTAAAGCGCACGTAGGCGGCTTTGTAAGTTAGAGGTGAAAGCCTGGGGCTCAACTCCAGAATTGCCTTTAAGACTGCATCGCTTGAACGTCGGAGAGGTGAGTGGAATTCCGAGTGTAGAGGTGAAATTCGTAGATATTCGGAAGAACACCAGTGGCGAAGGCGGCTCACTGGACGACTGTTGACGCTGAGGTGCGAAAGCGTGGGGAGCAAACA	Cluster_508	342	4	1	0	0	0	0	0	6	0	0	27	18	0	0	0	0	0	0	0	0	0	0	0	17	0	0	0	0	0	0	0	0	13	0	0	4	0	2	0
na	Bacteria;Actinobacteria;Actinobacteria;Micrococcales;Microbacteriaceae;Multi-affiliation;Multi-affiliation	multi-subject	98.41	100.0	1e-122	251	M03930:134:000000000-C6PCP:1:2109:5254:7452	TACGTAGGGTGCGAGCGTTAATCGGAATTATTGGGCGTAAAGAGCTCGTAGGCGGTTTGTCGCGTCTGCTGTGAAATCCCGAGGCTCAACCTCGGGCTTGCAGTGGGTACGGGCAGACTAGAGTGCGGTAGGGGAGATTGGAATTCCTGGTGTAGCGGTGGAATGCGCAGATATCAGGAGGAACACCGATGGCGAAGGCAGATCTCTGGGCCGTAACTGACGCTGAGGAGCGAAAGCGTGGGGAGCGAACA	Cluster_509	407	0	0	0	0	5	0	2	0	20	0	8	0	1	0	11	1	12	0	15	0	4	37	0	20	0	1	1	7	0	30	0	8	0	24	0	0	168	5	0
na	Bacteria;Acidobacteria;Blastocatellia (Subgroup 4);Blastocatellales;Blastocatellaceae;Blastocatella;unknown species	multi-subject	100.0	100.0	3e-129	251	M03930:80:000000000-BJ75H:1:1101:18314:13088	TACGTAGGGACCAAGCGTTGTTCGGATTTACTGGGCGTAAAGGGCGCGTAGGCGGTTTGTCAAGTCAGTTGTGAAATCTCCGAGCTTAACTCGGAACGGTCAACTGATACTGTCAAACTAGAGTACAGAAGGGGCAATCGGAATTCTTGGTGTAGCGGTGAAATGCGTAGATATCAAGAGGAACACCTGAGGTGAAGACGGGTTGCTGGGCTGATACTGACGCTGAGGCGCGAAAGCTAGGGTAGCAAACG	Cluster_510	262	0	0	0	0	0	0	0	0	0	0	0	0	0	0	0	0	0	0	0	0	0	0	0	0	0	0	0	0	0	0	0	0	0	0	0	0	0	0	0
na	Bacteria;Acidobacteria;Acidobacteriia;Acidobacteriales;Acidobacteriaceae (Subgroup 1);Edaphobacter;unknown species	FJ465984.1.1365	99.6	100.0	1e-127	251	M03930:134:000000000-C6PCP:1:1101:5012:4653	TACGAGGGGGGCAAGCGTTGTTCGGAATTATTGGGCGTAAAGGGTGCGTAGGCGGTTTGATAAGTCTGGTGTGAAATCTATGGGCTCAACCCATAGTCTGCACTAGAAACTGTCGGGCTTGAGTATGGGAGAGGTGAGTGGAATTTCCGGTGTAGCGGTGAAATGCGTAGATATCGGAAGGAACACCTGTGGCGAAAGCGGCTCACTGGACCATAACTGACGCTGATGCACGAAAGCTAGGGGAGCAAACA	Cluster_511	270	0	0	0	0	0	0	0	0	0	0	0	0	0	0	0	0	0	0	0	0	0	0	0	0	0	0	0	0	0	0	0	0	0	0	0	0	0	0	0
na	Bacteria;Actinobacteria;Actinobacteria;Propionibacteriales;Nocardioidaceae;Nocardioides;unknown species	JQ407978.1.1347	99.2	100.0	6e-126	251	M03930:134:000000000-C6PCP:1:1102:5904:6514	TACGTAGGGTCCGAGCGTTGTCCGGAATTATTGGGCGTAAAGGGCTCGTAGGCGGTTTGTCGCGTCGGGAGTGAAATCTTGCAGCTTAACTGTGAACTTGCTTCCGATACGGGCAGACTTGAGGCATTCAGGGGAGAACGGAATTCCTGGTGTAGCGGTGAAATGCGCAGATATCAGGAGGAACACCGGTGGCGAAGGCGGTTCTCTGGGAATGTCCTGACGCTGAGGAGCGAAAGTGTGGGGAGCGAACA	Cluster_512	368	1	23	0	26	0	27	0	0	0	0	0	0	0	0	0	0	0	11	0	0	0	0	0	0	0	0	0	0	33	0	0	0	43	0	0	2	0	0	0
na	Bacteria;Armatimonadetes;Fimbriimonadia;Fimbriimonadales;Fimbriimonadaceae;unknown genus;unknown species	JF175681.1.1326	98.41	100.0	1e-122	251	M03930:80:000000000-BJ75H:1:1115:12258:16732	GACGTAGGGTGCAAGCGTTGTCCGGATTTACTGGGCGTAAAGAGCGCGTAGGCGGTCTGTTAAGTGTAGAGTGAAAGCTCCGGGCTCAACTCGGAAACTGCTCTGCATACTGGCAGACTTGAGGATGGAAGAGGTTTGTGGAATTCCTGGTGTAGCGGTGAAATGCGTAGATATCAGGAGGAACACCCATGGCGAAGGCAGCAAACTGGTCCATATCTGACGCTGAGGCGCGAAAGCGTGGGTAGCAAACA	Cluster_513	501	12	71	0	0	0	0	0	0	0	0	0	0	0	0	0	17	0	0	0	0	0	0	3	0	0	0	41	0	0	0	0	0	0	0	0	20	0	0	0
na	Bacteria;Dependentiae;Babeliae;Babeliales;Vermiphilaceae;unknown genus;unknown species	HE646304.1.1468	93.65	100.0	1e-102	252	M03930:134:000000000-C6PCP:1:1107:19194:24284	TACGAGGGGTGCAAGCGTTATTCGGAATAACTGGGCGTAAAGGGTGCGTAGACGGTTTGTTAAGTCTGTTGTTAAATTCCCCGGCCTAACCGGGGTCCAGCAATAGATACTGGCAGACTAGAGGATGGAAGAGAGAAGTGGAATTCTCGGAGTAGCGGTAAAATGCGTAGATCTCGAGAGGAACACCGATGGCGAAGGCAGCTTCTTGGTCCATATCTGACGTTGAGGCACGAAAGCGTGGGGAGCAAACA	Cluster_515	280	0	0	0	0	0	0	0	0	0	0	0	0	2	0	152	0	0	0	39	0	0	0	0	48	0	0	0	0	0	15	0	0	0	0	0	8	0	0	0
na	Bacteria;Actinobacteria;Acidimicrobiia;Microtrichales;Ilumatobacteraceae;unknown genus;unknown species	HQ119560.1.1366	97.22	100.0	3e-118	252	M03930:134:000000000-C6PCP:1:1101:17017:12027	TACGTAGGGAGCGAGCGTTGTCCGGATTTATTGGGCGTAAAGAGCTCGTAGGCGGCTTGGCAAGTCGGGTGTGAAAACTCCAGGCTCAACCTGGAGACGCCATCCGATACTGCTATGGCTTGAGTTCGGTAGGGGACCATGGAATTCCTGGTGTAGCGGTGAAATGCACAGATATCAGGAGGAACACCGATGGCGAAGGCAGTGGTCTGGGCCGAAACTGACGCTGAGGAGCGAAAGCATGGGTAGCGAACA	Cluster_516	347	0	0	0	0	0	11	0	0	0	38	0	5	0	0	0	0	0	0	0	54	0	0	35	0	0	0	0	0	0	0	0	0	0	0	0	0	0	37	0
na	Bacteria;Proteobacteria;Alphaproteobacteria;Sphingomonadales;Sphingomonadaceae;Sphingomonas;Multi-affiliation	multi-subject	99.2	100.0	6e-126	251	M03930:134:000000000-C6PCP:1:1101:24898:13975	TACGGAGGGAGCTAGCGTTATTCGGAATTACTGGGCGTAAAGCGCACGTAGGCGGCTTTGTAAGTTAGAGGTGAAAGCCTGGAGCTTAACTCCAGAATTGCCTTTAAGACTGCATCGCTTGAATCCGGGAGAGGTGAGTGGAATTCCGAGTGTAGAGGTGAAATTCGTAGATATTCGGAAGAACACCAGTGGCGAAGGCGGCTCACTGGACCGGCATTGACGCTGAGGTGCGAAAGCGTGGGGAGCAAACA	Cluster_517	263	1	0	0	0	0	0	0	0	0	0	0	0	0	0	0	0	0	0	0	0	0	0	0	0	0	0	0	0	0	0	0	0	0	0	0	0	0	0	0
na	Bacteria;Proteobacteria;Gammaproteobacteria;Xanthomonadales;Xanthomonadaceae;Stenotrophomonas;Multi-affiliation	multi-subject	99.2	100.0	6e-126	251	M03930:134:000000000-C6PCP:1:1101:13881:3187	TACGAAGGGTGCAAGCGTTACTCGGAATTACTGGGCGTAAAGCGTGCGTAGGTGGTTGTTTAAGTCTGTTGTGAAAGCCCTGGGCTCAACCTGGGAACTGCAGTGGAAACTGGACGACTAGAATGTGGTAGAGGGTAGCGGAATTCCTGGTGTAGCAGTGAAATGCGTAGAGATCAGGAGGAACATCCATGGCGAAGGCAGCTACCTGGACCAACATTGACACTGAGGCACGAAAGCGTGGGGAGCAAACA	Cluster_521	486	0	0	0	0	0	0	0	0	0	0	268	0	6	0	0	48	0	0	0	0	0	0	0	0	0	0	0	0	0	47	0	0	0	11	0	0	0	53	0
na	Bacteria;Proteobacteria;Alphaproteobacteria;Sphingomonadales;Sphingomonadaceae;Sphingomonas;Sphingomonas sp.	JF745870.1.1343	99.2	100.0	6e-126	251	M03930:134:000000000-C6PCP:1:1102:21642:3179	TACGGAGGGAGCTAGCGTTGTTCGGAATTACTGGGCGTAAAGCGCACGTAGGCGGCTTTGTAAGTTAGAGGTGAAAGCCTGGTGCTCAACACCAGAACTGCCTTTAAGACTGCATCGCTTGAATCCTGGAGAGGTGAGTGGAATTCCGAGTGTAGAGGTGAAATTCGTAGATATTCGGAAGAACACCAGTGGCGAAGGCGGCTCACTGGACAGGTATTGACGCTGAGGTGCGAAAGCGTGGGGAGCAAACA	Cluster_522	448	0	0	0	27	0	18	0	0	0	0	0	0	0	0	0	0	0	0	0	0	0	0	0	0	0	0	0	0	0	1	0	1	0	0	0	0	0	0	0
na	Bacteria;Bacteroidetes;Bacteroidia;Chitinophagales;Chitinophagaceae;Sediminibacterium;Multi-affiliation	multi-subject	100.0	100.0	3e-129	251	M03930:134:000000000-C6PCP:1:1101:8474:15012	TACGGAGGGTGCAAGCGTTATCCGGATTCACTGGGTTTAAAGGGTGCGTAGGCGGGCAGGTAAGTCAGTGGTGAAATCCTAGAGCTCAACTCTAGAACTGCCATTGATACTATCTGTCTTGAATATTGTGGAGGTAAGCGGAATATGTCATGTAGCGGTGAAATGCTTAGATATGACATAGAACACCTATTGCGAAGGCAGCTTACTACGCATATATTGACGCTGAGGCACGAAAGCGTGGGGATCAAACA	Cluster_523	279	0	0	0	0	0	0	0	0	0	0	0	0	0	0	3	0	0	0	54	0	0	0	0	0	0	0	0	0	0	0	0	11	0	0	2	0	0	0	160
na	Bacteria;Proteobacteria;Alphaproteobacteria;Sphingomonadales;Sphingomonadaceae;Sphingomonas;Multi-affiliation	multi-subject	100.0	100.0	3e-129	251	M03930:134:000000000-C6PCP:1:2106:26323:19191	TACGGAGGGAGCTAGCGTTATTCGGAATTACTGGGCGTAAAGCGCACGTAGGCGGCTTTGTAAGTAAGAGGTGAAAGCCTGGAGCTCAACTCCAGAACTGCCTTTTAGACTGCATCGCTTGAATCCAGGAGAGGTGAGTGGAATTCCGAGTGTAGAGGTGAAATTCGTAGATATTCGGAAGAACACCAGTGGCGAAGGCGGCTCACTGGACTGGTATTGACGCTGAGGTGCGAAAGCGTGGGGAGCAAACA	Cluster_527	308	6	0	0	4	0	1	0	0	0	0	0	0	0	0	0	0	0	0	0	0	0	0	0	0	0	0	0	0	0	0	0	0	2	0	0	0	0	0	0
na	Bacteria;Actinobacteria;Actinobacteria;Micrococcales;Dermacoccaceae;Multi-affiliation;Multi-affiliation	multi-subject	multi-identity	100.0	1e-117	multi-alignment-lg	M03930:134:000000000-C6PCP:1:1109:5924:21162	TACGTAGGGTGCGAGCGTTGTCCGGAATTATTGGGCGTAAAGAGCTTGTAGGCGGTTTGTCGCGTCTGCCGTGAAAGCCCAGGGCTTAACCCTGGGTCTGCGGTGGGTACGGGCAGACTAGAGTGTGGTAGGGGAGACTGGAATTCCTGGTGTAGCGGTGAAATGCGCAGATATCAGGAGGAACACCGGTGGCGAAGGCGGGTCTCTGGGCCGATACTGACGCTGAGGAGCGAAAGCATGGGTAGCGAACA	Cluster_528	664	0	22	0	0	0	0	0	0	0	44	0	0	14	22	0	0	0	0	0	0	0	0	0	0	9	0	0	0	0	0	0	0	21	0	0	525	0	0	0
na	Bacteria;Bacteroidetes;Bacteroidia;Cytophagales;Spirosomaceae;Spirosoma;Spirosoma sp.	LC221821.1.1416	95.22	100.0	3e-109	251	M03930:134:000000000-C6PCP:1:1105:27171:12312	TACGGAGGGTGCGAGCGTTGTCCGGATTTATTGGGTTTAAAGGGTGCGTAGGTGGGTTGGTAAGTCTGGTTTGAAAGCTGGTCGCTCAACGATCAGATGTGGCTGGAAACTGCCGGTCTTGAATAACTTGGCGGTAGCTGGAACGGGTCATGTAGCGGTGAAATGCATAGATATGACCCAGAACCCCGATTGCGAAGGCAGGCTACTACGAGTTGATTGACACTGAGGCACGAGAGCATGGGGAGCCAACA	Cluster_530	266	0	0	0	0	0	0	0	0	0	27	0	0	0	0	0	0	0	0	0	56	0	0	0	0	0	0	0	0	0	0	0	0	0	0	0	0	0	0	0
na	Bacteria;Proteobacteria;Alphaproteobacteria;Rhizobiales;Beijerinckiaceae;1174-901-12;unknown species	KF730283.1.1412	96.41	100.0	3e-114	251	M03930:134:000000000-C6PCP:1:1102:20750:2666	TACGAAGGGGGCTAGCGTTGTTCGGAATCACTGGGCGTAAAGGGTGCGCAGGCGGATCGGTCAGTCAGGGGTGAAATGCCGGGGCTCAACCTCGGAACGGCCTTTGATACTGCTGATCTTGAGTCCGGAAGAGGTGGGTGGAACTGCGAGTGTAGAGGTGAAATTCGTAGATATTCGCAAGAACACCGGTGGCGAAGGCGGCCCACTGGTCCGGAACTGACGCTCATGCACGACAGCGTGGGGAGCAAACA	Cluster_531	251	0	0	0	0	0	0	0	21	0	0	0	0	0	0	0	0	0	20	0	13	0	0	12	0	0	0	27	0	0	0	0	0	19	0	0	0	0	0	0
na	Bacteria;Proteobacteria;Alphaproteobacteria;Rhizobiales;Rhizobiaceae;Aliihoeflea;Multi-affiliation	multi-subject	100.0	100.0	3e-129	251	M03930:134:000000000-C6PCP:1:1101:15325:2020	TACGAAGGGGGCTAGCGTTGTTCGGAATTACTGGGCGTAAAGCGCACGTAGGCGGATTGTTAAGTGAGGGGTGAAATCCCAGGGCTCAACCCTGGAACTGCCTCTCATACTGGCAATCTCGAGTTCGAGAGAGGTGAGTGGAATTGCGAGTGTAGAGGTGAAATTCGTAGATATTCGCAGGAACACCAGTGGCGAAGGCGGCTCACTGGCTCGATACTGACGCTGAGGTGCGAAAGCGTGGGGAGCAAACA	Cluster_532	280	0	0	0	0	0	0	0	0	0	0	0	0	0	0	0	0	0	0	0	0	0	0	0	0	0	0	0	0	0	0	0	0	0	0	0	0	0	0	0
na	Bacteria;Proteobacteria;Gammaproteobacteria;Pseudomonadales;Pseudomonadaceae;Pseudomonas;Multi-affiliation	multi-subject	100.0	100.0	3e-129	251	M03930:134:000000000-C6PCP:1:1109:21604:10841	TACAGAGGGTGCAAGCGTTAATCGGAATTACTGGGCGTAAAGCGCGCGTAGGTGGTTTGTTAAGTTGGATGTGAAAGCCCCGGGCTCAACCTGGGAACTGCATCCAAAACTGGCAAGCTAGAGTACGGTAGAGGGTGGTGGAATTTCCTGTGTAGCGGTGAAATGCGTAGATATAGGAAGGAACACCAGTGGCGAAGGCGACCACCTGGACTGATACTGACACTGAGGTGCGAAAGCGTGGGGAGCAAACA	Cluster_533	430	0	0	0	14	2	0	0	0	0	0	0	0	0	0	0	0	0	0	0	0	0	102	0	40	0	0	27	0	11	0	0	0	0	0	0	0	0	12	0
na	Bacteria;Bacteroidetes;Bacteroidia;Cytophagales;Spirosomaceae;Spirosoma;unknown species	FJ595628.1.1354	95.65	100.0	2e-111	253	M03930:134:000000000-C6PCP:1:1103:4780:6147	TACGGAGGGTGCAAGCGTTGTCCGGATTTATTGGGTTTAAAGGGTGCGTAGGTGGTTTTCTAAGTCTGGTTTGAAAGCTGGCTGCTCAACAGTCAGATGTGGCTGGAAACTGGGGGACTTGAATAGGGTAGCGGTCGCTGGAACGGGTCATGTAGCGGTGAAATGCATAGATATGACCCAGAACTCCGATTGCGAAGGCAGGCGACTGGGCCCTGATTGACACTGAGGCACGAGAGCATGGGGAGCCAACA	Cluster_534	293	0	0	0	0	0	0	0	0	0	35	0	0	0	0	0	0	0	0	0	0	0	0	0	0	0	0	0	0	0	0	0	0	0	0	0	0	0	0	0
na	Bacteria;Proteobacteria;Alphaproteobacteria;Acetobacterales;Acetobacteraceae;unknown genus;Acetobacteraceae bacterium MP03	AM162403.1.1420	96.83	100.0	6e-116	252	M03930:134:000000000-C6PCP:1:1102:28050:13282	TACGAAGGGGGCTAGCGTTGCTCGGAATGACTGGGCGTAAAGGGCGCGTAGGCGGCATGCACAGTCAGACGTGAAATTCCTGGGCTTAACCTGGGGGCTGCGTTTGATACGTGCAGGCTAGAGTGGGGAAGAGGGTTGTGGAATTCCCAGTGTAGAGGTGAAATTCGTAGATATTGGGAAGAACACCGGTGGCGAAGGCGGCAACCTGGTCCTTGACTGACGCTGAGGCGCGAAAGCGTGGGGAGCAAACA	Cluster_535	319	0	0	0	0	0	0	0	0	0	0	18	0	0	0	0	0	0	0	0	0	0	0	0	0	0	0	0	295	0	0	0	0	0	0	0	0	0	0	0
na	Bacteria;Proteobacteria;Alphaproteobacteria;Sphingomonadales;Sphingomonadaceae;Sphingomonas;Multi-affiliation	multi-subject	97.61	100.0	3e-119	251	M03930:80:000000000-BJ75H:1:1102:21823:11546	TACAGAGAGTGCAAGCGTTAATCGGAATTACTGGGCGTAAAGCGCACGTAGGCGGCTTTGTAAGTTAGAGGTGAAAGCCTGGAGCTCAACTCCAGAATTGCCTTTAAGACTGCATCGCTCGAATCCGGGAGAGGTGAGTGGAATTCCGAGTGTAGAGGTGAAATTCGTAGATATTCGGAAGAACACCAGTGGCGAAGGCGGCTCACTGGACCGGTATTGACGCTGAGGTGCGAAAGCGTGGGGAGCAAACA	Cluster_537	423	7	0	0	0	0	0	0	0	0	0	0	0	0	0	0	0	0	0	0	0	0	0	0	0	0	0	0	0	0	0	0	0	0	0	0	0	0	0	0
na	Bacteria;Planctomycetes;Phycisphaerae;Phycisphaerales;Phycisphaeraceae;SM1A02;unknown species	FJ936783.1.1449	91.24	100.0	1e-92	251	M03930:134:000000000-C6PCP:1:1101:24834:10042	TACAGGAGGCCCGAGCGTTAATCGGAATCACTGGGCTTAAAGGGTGCGTAGGCGGGTCCGTAAGAGCGTCGTGAAATCCCCCGGCTCAACCGGGGAACTGCGGCGCAGACTGCGGATCTTGAGGAAGCTAGGGGTTGCTGGAACGCTCGGTGGAGCGGTGAAATGCGTTGAGATCGAGCGGAACGCCGAAGGTGAAGACAGGCAACTGGGGCTTTCCTGACGCTGAGGCACGAAAGCGTGGGGATCAAACA	Cluster_538	250	0	0	0	0	0	0	0	0	0	0	0	0	0	0	0	0	0	0	0	0	0	0	0	0	0	0	0	0	0	0	0	0	0	0	0	0	0	0	250
na	Bacteria;FBP;unknown class;unknown order;unknown family;unknown genus;unknown species	FJ790607.1.1347	97.21	100.0	1e-117	251	M03930:80:000000000-BJ75H:1:1115:22101:10918	TACGTAGGTGGCAAGCGTTGTCCGGATTTACTGGGCGTAAAGCGTATGCAGGCGGACGAGTAAGTAGGAAGTGAAAGGTTGGAGCTCAACTCTAACAGTGCTCCCTATACTGCTTGTCTGGAGTGCCGGAGAGGACAAAGGAACTTCACGTGTAGCGGTGAAATGCGTTGAGATGTGAAGGAACACCAATGGCGAAAGCATTTGTCTGGACGGAAACTGACGCTGAGATACGAAAGCTAAGGGAGCGAACA	Cluster_539	260	5	0	0	0	0	0	0	0	0	101	0	0	0	0	0	0	0	0	0	0	0	0	0	0	0	0	0	0	0	0	0	0	0	0	0	0	0	28	0
na	Bacteria;Proteobacteria;Alphaproteobacteria;Rhizobiales;Beijerinckiaceae;Methylobacterium;Multi-affiliation	multi-subject	97.61	100.0	3e-119	251	M03930:80:000000000-BJ75H:1:1114:18538:8593	TACGAAGGGGGCTAGCGTTGCTCGGAATCACTGGGCGTAAAGGGCGCGTAGGCGGTGATTTAAGTCGGGGGTGAAAGCCTGTGGCTCAACCACAGAATGGCCTTCGATACTGGGTTACTTGAGTGTGGTAGAGGTTGGTGGAACTGCGAGTGTAGAGGTGAAATTCGTAGATATTCGCAAGAACACCGGTGGCGAAGGCGGCCAACTGGACCATCACTGACGCTGAGGCGCGAAAGCGTGGGGAGCAAACA	Cluster_540	454	6	0	0	0	0	0	0	0	0	26	0	0	0	0	0	0	0	45	0	45	0	0	27	0	0	0	0	0	0	0	39	0	0	0	0	12	0	0	0
na	Bacteria;Actinobacteria;Thermoleophilia;Solirubrobacterales;Solirubrobacteraceae;Conexibacter;Multi-affiliation	multi-subject	98.41	100.0	1e-122	251	M03930:134:000000000-C6PCP:1:1101:20983:14118	TACGTAGGGGGCAAGCGTTGTCCGGAATCATTGGGCGTAAAGAGCGTGTAGGCGGCTCGGCAAGTCCGCTGTGAAAGTCCAGGGCTCAACCCTGGAAAGCCGGTGGAAACTGTCGAGCTAGAGTCCGGAAGAGGCGAGTGGAATTCCTGGTGTAGCGGTGAAATGCGCAGATATCAGGAGGAACACCAATGGCGAAGGCAGCTCGCTGGGACGTGACTGACGCTGAGACGCGAAAGCGTGGGGAGCAAACA	Cluster_542	262	0	0	0	0	0	0	0	0	0	0	0	0	0	2	0	1	0	5	0	0	0	0	0	0	0	0	0	0	0	0	244	0	3	0	0	0	0	0	0
na	Bacteria;Actinobacteria;Actinobacteria;Propionibacteriales;Nocardioidaceae;Nocardioides;Nocardioides sp.	multi-subject	100.0	100.0	3e-129	251	M03930:134:000000000-C6PCP:1:1102:16252:24362	TACGTAGGGTCCGAGCGTTGTCCGGAATTATTGGGCGTAAAGGGCTCGTAGGCGGTCTGTTGCGTCGGGAGTGAAAACTTACAGCTTAACTGTGAGCGTGCTTCCGATACGGGCAGACTTGAGGCATTCAGGGGAGAACGGAATTCCTGGTGTAGCGGTGAAATGCGCAGATATCAGGAGGAACACCGGTGGCGAAGGCGGTTCTCTGGGAATGTCCTGACGCTGAGGAGCGAAAGTGTGGGGAGCGAACA	Cluster_543	568	0	0	0	93	0	0	0	0	0	0	0	0	3	0	0	0	0	0	72	0	26	0	0	0	0	0	0	0	20	59	0	0	0	0	0	23	0	83	0
na	Bacteria;Proteobacteria;Gammaproteobacteria;Betaproteobacteriales;Burkholderiaceae;Limnobacter;Multi-affiliation	multi-subject	98.8	100.0	3e-124	251	M03930:80:000000000-BJ75H:1:2101:8540:13500	TACGTAGGGTGCAAGCGTTAATCGGAATTACTGGGCGTAAAGCGTGCGCAGGCGGTTCCGCAAGTCAGATGTGAAATCCCCGGGCTCAACCTGGGAACTGCATTTGAAACTACGGGGCTAGAGTGTGCCAGAGGGGGGTGGAATTCCACGTGTAGCAGTGAAATGCGTAGAGATGTGGAGGAACACCAATGGCGAAGGCAGCCCCCTGGGGTAACACTGACGCTCATGCACGAAAGCGTGGGGAGCAAACA	Cluster_545	953	42	0	0	0	0	0	0	0	0	0	0	0	0	111	0	16	0	0	0	19	0	0	42	0	0	0	0	0	0	0	0	0	11	0	0	0	0	0	0
na	Bacteria;Proteobacteria;Alphaproteobacteria;Sphingomonadales;Sphingomonadaceae;Sphingomonas;Multi-affiliation	multi-subject	97.62	100.0	3e-119	252	M03930:134:000000000-C6PCP:1:1101:2223:14016	TACGGAGGGGGCTAGCGTTGTTCGGAATTACTGGGCGTAAAGCGCACGTAGGCGGCTTTGTAAGTTAGAGGTGAAAGCCTGGAGCTCAACTCCAGAATTGCCTTTAAGACTGCAGAGCTAGCAGGTGAGAGAGGTAAGTGGAATTCCGAGTGTAGAGGTGAAATTCGTAGATATTCGGAGGAACACCAGTGGCGAAGGCGGCTCACTGGTCCATTACTGACGCTGAGGTGCGAAAGCGTGGGGAGCAAACA	Cluster_548	899	0	0	0	0	0	0	73	0	0	0	502	0	8	0	8	0	81	0	0	0	4	0	0	1	0	208	0	0	0	0	0	0	0	0	0	0	4	8	0
na	Bacteria;Proteobacteria;Alphaproteobacteria;Acetobacterales;Acetobacteraceae;unknown genus;unknown species	multi-subject	98.8	100.0	3e-124	251	M03930:80:000000000-BJ75H:1:1103:10637:18768	TACGAAGGGGGCTAGCGTTGCTCGGAATTACTGGGCGTAAAGGGCGCGTAGGCGGCCTTGTTAGTCAGGCGTGAAATTCCTGGGCTCAACCTGGGGACTGCGCTTGATACGGCAGGGCTTGAGGGCAGGAGAGGCTCGCGGAATTCCCAGTGTAGAGGTGAAATTCGTAGATATTGGGAAGAACACCGGTGGCGAAGGCGGCGAGCTGGCCTGTGACTGACGCTGAGGCGCGACAGCGTGGGGAGCAAACA	Cluster_550	329	11	0	0	0	0	0	0	0	0	0	0	0	0	0	0	0	0	0	0	0	0	0	0	0	0	0	44	0	0	0	0	0	25	0	0	33	0	0	0
na	Bacteria;Proteobacteria;Alphaproteobacteria;Rhizobiales;Beijerinckiaceae;alphaI cluster;unknown species	multi-subject	98.41	100.0	1e-122	251	M03930:134:000000000-C6PCP:1:1110:16135:18635	TACGAAGGGGGCTAGCGTTGTTCGGAATCACTGGGCGTAAAGCGCACGTAGGCGGATCTTTAAGTCAGGGGTGAAATCCCGAGGCTCAACCTCGGAACTGCCTTTGATACTGGGGATCTCGAGTCCGGGAGAGGTGAGTGGAACTGCGAGTGTAGAGGTGAAATTCGTAGATATTCGCAAGAACACCAGTGGCGAAGGCGGCTCACTGGCCCGGAACTGACGCTGAGGAGCGAAAGCATGGGTAGCGAACA	Cluster_551	291	0	11	0	2	0	11	0	12	0	8	0	1	0	6	0	40	0	4	0	13	0	0	7	0	8	0	0	0	9	0	4	0	25	0	7	3	0	1	0
na	Bacteria;Proteobacteria;Alphaproteobacteria;Sphingomonadales;Sphingomonadaceae;Sphingomonas;unknown species	HM450029.1.1409	99.6	100.0	1e-127	251	M03930:134:000000000-C6PCP:1:1104:19349:6088	TACGGAGGGGGCTAGCGTTGTTCGGAATTACTGGGCGTAAAGCGTACGTAGGCGGCTTTGTAAGTTAGAGGTGAAAGCCTGGTGCTCAACACCAGAACTGCCTTTAAGACTGCATCGCTTGAACGTCGGAGAGGTGAGTGGAATTCCGAGTGTAGAGGTGAAATTCGTAGATATTCGGAAGAACACCAGTGGCGAAGGCGGCTCACTGGACGACTGTTGACGCTGAGGTACGAAAGCGTGGGGAGCAAACA	Cluster_553	263	0	0	0	0	0	0	0	0	0	0	0	14	0	0	0	0	0	0	0	0	0	0	0	0	0	0	0	0	0	0	0	0	0	0	0	0	0	226	0
na	Bacteria;Proteobacteria;Alphaproteobacteria;Rhizobiales;Beijerinckiaceae;Multi-affiliation;Multi-affiliation	multi-subject	97.61	100.0	3e-119	251	M03930:134:000000000-C6PCP:1:2105:16514:13727	TACGAAGGGGGCTAGCGTTGCTCGGAATCACTGGGCGTAAAGGGCGCGTAGGCGGCCGATCAAGTCAGAGGTGAAAGCCCAAGGCTCAACCTTGGAATTGCCTTTGATACTGTTCGGCTAGAGACCGGAAGAGGTAAGTGGAACTGCGAGTGTAGAGGTGAAATTCGTAGATATTCGCAAGAACACCAGTGGCGAAGGCGGCTCACTGGCCCGGAACTGACGCTGAGGTGCGAAAGCGTGGGGAGCAAACA	Cluster_560	476	5	3	0	2	0	17	0	6	0	17	0	0	0	8	0	16	0	5	0	11	0	0	21	0	0	0	1	0	0	0	5	0	20	0	0	2	0	1	0
na	Bacteria;Planctomycetes;Phycisphaerae;Tepidisphaerales;WD2101 soil group;unknown genus;unknown species	multi-subject	95.22	100.0	3e-109	251	M03930:134:000000000-C6PCP:1:1101:15119:20095	GACAGAGGTGCCAAGCGTTAGGCGGAATCACTGGGCTTAAAGCGTGTGTAGGCGGACCGTTAAGTACCTTGTGAAATCCCCCGGCTCAACCGGGGAACTGCTGGGTATACTGGCGGTCTTGGGCGACCTAGGGGCGAGCGGAACAAATGGTGGAGCGGTGAAATGCGTAGATATCATTTGGAACGCCAAAGGTGAAAACAGCTCGCTGGGGGTCTGCCGACGCTGAGACACGAAAGCCAGGGGAGCAAACG	Cluster_562	246	0	48	0	0	0	0	0	17	0	0	0	0	0	0	0	52	0	0	0	28	0	0	57	0	0	0	0	0	0	0	0	0	6	0	0	2	0	0	0
na	Bacteria;Actinobacteria;Actinobacteria;Micrococcales;Microbacteriaceae;Multi-affiliation;Multi-affiliation	multi-subject	98.77	96.812749004	7e-120	243	M03930:80:000000000-BJ75H:1:1116:12174:11751	TACAGAGAGTGCAAGCGTTAATCGGAATTATTGGGCGTAAAGAGCTCGTAGGCGGTTTGTCGCGTCTGCTGTGAAATCCCGAGGCTCAACCTCGGGCTTGCAGTGGGTACGGGCAGACTAGAGTGCGGTAGGGGAGATTGGAATTCCTGGTGTAGCGGTGGAATGCGCAGATATCAGGAGGAACACCGATGGCGAAGGCAGATCTCTGGGCCGTAACTGACGCTGAGGAGCGAAAGCGTGGGGAGCGAACA	Cluster_564	389	14	0	0	0	0	0	0	0	0	0	0	0	0	0	0	0	0	0	0	0	0	1	0	0	0	1	0	0	0	0	0	0	0	0	0	0	0	0	0
na	Bacteria;Proteobacteria;Gammaproteobacteria;Betaproteobacteriales;Burkholderiaceae;Burkholderia-Caballeronia-Paraburkholderia;Multi-affiliation	multi-subject	98.41	100.0	1e-122	multi-alignment-lg	M03930:134:000000000-C6PCP:1:1101:5902:5807	TACGTAGGGTGCGAGCGTTAATCGGAATTACTGGGCGTAAAGCGTGCGCAGGCGGTTCGCTAAGACCGATGTGAAATCCCCGGGCTTAACCTGGGAACTGCATTGGTGACTGCATCGCTGGAGTATGGCAGAGGGGGGTGGAATTCCACGTGTAGCAGTGAAATGCGTAGAGATGTGGAGGAACACCGATGGCGAAGGCAGCCCCCTGGGCCAATACTGACGCTCATGCACGAAAGCGTGGGGAGCAAACA	Cluster_565	259	0	0	0	0	0	0	0	0	204	0	0	0	0	0	0	0	0	0	0	0	0	0	0	0	0	0	0	0	0	0	0	0	0	0	0	0	0	0	0
na	Bacteria;Bacteroidetes;Bacteroidia;Cytophagales;Spirosomaceae;Spirosoma;unknown species	EU289460.1.1477	92.83	100.0	3e-99	251	M03930:134:000000000-C6PCP:1:1101:10725:10627	TACGGAGGGTGCGAGCGTTGTCCGGATTTATTGGGTTTAAAGGGTGCGTAGGTGGCCTGTTAAGTCTGGTTTGAAAGCTGGTGGCTTAACCATCAGATGTGGCTGGAAACTGACAGGCTTGAATGCGGGAGCGGCTGCCGGAACGGGTCATGTAGCGGTGAAATGCATAGATATGACCCAGAACACCGATTGCGAAGGCAGGCAGCCAGTCCGTGATTGACACTGAGGCACGAGAGCATGGGGAGCCAACA	Cluster_572	284	0	0	0	0	0	0	0	0	0	0	0	0	0	0	0	0	0	16	0	17	0	0	0	0	0	0	0	0	0	0	0	0	0	0	0	0	0	0	0
na	Bacteria;Proteobacteria;Alphaproteobacteria;Acetobacterales;Acetobacteraceae;Acidiphilium;unknown species	DQ378212.1.1457	97.61	100.0	3e-119	251	M03930:80:000000000-BJ75H:1:2112:14873:3188	TACGAAGGGGGCTAGCGTTGCTCGGAATGACTGGGCGTAAAGGGCGCGTAGGCGGAGTGCTTTGTCAGACGTGAAATTCCAGGGCTCAACCTTGGGACGGCGTTTGAGACGGGCATTCTTGAGTGGGGAAGAGGGTCGTGGAATTCCCAGTGTAGAGGTGAAATTCGTAGATATTGGGAAGAACACCGGTGGCGAAGGCGGCGACCTGGTCCTTGACTGACGCTGAGGCGCGAAAGCGTGGGGAGCAAACA	Cluster_573	242	0	0	0	0	0	0	0	0	0	0	0	0	0	0	0	0	0	0	0	0	0	0	0	0	0	0	0	0	48	0	0	0	0	0	0	0	0	0	0
na	Bacteria;Actinobacteria;Actinobacteria;Frankiales;Frankiaceae;Jatrophihabitans;unknown species	HM308366.1.1342	97.22	100.0	1e-117	252	M03930:134:000000000-C6PCP:1:1103:12441:16002	TACGTAGGGTGCAAGCGTTGTCCGGAATTATTGGGCGTAAAGAGCTCGTAGGCGGCTTGTCGCGTCGGCTGTGAAAACCTGGGGCTCAACCCCGGGCCTGCAGCCGATACGGGCATCACTTGAGTTCGGCAGGGGAGACTGGAATTCCTGGTGTAGCGGTGAAATGCGCAGATATCAGGAGGAACACCGGTGGCGAAGGCGGGTCTCTGGGCCGATACTGACGCTGAGGAGCGAAAGCATGGGTAGCGAACA	Cluster_574	424	0	19	0	28	0	8	0	7	0	10	0	11	0	15	0	22	0	12	0	20	0	0	11	0	22	0	1	0	28	0	9	0	31	0	32	6	0	9	0
na	Bacteria;Proteobacteria;Alphaproteobacteria;Sphingomonadales;Sphingomonadaceae;Sphingobium;Multi-affiliation	multi-subject	100.0	100.0	3e-129	251	M03930:80:000000000-BJ75H:1:1106:4853:14499	TACGGAGGGGGCTAGCGTTGTTCGGAATTACTGGGCGTAAAGCGCACGTAGGCGGCGATTTAAGTCAGAGGTGAAAGCCCGGGGCTCAACCCCGGAACTGCCTTTGAGACTGGATTGCTAGAATCTTGGAGAGGCGGGTGGAATTCCGAGTGTAGAGGTGAAATTCGTAGATATTCGGAAGAACACCAGTGGCGAAGGCGGCCCGCTGGACAAGTATTGACGCTGAGGTGCGAAAGCGTGGGGAGCAAACA	Cluster_576	239	4	0	0	0	0	0	0	0	0	0	0	0	0	0	0	0	0	0	0	0	0	0	0	0	0	0	0	0	0	0	0	0	0	0	0	0	0	75	0
na	Bacteria;Proteobacteria;Alphaproteobacteria;Acetobacterales;Acetobacteraceae;Acidiphilium;unknown species	AJ292602.1.1452	99.2	100.0	6e-126	251	M03930:134:000000000-C6PCP:1:1101:9158:14782	TACGAAGGGGGCTAGCGTTGCTCGGAATGACTGGGCGTAAAGGGCGCGTAGGCGGAATGCTTTGTCGGATGTGAAATTCCAGGGCTTAACCTTGGGGCTGCATTCGAGACGGGTATTCTAGAGTGGAGAAGAGGGTCGTGGAATTCCCAGTGTAGAGGTGAAATTCGTAGATATTGGGAAGAACACCGGTGGCGAAGGCGGCGACCTGGTCTTTGACTGACGCTGAGGCGCGAAAGCGTGGGGAGCAAACA	Cluster_577	300	0	0	0	0	0	0	0	0	0	0	0	12	0	0	0	0	0	8	0	1	0	0	0	0	0	0	0	0	0	0	0	0	0	0	0	0	0	0	0
na	Bacteria;Bacteroidetes;Bacteroidia;Flavobacteriales;Weeksellaceae;Chryseobacterium;Multi-affiliation	multi-subject	99.6	100.0	1e-127	251	M03930:134:000000000-C6PCP:1:1101:6319:5574	TACGGAGGGTGCAAGCGTTATCCGGATTTATTGGGTTTAAAGGGTCCGTAGGCGGATCTGTAAGTCAGTGGTGAAATCTTTCGGCTTAACCGGAAAACTACCATTGATACTGCAGGTCTTGAGTAAGGTAGAAGTGGCTGGAATAAGTAGTGTAGCGGTGAAATGCATAGATATTACTTAGAACACCAATTGCGAAGGCAGGTCACTATGTCTTAACTGACGCTGATGGACGAAAGCGTGGGGAGCGAACA	Cluster_579	242	0	0	0	0	0	0	0	0	0	0	211	0	0	0	0	0	0	0	0	0	0	0	0	0	0	0	0	0	0	0	0	0	0	0	0	0	0	0	0
na	Bacteria;Proteobacteria;Alphaproteobacteria;Rhizobiales;Beijerinckiaceae;1174-901-12;unknown species	EU289421.1.1449	98.02	100.0	6e-121	252	M03930:134:000000000-C6PCP:1:1101:7269:2966	TACGAAGGGGGCTAGCGTTGTTCGGATTTACTGGGCGTAAAGGGCGCGTAGGCGGATTGATAAGTCAGGGGTGAAATCCCAAGGCTCAACCTTGGCACTGCCTTTGATACTGTCGGTCTTGAGTCCGGGAGAGGTGAGTGGAACTGCGAGTGTAGAGGTGAAATTCGTAGATATTCGCAAGAACACCGGTGGCGAAGGCGGCTCACTGGCCCGGAACTGACGCTGAGGCGCGAAAGCGTGGGGAGCAAACA	Cluster_582	245	3	0	0	45	0	0	0	0	0	0	0	41	0	0	0	0	0	0	0	0	0	0	17	0	91	0	0	0	0	0	0	0	0	0	0	0	0	0	0
na	Bacteria;Proteobacteria;Alphaproteobacteria;Rhizobiales;Beijerinckiaceae;Bosea;Bosea sp.	multi-subject	100.0	100.0	3e-129	251	M03930:134:000000000-C6PCP:1:1103:16914:3018	TACGAAGGGGGCTAGCGTTGCTCGGAATCACTGGGCGTAAAGGGCGCGTAGGCGGACTCTTAAGTCGGGGGTGAAAGCCCAGGGCTCAACCCTGGAATTGCCTTCGATACTGGGAGTCTTGAGTTCGGAAGAGGTTGGTGGAACTGCGAGTGTAGAGGTGAAATTCGTAGATATTCGCAAGAACACCGGTGGCGAAGGCGGCCAACTGGTCCGAAACTGACGCTGAGGCGCGAAAGCGTGGGGAGCAAACA	Cluster_583	314	0	0	0	35	0	0	0	0	0	0	78	0	0	0	0	0	0	0	0	0	122	0	0	0	0	0	0	38	0	0	1	0	0	0	0	0	0	0	0
na	Bacteria;Verrucomicrobia;Verrucomicrobiae;Chthoniobacterales;Chthoniobacteraceae;Chthoniobacter;metagenome	FPLS01007988.10.1532	94.8	99.6015936255	4e-107	250	M03930:134:000000000-C6PCP:1:1101:18373:17609	TACAGAGGTCCCGAGCGTTGTTCGGATTCATTGGGCGTAAAGGGTGCGTAGGCGGCCGCTTAAGTTTGATGTGAAAGTTCAGGGCTCAACCCTGGCATGGCATTGAATACTGGGCGGCTTGAGTACCGGAGAGGAAACTGGAATTTACGGTGTAGCAGTGAAATGCGTAGAGATCGTAAGGAAGACCAGTGGCGAAGGCGAGTTTCTGGACGGTAACTGACGCTGAGGCACGAAGGCCAGGGGAGCAAACG	Cluster_585	239	0	0	0	0	0	235	0	0	0	0	0	0	0	0	0	0	0	0	0	0	0	0	0	0	0	0	0	0	0	0	0	0	0	0	0	2	0	0	0
na	Bacteria;Proteobacteria;Alphaproteobacteria;Caulobacterales;Caulobacteraceae;Multi-affiliation;Multi-affiliation	multi-subject	98.8	100.0	3e-124	251	M03930:134:000000000-C6PCP:1:1102:18417:17343	TACGAAGGGGGCTAGCGTTGCTCGGAATTACTGGGCGTAAAGGGCGCGTAGGCGGACAGTTAAGTCAGAGGTGAAAGCCCAGGGCTCAACCTTGGAATTGCCTTTGATACTGGCTGTCTTGAGTTCGGGAGAGGTGAGTGGAACTCCGAGTGTAGAGGTGAAATTCGTAGATATTCGGAAGAACACCAGTGGCGAAGGCGACTCACTGGCCCGATACTGACGCTGAGGCGCGAAAGCGTGGGGAGCAAACA	Cluster_586	274	1	44	0	0	0	0	0	95	0	0	0	0	0	0	0	11	0	0	0	0	0	0	17	0	0	0	0	0	0	0	57	0	10	0	0	0	0	0	0
na	Bacteria;Bacteroidetes;Bacteroidia;Cytophagales;Spirosomaceae;Fibrisoma;Cenchrus americanus	GEUY01001100.2.1398	92.03	100.0	6e-96	251	M03930:134:000000000-C6PCP:1:1101:14914:20377	TACGGAGGGTGCAAGCGTTGTCCGGATTTATTGGGTTTAAAGGGTGCGTAGGTGGTAGGCTAAGTCTGGTTTGAAAGCTGGGTGCTCAACGCTCAGATGTGGCTGGAAACTGGTTTACTTGAATGCGGTCGACGTTGCTGGAACGGGTCATGTAGCGGTGAAATGCATAGAGATGACCCAGAACCCCGATTGCGAAGGCAGGCGACGAGTCCGTGATTGACACTGAGGCACGAGAGCATGGGTAGCCAACA	Cluster_588	241	0	0	0	0	0	0	0	70	0	0	0	0	0	0	0	0	0	37	0	0	0	0	43	0	0	0	0	0	0	0	0	0	0	0	0	0	0	0	0
na	Bacteria;Bacteroidetes;Bacteroidia;Flavobacteriales;Flavobacteriaceae;Flavobacterium;unknown species	multi-subject	100.0	100.0	3e-129	251	M03930:134:000000000-C6PCP:1:1101:17519:10752	TACGGAGGATGCAAGCGTTATCCGGAATCATTGGGTTTAAAGGGTCCGTAGGCGGCCAAATAAGTCAGTGGTGAAAGCCCATCGCTCAACGATGGAACGGCCATTGATACTGTTTGGCTTGAATTATTAGGAAGTAACTAGAATATGTAGTGTAGCGGTGAAATGCTTAGAGATTACATGGAATACCAATTGCGAAGGCAGGTTACTACTAATATATTGACGCTGATGGACGAAAGCGTGGGGAGCGAACA	Cluster_592	237	0	0	0	0	0	0	0	0	0	0	0	0	0	0	1	0	0	0	59	0	0	0	0	42	34	0	26	0	0	0	0	0	23	0	0	0	0	0	0
na	Bacteria;Proteobacteria;Gammaproteobacteria;Betaproteobacteriales;Burkholderiaceae;Multi-affiliation;Multi-affiliation	multi-subject	100.0	100.0	3e-129	251	M03930:134:000000000-C6PCP:1:1101:11847:10180	TACGTAGGGTGCAAGCGTTAATCGGAATTACTGGGCGTAAAGCGTGCGCAGGCGGTTTTGTAAGACAGTGGTGAAATCCCCGGGCTCAACCTGGGAACTGCCATTGTGACTGCAAGGCTGGAGTGCGGCAGAGGGGGATGGAATTCCGCGTGTAGCAGTGAAATGCGTAGATATGCGGAGGAACACCGATGGCGAAGGCAATCCCCTGGGCCTGCACTGACGCTCATGCACGAAAGCGTGGGGAGCAAACA	Cluster_593	230	0	0	0	0	0	0	0	0	0	0	0	0	0	0	0	0	69	0	35	0	0	0	0	0	0	0	0	0	0	0	0	0	0	0	0	0	0	30	0
na	Bacteria;Acidobacteria;Acidobacteriia;Solibacterales;Solibacteraceae (Subgroup 3);Bryobacter;unknown species	multi-subject	98.41	100.0	1e-122	252	M03930:80:000000000-BJ75H:1:1106:22893:23976	TACGTAGGCAGCGAGCGTTGTTCGGAATTACTGGGCGTAAAGAGTGTGTAGGCGGTGCTCTAAGTTCGGTGTGAAATCTCCCGGCTCAACTGGGAGGGTGCGCCGGAAACTGGAGTGCTTGAGCGTGGGAGAGGAAAGCGGAATTCCTGGTGTAGCGGTGAAATGCGTAGATATCAGGAGGAACACCTGCGGTGTAGACGGCTTTCTGGACCACAAGCTGACGCTGAGACACGAAAGCGTGGGTAGCAAACA	Cluster_595	227	2	0	0	0	0	0	0	0	0	7	2	0	0	0	0	0	0	0	0	0	0	0	0	0	0	0	0	52	0	0	0	0	0	0	0	0	0	0	0
na	Bacteria;Actinobacteria;Actinobacteria;Corynebacteriales;Nocardiaceae;Rhodococcus;Multi-affiliation	multi-subject	100.0	100.0	3e-129	251	M03930:134:000000000-C6PCP:1:1108:7091:24179	TACGTAGGGTGCAAGCGTTGTCCGGAATTACTGGGCGTAAAGAGTTCGTAGGCGGTTTGTCGCGTCGTTTGTGAAAACCAGCAGCTCAACTGCTGGCTTGCAGGCGATACGGGCAGACTTGAGTACTGCAGGGGAGACTGGAATTCCTGGTGTAGCGGTGAAATGCGCAGATATCAGGAGGAACACCGGTGGCGAAGGCGGGTCTCTGGGCAGTAACTGACGCTGAGGAACGAAAGCGTGGGTAGCGAACA	Cluster_596	257	0	0	0	0	0	0	0	0	1	0	0	19	0	0	58	0	0	0	0	18	17	0	0	47	0	32	0	0	0	0	0	0	38	0	0	0	0	0	0
na	Bacteria;Proteobacteria;Alphaproteobacteria;Acetobacterales;Acetobacteraceae;Acidiphilium;Multi-affiliation	multi-subject	99.6	100.0	1e-127	251	M03930:80:000000000-BJ75H:1:2102:22926:11174	TACGAAGGGGGCTAGCGTTGCTCGGAATGACTGGGCGTAAAGGGCGCGTAGGCGGAATGCTTTGTTGGGCGTGAAATTCCAGGGCTTAACCTTGGGGCTGCGTTCGAGACGGGTATTCTAGAGTGGAGAAGAGGGTCGTGGAATTCCCAGTGTAGAGGTGAAATTCGTAGATATTGGGAAGAACACCGGTGGCGAAGGCGGCGACCTGGTCTTTTACTGACGCTGAGGCGCGAAAGCGTGGGGAGCAAACA	Cluster_597	678	9	0	0	0	0	28	0	14	0	25	0	0	0	0	0	52	0	0	0	29	0	0	83	89	0	0	2	0	0	0	0	0	0	0	0	24	0	0	0
na	Bacteria;Proteobacteria;Alphaproteobacteria;Rhizobiales;Beijerinckiaceae;Methylobacterium;Multi-affiliation	multi-subject	98.8	100.0	3e-124	251	M03930:80:000000000-BJ75H:1:2108:7392:7220	TACGAAGGGGGCTAGCGTTGCTCGGAATCACTGGGCGTAAAGGGCGCGTAGGCGGCCGTTCAAGTCGGGGGTGAAAGCCTGTGGCTCAACCACAGAATTGCCTTCGATACTGGATGGCTTGAGACCGGAAGAGGACAGCGGAACTGCGAGTGTAGAGGTGAAATTCGTAGATATTCGCAAGAACACCAGTGGCGAAGGCGGCTGTCTGGTCCGGTTCTGACGCTGAGGCGCGAAAGCGTGGGGAGCAAACA	Cluster_599	267	6	7	0	0	0	0	0	0	0	1	0	0	0	60	0	8	0	0	0	0	0	0	14	0	0	0	0	0	0	0	62	0	0	0	0	10	0	0	0
na	Bacteria;Chloroflexi;Ktedonobacteria;C0119;unknown family;unknown genus;unknown species	HQ397157.1.1477	86.38	100.0	2e-71	257	M03930:134:000000000-C6PCP:1:1101:21109:19254	TACGTAGGAGGCGAGCGTTGTCCGGAATCACTGGGCGTAAAGCGCGTGTAGGCGGTAGAGTAAGTCGATGCTGAAATCTGCGAGCTTAACTTGCAGGAGTGTATGGAAACTGCTCAACTGGAGGAAGGTAGAGGAAGGTGGAATTCCCGGTGTAGTGGTGAAATGCGTAGATATCGGGAGGAACACCAGCGGCGAAGGCGGCCTTCTGGGCCTATCCTGACGCTGAGACGCGAAGGCCAGGGTAGCGAACG	Cluster_600	223	0	0	0	0	0	0	0	0	0	19	0	0	0	0	0	0	0	0	0	25	0	0	0	0	0	0	0	0	0	0	0	0	0	0	0	0	0	0	0
na	Bacteria;Proteobacteria;Alphaproteobacteria;Sphingomonadales;Sphingomonadaceae;Sphingomonas;Multi-affiliation	multi-subject	98.41	100.0	1e-122	251	M03930:134:000000000-C6PCP:1:1108:11986:8426	TACGGAGGGAGCTAGCGTTATTCGGAATTACTGGGCGTAAAGCGCACGTAGGCGGCTTTGTAAGTTAGAGGTGAAAGCCTGGAGCTCAACTCCAGAATTGCCTTTAAGACTGCATCGCTTGAATCCAAGAGAGGTGAGTGGAATTCCGAGTGTAGAGGTGAAATTCGTAGATATTCGGAAGAACACCAGTGGCGAAGGCGGCTCACTGGACCGTTGTTGACGCTGAGGTGCGAAAGCGTGGGGAGCAAACA	Cluster_601	314	16	0	0	0	0	1	0	0	0	0	0	2	0	1	0	2	0	0	0	3	0	0	3	0	0	0	0	0	0	0	0	0	0	0	1	3	0	6	0
na	Bacteria;Armatimonadetes;Armatimonadia;Armatimonadales;unknown family;unknown genus;unknown species	AM697438.1.1470	93.63	99.6031746032	1e-102	251	M03930:80:000000000-BJ75H:1:1104:15670:10460	TACGTAGGGGGCGAGCGTTGTCCGAAGTTACTGGGCGTAAAGCGCGTGTAGGCGGTTTTTTAAGTTTGGGGTGAAAGGTTCACGGCTCAACCGGAACAGTGCCTTGAAAACTGGAAGACTTGAATGTGGCAGGGGAAAGCGGAATTCCTGGTGTAGCGGTGAAATGCGTAGATATCGGAAGGAACACCAGTGGCGAAGGCGACTTCCTGGACCAATACTGACACTGAGGCGCGAAAGCGTAGGGAGCAAACA	Cluster_602	262	4	0	0	0	0	0	0	0	0	0	0	0	0	0	0	0	0	0	0	0	0	0	0	0	0	0	0	0	0	0	0	0	0	0	0	0	0	0	0
na	Bacteria;Planctomycetes;Planctomycetacia;Isosphaerales;Isosphaeraceae;Singulisphaera;unknown species	EU289510.1.1481	98.02	100.0	2e-121	253	M03930:80:000000000-BJ75H:1:1106:14871:17700	GACGAACCGTGCGAACGTTATTCGGAATCACTGGGCTTAAAGCGCGTGTAGGCGGATCAGCACGTCCGATCGCTGAAAGCCCCCGGCTCAACCGGGGAAGTGGCGGGGATACGGCTGGTCTGGAGGGGGGTAGGGGGACCTGGAACTTCCGGTGGAGCGGTGAAATGCGTTGAGATCGGAAGGAACGCCCGTGGCGAAAGCGAGGTCCTGGACCCTTTCTGACGCTGAGACGCGAAAGCCAGGGGAGCGAACG	Cluster_603	244	1	0	0	0	0	0	0	0	0	0	0	0	0	0	0	0	0	0	0	0	0	0	25	0	0	0	0	0	0	0	0	0	18	0	0	0	0	0	0
na	Bacteria;Acidobacteria;Acidobacteriia;Acidobacteriales;Acidobacteriaceae (Subgroup 1);Multi-affiliation;Multi-affiliation	multi-subject	95.63	100.0	6e-111	252	M03930:80:000000000-BJ75H:1:1107:11554:18404	TACGAGGGGGGCAAGCGTTGTTCGGAATTATTGGGCGTAAAGGGCGCGTAGGCGGTCTGACAAGTCTTATGTGAAATCTCTGGGCTCAACCCAGAGTCTGCATGGGAAACTGTCGGGCTTGAGTATGGGAGAGGTGAGTGGAATTTCCGGTGTAGCGGTGAAATGCGTAGATATCGGAAGGAACACCAGTGGCGAAGGCGACTTCCTGGACCAATACTGACACTGAGGCGCGAAAGCGTAGGGAGCAAACA	Cluster_604	255	10	0	0	0	0	0	0	0	0	0	0	0	0	0	0	0	0	0	0	0	0	0	0	0	0	0	0	0	0	0	0	0	0	0	0	0	0	0	0
na	Bacteria;Bacteroidetes;Bacteroidia;Chitinophagales;Chitinophagaceae;unknown genus;unknown species	multi-subject	99.6	100.0	1e-127	251	M03930:134:000000000-C6PCP:1:1101:13940:3118	TACGGAGGGTGCAAGCGTTATCCGGATTTACTGGGTTTAAAGGGTGTGTAGGCGGACCATTAAGTCAGCGGTGAAATCTCCGGGCTCAACCCGGAAACTGCCATTGATACTATTGGTCTTGAATGTTGTGGAGGTGGGCGGAACGGGTCATGTAGCGGTGAAATGCATAGATATGACCCGGAACACCGATTGCGAAGGCAGCCCGCTACACAACGATTGACGCTGAGGCACGAAAGCGTGGGGATCAAACA	Cluster_606	348	0	0	0	0	0	31	0	0	0	0	0	0	0	0	0	0	0	0	0	0	0	0	0	0	0	0	0	0	0	0	0	0	0	0	0	0	0	0	0
na	Bacteria;Proteobacteria;Alphaproteobacteria;Sphingomonadales;Sphingomonadaceae;Sphingomonas;Multi-affiliation	multi-subject	98.8	100.0	3e-124	251	M03930:134:000000000-C6PCP:1:1101:19154:21023	TACGGAGGGGGCTAGCGTTGTTCGGAATCACTGGGCGTAAAGCGCACGTAGGCGGCTTTGCAAGTCAGAGGTGAAAGCCTGGAGCTCAACTCCAGAATTGCCTTTGAGACTGCATCGCTTGAACGTCGGAGAGGTGAGTGGAATTCCGAGTGTAGAGGTGAAATTCGTAGATATTCGGAAGAACACCAGTGGCGAAGGCGGCTCACTGGACGACTGTTGACGCTGAGGTGCGAAAGCGTGGGGAGCAAACA	Cluster_607	275	0	0	0	0	0	0	0	68	0	0	0	1	0	0	0	0	0	0	0	0	0	0	23	0	0	0	0	0	28	0	0	0	0	0	0	0	0	0	0
na	Bacteria;Bacteroidetes;Bacteroidia;Chitinophagales;Chitinophagaceae;unknown genus;unknown species	multi-subject	97.61	100.0	3e-119	251	M03930:134:000000000-C6PCP:1:1118:20804:12653	TACGGAGGGTGCAAGCGTTATCCGGATTCACTGGGTTTAAAGGGTGCGTAGGCGGATAGGTAAGTCAGTGGTGAAATCTCGGAGCTTAACTCCGAAACTGCCATTGATACTGCTTTTCTTGAATATTGTGGAGGTTTGCGGAATATGTCATGTAGCGGTGAAATGCATAGATATGACATAGAACACCTATTGCGAAGGCAGCAGGCTACACATATATTGACGCTGAGGCACGAAAGCGTGGGGATCAAACA	Cluster_609	215	0	0	0	0	0	0	0	0	1	0	0	0	1	0	0	0	0	0	0	0	0	0	0	0	0	136	0	0	0	15	0	0	0	0	51	0	0	0	0
na	Bacteria;Acidobacteria;Acidobacteriia;Solibacterales;Solibacteraceae (Subgroup 3);Candidatus Solibacter;unknown species	multi-subject	99.6	100.0	1e-127	251	M03930:134:000000000-C6PCP:1:1103:9240:24253	TACGTAGGCAGCAAGCGTTGTTCGGAGTTACTGGGCGTAAAGGGTGCGTAGGCGGCCCTGTAAGTATGGTGTGAAATCTCCCGGCTTAACTGGGAGGGTGCGCTATAGACTGCGGGGCTAGAGTGTGGGAGAGGAAAGTGGAATTCCTGGTGTAGCGGTGAAATGCGTAGATATCAGGAGGAACACCGGTGGTGTAAACGGCTTTCTGGACCATAACTGACGCTGAGGCACGAAAGCGTGGGTAGCAAACA	Cluster_610	254	0	65	0	16	0	0	0	0	0	0	0	0	0	0	0	0	15	35	0	0	0	0	0	0	0	0	0	0	0	0	0	0	0	101	0	0	0	0	0
na	Bacteria;Patescibacteria;Parcubacteria;unknown order;unknown family;unknown genus;unknown species	KR110098.1.1428	88.84	100.0	1e-82	251	M03930:134:000000000-C6PCP:1:1101:20382:15764	TACGAGTGCCTCAAGCGTTATCCGGAATTATTGGGCGTAAAGGGTGCGCAGACGGTTGTGTTAGTCTTTTGTTAAATCTCCCAGCTCAACTGGGAACATGCAAAGGAAACGGCACAACTTGAGAATGTGAGGGGTCTATGGAACTCTAGGTGTAGGGGTGAAATCCGTTGATATCTAGGGGAACACCAAAAGCGAAGGCAATAGACTGGCACATTTCTGACGTTCAGGCACGAAAGCGTGGGTAGCGAATG	Cluster_614	220	0	0	0	0	0	0	0	0	1	0	0	0	0	0	0	0	0	0	91	0	0	0	0	34	0	36	13	0	0	0	0	0	0	0	35	0	0	0	0
na	Bacteria;Proteobacteria;Alphaproteobacteria;Rhizobiales;Methylopilaceae;Multi-affiliation;Multi-affiliation	multi-subject	100.0	100.0	3e-129	251	M03930:80:000000000-BJ75H:1:1109:12522:24510	TACGAAGGGGGCTAGCGTTGTTCGGAATCACTGGGCGTAAAGCGCACGTAGGCGGACTTTTAAGTCAGGGGTGAAATCCCAAGGCTCAACCTTGGAACTGCCTTTGATACTGGAAGTCTTGAGTTCGGGAGAGGTGAGTGGAACTGCGAGTGTAGAGGTGAAATTCGTAGATATTCGCAAGAACACCAGTGGCGAAGGCGGCTCACTGGCCCGATACTGACGCTGAGGTGCGAAAGCGTGGGGAGCAAACA	Cluster_615	312	1	0	0	0	0	0	0	0	0	0	0	0	0	0	0	0	0	32	0	0	0	0	0	0	0	0	0	0	0	0	0	0	0	0	0	0	0	0	0
na	Bacteria;Proteobacteria;Deltaproteobacteria;Myxococcales;Polyangiaceae;Byssovorax;unknown species	JF217095.1.1375	100.0	100.0	3e-129	251	M03930:134:000000000-C6PCP:1:1101:13413:16408	GACAGAGGGTGCAAACGTTGTTCGGAATTACTGGGCGTAAAGCGCGTGTAGGCTGCTTCGAAAGTCGGATGTGAAAGCCCTGGGCTCAACCTAGGAAGTGCATTCGAAACTTCGAAGCTTGAGTTCTGGAGAGGAAGGCGGAATTCTCGGTGTAGAGGTGAAATTCGTAGATATCGAGAGGAACACCGGTGGCGAAGGCGGCCTTCTGGACAGTGACTGACGCTGAGACGCGAAAGCGTGGGGAGCAAACA	Cluster_622	211	0	0	0	0	0	0	0	0	0	0	0	0	0	0	0	0	0	0	0	0	0	0	0	0	0	0	0	0	33	0	0	0	0	0	45	0	0	0	0
na	Bacteria;Proteobacteria;Gammaproteobacteria;Betaproteobacteriales;Methylophilaceae;Methylotenera;unknown species	multi-subject	99.6	100.0	1e-127	251	M03930:134:000000000-C6PCP:1:1101:20332:10842	TACGTAGGGTGCGAGCGTTAATCGGAATTACTGGGCGTAAAGCGTGCGCAGGCGGTTTTGTAAGTCAGATGTGAAATCCCCGAGCTCAACTTGGGAACTGCGTTTGAAACTACAAGACTAGAATAGGTCAGAGGGGGGTAGAATTCCACGTGTAGCAGTGAAATGCGTAGAGATGTGGAGGAATATCAATGGCGAAGGCAACCCCCTGGGATCATATTGACGCTCATGCACGAAAGCGTGGGGAGCAAACA	Cluster_623	212	0	0	0	0	0	0	0	0	0	0	0	0	0	0	0	0	0	0	0	0	0	0	0	0	0	0	0	0	0	0	0	0	0	0	0	0	0	0	198
na	Bacteria;Actinobacteria;Actinobacteria;Frankiales;Cryptosporangiaceae;Fodinicola;metagenome	multi-subject	100.0	100.0	3e-129	251	M03930:134:000000000-C6PCP:1:1119:18131:20036	TACGTAGGGTGCAAGCGTTGTCCGGATTTATTGGGCGTAAAGAGCTCGTAGGCGGTTTGTCGCGTCGGATGTGAAAACCTATGGCTTAACCATGGGCCTGCATTCGATACGGGCAAACTAGAGTTCGGTAGGGGAGACTGGAACTCCTGGTGTAGCGGTGAAATGCGCAGATATCAGGAAGAACACCGGTGGCGAAGGCGGGTCTCTGGGCCGATACTGACGCTGAGGAGCGAAAGCGTGGGGAGCAAACA	Cluster_626	236	0	0	0	7	0	6	0	0	0	0	0	0	0	0	56	0	0	0	0	0	0	0	0	20	0	0	0	0	0	0	33	31	0	0	0	0	0	0	56
na	Bacteria;Firmicutes;Bacilli;Bacillales;Bacillaceae;Bacillus;Multi-affiliation	multi-subject	100.0	100.0	3e-129	251	M03930:134:000000000-C6PCP:1:1101:11016:18600	TACGTAGGTGGCAAGCGTTGTCCGGAATTATTGGGCGTAAAGCGCGCGCAGGCGGTTTCTTAAGTCTGATGTGAAAGCCCACGGCTCAACCGTGGAGGGTCATTGGAAACTGGGAAACTTGAGTGCAGAAGAGGAGAGTGGAATTCCACGTGTAGCGGTGAAATGCGTAGAGATGTGGAGGAACACCAGTGGCGAAGGCGACTCTCTGGTCTGTAACTGACGCTGAGGCGCGAAAGCGTGGGGAGCGAACA	Cluster_629	231	0	0	0	0	0	0	0	0	0	0	0	0	32	0	0	0	0	0	0	0	0	0	0	0	0	0	0	0	0	178	0	0	0	0	0	0	0	0	0
na	Bacteria;Actinobacteria;Actinobacteria;Multi-affiliation;Multi-affiliation;Multi-affiliation;Multi-affiliation	multi-subject	multi-identity	100.0	1e-117	multi-alignment-lg	M03930:134:000000000-C6PCP:1:1107:20111:12012	TACGTAGGGTGCGAGCGTTGTCCGGAATTATTGGGCGTAAAGAGCTCGTAGGCGGTGTGTCGCGTCGGCCGTGAAAACCTAGGGCTTAACCCTGGGCCTGCAGCCGATACGGGCAAGCTAGAGTTCGGTAGGGGAGACTGGAATTCCTGGTGTAGCGGTGAAATGCGCAGATATCAGGAGGAACACCGGTGGCGAAGGCGGGTCTCTGGGCCGATACTGACGCTGAGGAGCGAAAGCGTGGGGAGCGAACA	Cluster_630	254	0	6	0	15	0	0	0	0	0	0	0	0	0	1	0	1	0	0	0	0	0	0	0	0	5	0	0	0	21	0	16	0	13	0	20	1	0	8	0
na	Bacteria;Bacteroidetes;Bacteroidia;Chitinophagales;Chitinophagaceae;unknown genus;Multi-affiliation	multi-subject	94.82	100.0	1e-107	251	M03930:134:000000000-C6PCP:1:1112:12442:2770	TACGGAGGGTGCAAGCGTTATCCGGATTTACTGGGTTTAAAGGGTGTGTAGGCGGACTTTTAAGTCAGCGGTGAAATCCCGGGGCTCAACCCCGGAACTGCCATTGATACTATTGGTCTTGAATGTTGTTGAGGTGGGCGGAATACATCATGTAGCGGTGAAATGCTTAGAGATGATGTAGAACACCGATTGCGAAGGCAGCTCACTAAGCAACGATTGACGCTGAGGCACGAAAGCGTGGGGATCAAACA	Cluster_631	289	0	0	0	0	0	0	0	0	0	0	0	0	0	0	0	0	0	0	0	0	0	0	0	0	0	0	0	0	0	0	0	0	0	0	0	5	0	0	0
na	Bacteria;Proteobacteria;Alphaproteobacteria;Rhodobacterales;Rhodobacteraceae;Paracoccus;Multi-affiliation	multi-subject	100.0	100.0	3e-129	251	M03930:134:000000000-C6PCP:1:1101:18566:2832	TACGGAGGGGGCTAGCGTTGTTCGGAATTACTGGGCGTAAAGCGCACGTAGGCGGACCAGAAAGTTGGGGGTGAAATCCCGGGGCTCAACCCCGGAACTGCCTTCAAAACTATTGGTCTGGAGTTCGAGAGAGGTGAGTGGAATTCCGAGTGTAGAGGTGAAATTCGTAGATATTCGGAGGAACACCAGTGGCGAAGGCGGCTCACTGGCTCGATACTGACGCTGAGGTGCGAAAGCGTGGGGAGCAAACA	Cluster_632	242	0	0	0	0	0	0	0	0	0	10	0	0	0	0	0	0	0	0	0	0	0	0	0	0	196	0	0	0	0	0	0	0	36	0	0	0	0	0	0
na	Bacteria;Proteobacteria;Alphaproteobacteria;Rhizobiales;Beijerinckiaceae;Methylobacterium;Multi-affiliation	multi-subject	98.01	100.0	6e-121	251	M03930:134:000000000-C6PCP:1:1103:22749:7001	TACGAAGGGGGCTAGCGTTGCTCGGAATCACTGGGCGTAAAGGGCGCGTAGGCGGTCTTTTAAGTCGGGGGTGAAAGCCTGTGGCTCAACCACAGAATGGCCTTCGATACTGGGGGACTTGAGTATGGTAGAGGTCGGTGGAACTGCGAGTGTAGAGGTGAAATTCGTAGATATTCGCAAGAACACCGGTGGCGAAGGCGGCCGACTGGACCATCACTGACGCTGAGGCGCGAAAGCGTGGGGAGCAAACA	Cluster_633	236	5	0	0	0	0	0	0	0	0	0	0	0	0	0	0	5	0	0	0	0	0	0	0	0	0	0	0	0	0	0	0	0	52	0	0	0	0	0	0
na	Bacteria;Proteobacteria;Gammaproteobacteria;Betaproteobacteriales;Rhodocyclaceae;Multi-affiliation;Multi-affiliation	multi-subject	multi-identity	100.0	6e-126	multi-alignment-lg	M03930:134:000000000-C6PCP:1:1104:12104:15253	TACGTAGGGTGCGAGCGTTAATCGGAATTACTGGGCGTAAAGCGTGCGCAGGCGGTTTAGTAAGACAGGCGTGAAATCCCCGGGCTCAACCTGGGAACTGCGCTTGTGACTGCTAAGCTAGAGTACGGCAGAGGGGGGTGGAATTCCACGTGTAGCAGTGAAATGCGTAGAGATGTGGAGGAACACCAATGGCGAAGGCAGCCCCCTGGGTCGATACTGACGCTCATGCACGAAAGCGTGGGTAGCAAACA	Cluster_636	204	0	0	0	0	0	0	0	0	0	0	0	0	0	0	0	0	0	0	0	0	0	0	0	0	0	0	0	0	0	0	0	0	0	0	22	0	0	0	182
na	Bacteria;Proteobacteria;Alphaproteobacteria;Acetobacterales;Acetobacteraceae;Acidisphaera;unknown species	KF730282.1.1413	97.61	100.0	3e-119	251	M03930:134:000000000-C6PCP:1:1101:24941:3706	TACGAAGGGGGCTAGCGTTGCTCGGAATGACTGGGCGTAAAGGGCGCGTAGGCGGTTCGGACAGTCAGATGTGAAATTCCTGGGCTTAACCTGGGGGCTGCATTTGATACGTCCGGGCTTGAGTGCGGAAGAGGGTCGTGGAATTCCCAGTGTAGAGGTGAAATTCGTAGATATTGGGAAGAACACCGGTGGCGAAGGCGGCGACCTGGTCCGTGACTGACGCTGAGGCGCGAAAGCGTGGGGAGCAAACA	Cluster_637	299	0	73	0	0	0	0	0	0	0	0	0	0	0	0	0	0	0	0	0	0	0	0	0	0	0	0	0	0	0	0	223	0	0	0	0	0	0	0	0
na	Bacteria;Proteobacteria;Alphaproteobacteria;Rhizobiales;Beijerinckiaceae;Multi-affiliation;Multi-affiliation	multi-subject	98.8	100.0	3e-124	251	M03930:134:000000000-C6PCP:1:1111:12161:18731	TACGAAGGGGGCTAGCGTTGTTCGGAATCACTGGGCGTAAAGCGCACGTAGGCGGATCTTTAAGTCAGGGGTGAAATCCCGAGGCTCAACCTCGGAACTGCCTTTGATACTGGTCGTCTTGAGTCCGGGAGAGGTGAGTGGAACTGCGAGTGTAGAGGTGAAATTCGTAGATATTCGCAAGAACACCAGTGGCGAAGGCGGCTCACTGGCCCGGAACTGACGCTGAGGTGCGAAAGCGTGGGGAGCAAACA	Cluster_638	342	0	8	0	1	0	5	0	0	0	7	0	2	0	9	0	4	0	16	0	6	0	0	6	0	1	0	1	0	2	0	9	0	3	0	20	3	0	0	0
na	Bacteria;Proteobacteria;Alphaproteobacteria;Rhizobiales;Rhizobiaceae;Aureimonas;Multi-affiliation	multi-subject	100.0	100.0	3e-129	251	M03930:80:000000000-BJ75H:1:1101:12790:21949	TACGAAGGGGGCTAGCGTTGTTCGGAATTACTGGGCGTAAAGCGCACGTAGGCGGATATTTAAGTCAGGGGTGAAATCCCGGGGCTCAACCCCGGAACTGCCTTTGATACTGGGTATCTTGAGTTCGGAAGAGGTAAGTGGAATTGCGAGTGTAGAGGTGAAATTCGTAGATATTCGCAGGAACACCAGTGGCGAAGGCGGCTTACTGGTCCGATACTGACGCTGAGGTGCGAAAGCGTGGGGAGCAAACA	Cluster_639	344	0	0	0	0	0	0	0	0	0	0	0	0	0	0	0	0	0	31	0	0	0	0	0	0	0	0	0	0	0	0	0	0	0	0	0	0	0	0	0
na	Bacteria;Proteobacteria;Gammaproteobacteria;Gammaproteobacteria Incertae Sedis;unknown family;Acidibacter;Multi-affiliation	multi-subject	95.62	100.0	6e-111	251	M03930:80:000000000-BJ75H:1:1118:6929:17659	TACAGAGGGTGCAAGCGTTAATCGGAATTACTGGGCGTAAAGCGTGCGTAGACGGTTACATAAGTCGGGTGTGAAAGCCCCGGGCTCAACCTGGGAATTGCATTCGAGACTGCGTAGCTAGGGTGCGGAAGAGGGAAGCGGAATTTCCGGTGTAGCGGTGAAATGCGTAGATATCGGAAGGAACACCAGTGGCGAAGGCGACTTCCTGGACCAATACTGACACTGAGGCGCGAAAGCGTAGGGAGCAAACA	Cluster_640	243	12	0	0	0	0	0	0	0	0	0	0	0	0	0	0	0	0	0	0	0	0	0	0	0	0	0	0	0	0	0	0	0	0	0	0	0	0	0	0
na	Bacteria;Proteobacteria;Alphaproteobacteria;Rhizobiales;Beijerinckiaceae;Multi-affiliation;Multi-affiliation	multi-subject	98.8	100.0	3e-124	251	M03930:134:000000000-C6PCP:1:1106:8177:12771	TACGAAGGGGGCTAGCGTTGTTCGGAATCACTGGGCGTAAAGCGCACGTAGGCGGATCTTTAAGTCAGGGGTGAAATCCCGAGGCTCAACCTCGGAACTGCCTTTGATACTGTGGGTCTTGAGTCCGGGAGAGGTGAGTGGAACTGCGAGTGTAGAGGTGAAATTCGTAGATATTCGCAAGAACACCAGTGGCGAAGGCGGCTCACTGGCCCGGAACTGACGCTGAGGCGCGAAAGCGTGGGGAGCAAACA	Cluster_642	460	6	10	0	2	0	4	0	3	0	8	0	1	0	11	0	17	1	10	0	11	0	0	12	0	3	0	6	0	10	0	17	0	10	2	5	3	0	0	0
na	Bacteria;Firmicutes;Bacilli;Bacillales;Bacillaceae;Bacillus;Multi-affiliation	multi-subject	100.0	100.0	3e-129	251	M03930:80:000000000-BJ75H:1:2115:17969:21071	TACGTAGGTGGCAAGCGTTATCCGGAATTATTGGGCGTAAAGCGCGCGCAGGTGGTTTCTTAAGTCTGATGTGAAAGCCCACGGCTCAACCGTGGAGGGTCATTGGAAACTGGGAGACTTGAGTGCAGAAGAGGAAAGTGGAATTCCATGTGTAGCGGTGAAATGCGTAGAGATATGGAGGAACACCAGTGGCGAAGGCGACTTTCTGGTCTGTAACTGACACTGAGGCGCGAAAGCGTGGGGAGCAAACA	Cluster_644	189	2	0	0	22	0	0	0	0	0	0	0	0	0	0	0	0	0	0	0	0	0	0	18	0	0	0	0	0	92	0	0	0	0	0	0	0	0	0	0
na	Bacteria;Actinobacteria;Actinobacteria;Micrococcales;Microbacteriaceae;Amnibacterium;Amnibacterium sp.	AB706195.1.1480	98.01	100.0	6e-121	251	M03930:134:000000000-C6PCP:1:1113:26573:8525	TACGTAGGGTGCAAGCGTTGTCCGGAATTATTGGGCGTAAAGAGCTCGTAGGCGGTTTGTCGCGTCTGCTGTGAAAACGCGAGGCTCAACCTCGCGCCTGCAGTGGGTACGGGCAGACTGGAGTGCGGTAGGGGAGATTGGAATTCCTGGTGTAGCGGTGGAATGCGCAGATATCAGGAGGAACACCGGTGGCGAAGGCGGGTCTCTGGGCCGATATTGACGCTGAGGAGCGAAAGCGTGGGGAGCGAACA	Cluster_648	204	0	0	0	16	0	4	2	16	0	3	0	7	0	7	0	4	0	3	0	15	0	0	15	0	0	0	8	0	6	0	0	0	1	0	2	5	0	9	0
na	Bacteria;Verrucomicrobia;Verrucomicrobiae;Chthoniobacterales;Chthoniobacteraceae;LD29;unknown species	EF516822.1.1479	98.01	100.0	6e-121	251	M03930:80:000000000-BJ75H:1:2107:28065:8940	TACAGAGGCCTCAAGCGTTGTTCGGATTCATTGGGCGTAAAGGGTGCGTAGGCGGTCGGGTAAGTCGGATGTGAAATCCTGGGGCTCAACCTCAGAACTGCATTCGATACTGCTTGGCTAGAGGACTGGAGAGGAGAGTGGAATTCACGGTGTAGCAGTGAAATGCGTAGATATCGTGAGGAAGACCAGCGGCGAAGGCGGCTCTCTGGACAGTTCCTGACGCTGATGCACGAAGGCCAGGGGAGCAAACG	Cluster_649	206	2	0	0	0	0	0	0	0	0	0	0	0	0	0	0	0	0	0	0	0	0	0	0	0	0	0	0	0	0	0	0	0	0	0	0	0	0	0	0
na	Bacteria;Proteobacteria;Alphaproteobacteria;Acetobacterales;Acetobacteraceae;Rhodopila;metagenome	FPLS01007324.17.1491	98.8	100.0	3e-124	251	M03930:80:000000000-BJ75H:1:1110:25144:22632	TACGAAGGGGGCTAGCGTTGCTCGGAATGACTGGGCGTAAAGGGCGCGTAGGCGGATGGTACAGTCAGATGTGAAATTCCTGGGCTCAACCTGGGGGCTGCATTTGATACGTGCTGTCTTGAGTGAGGAAGAGGGTCGTGGAATTCCCAGTGTAGAGGTGAAATTCGTAGATATTGGGAAGAACACCGGTGGCGAAGGCGGCGACCTGGTCCTTGACTGACGCTGAGGCGCGAAAGCGTGGGGAGCAAACA	Cluster_650	237	4	68	0	0	0	0	0	0	0	0	0	0	0	0	0	42	0	0	0	0	0	0	0	0	0	0	0	0	0	0	0	0	0	0	0	0	0	0	0
na	Bacteria;Proteobacteria;Alphaproteobacteria;Rhizobiales;Beijerinckiaceae;1174-901-12;Rhizobium sp.	KF241153.1.1457	99.6	100.0	1e-127	251	M03930:80:000000000-BJ75H:1:1102:8188:16181	TACGAAGGGGGCTAGCGTTGTTCGGATTTACTGGGCGTAAAGGGCGCGTAGGCGGGCGATTAAGTCAGGGGTGAAATCCCACAGCTCAACTGTGGAACTGCCTTTGATACTGATTGTCTTGAGTCCGGGAGAGGTGAGTGGAACTGCGAGTGTAGAGGTGAAATTCGTAGATATTCGCAAGAACACCAGTGGCGAAGGCGGCTCACTGGCCCGGAACTGACGCTGAGGCGCGAAAGCGTGGGGAGCAAACA	Cluster_651	217	4	0	0	0	0	0	0	0	1	0	0	0	0	0	0	0	0	0	0	0	0	0	0	0	0	9	36	0	59	0	0	0	0	0	0	10	0	0	0
na	Bacteria;Proteobacteria;Alphaproteobacteria;Sphingomonadales;Sphingomonadaceae;Sphingomonas;Multi-affiliation	multi-subject	98.41	100.0	1e-122	251	M03930:134:000000000-C6PCP:1:2111:18183:8582	TACGGAGGGAGCTAGCGTTGTTCGGAATTACTGGGCGTAAAGCGCACGTAGGCGGCTTTGTAAGTTAGAGGTGAAAGCCTGGGGCTCAACTCCAGAATTGCCTTTAAGACTGCATCGCTTGAACACGAGAGAGGTGAGTGGAATTCCGAGTGTAGAGGTGAAATTCGTAGATATTCGGAAGAACACCAGTGGCGAAGGCGGCTCACTGGACTGGTATTGACGCTGAGGTGCGAAAGCGTGGGGAGCAAACA	Cluster_652	207	4	2	0	0	0	10	0	0	0	0	0	0	0	0	0	1	0	0	0	0	0	0	0	0	0	0	9	0	0	2	0	0	0	0	0	0	0	0	0
na	Bacteria;Actinobacteria;Actinobacteria;Corynebacteriales;Mycobacteriaceae;Mycobacterium;Multi-affiliation	multi-subject	95.63	100.0	6e-111	252	M03930:134:000000000-C6PCP:1:1102:3448:12484	TACGTAGGGTGCGAGCGTTGTCCGGAATTACTGGGCGTAAAGAGCTCGTAGGTGGTTTGTCGCGTTGTCCGTGAAATTCCCTGGCTTAACTGGGGGCGTGCGGGCGATACGGGCATCACTTGAGTTCGGCAGGGGAGACTGGAATTCCTGGTGTAGCGGTGAAATGCGCAGATATCAGGAGGAACACCGGTGGCGAAGGCGGGTCTCTGGGCCGATACTGACGCTGAGGAGCGAAAGCATGGGTAGCGAACA	Cluster_653	375	2	15	0	5	0	2	0	13	0	7	0	0	0	4	0	29	0	13	0	3	0	0	2	0	7	0	13	0	24	0	18	0	20	0	32	2	0	10	0
na	Bacteria;Actinobacteria;Actinobacteria;Pseudonocardiales;Pseudonocardiaceae;Actinophytocola;Multi-affiliation	multi-subject	99.6	100.0	1e-127	251	M03930:80:000000000-BJ75H:1:1103:23292:10708	TACGTAGGGTGCGAGCGTTGTCCGGAATTATTGGGCGTAAAGAGCTCGTAGGCGGTTTGTCGCGTCGGCTGTGAAAACCTGGGGCTTAACTCTGGGCTTGCAGTCGATACGGGCAGACTTGAGTTCGGTAGGGGAGACTGGAATTCCTGGTGTAGCGGTGAAATGCGCAGATATCAGGAGGAACACCGGTGGCGAAGGCGGGTCTCTGGGCCGATACTGACGCTGAGGAGCGAAAGCGTGGGGAGCGAACA	Cluster_655	416	1	1	0	4	0	1	0	0	0	0	0	3	0	1	0	2	0	0	0	0	0	0	0	0	0	0	0	0	0	0	0	0	0	0	0	2	0	0	0
na	Bacteria;Proteobacteria;Alphaproteobacteria;Caulobacterales;Caulobacteraceae;Brevundimonas;Multi-affiliation	multi-subject	99.6	100.0	1e-127	251	M03930:80:000000000-BJ75H:1:1101:6392:4645	TACGAAGGGGGCTAGCGTTGCTCGGAATTACTGGGCGTAAAGGGAGCGTAGGCGGACATTTAAGTCAGAGGTGAAATCCCAGAGCTCAACTCTGGAACTGCCTTTGATACTGGGTGTCTTGAGTGTGATAGAGGTAAGTGGAACTCCGAGTGTAGAGGTGAAATTCGTAGATATTCGGAAGAACACCAGTGGCGAAGGCGACTTACTGGATCATTACTGACGCTGAGGCTCGAAAGCGTGGGGAGCAAACA	Cluster_657	200	0	0	0	0	0	0	0	0	0	0	0	0	0	0	0	0	0	0	0	0	0	0	0	0	0	0	0	0	0	0	0	0	0	0	0	0	0	0	0
na	Bacteria;Actinobacteria;Actinobacteria;Multi-affiliation;Multi-affiliation;Multi-affiliation;Multi-affiliation	multi-subject	99.2	100.0	6e-126	251	M03930:134:000000000-C6PCP:1:1105:17000:11791	TACGTAGGGTGCAAGCGTTGTCCGGAATTATTGGGCGTAAAGAGCTCGTAGGCGGTCTGTCGCGTCGGCTGTGAAAACTTGGGGCTCAACCCCAAGCCTGCAGTCGATACGGGCAGACTAGAGTGTGGTAGGGGAGACTGGAATTCCTGGTGTAGCGGTGAAATGCGCAGATATCAGGAGGAACACCGGTGGCGAAGGCGGGTCTCTGGGCCATAACTGACGCTGAGGAGCGAAAGCGTGGGGAGCGAACA	Cluster_658	243	0	0	0	55	0	0	0	0	0	0	0	0	0	23	0	0	0	0	0	0	0	0	0	0	78	0	0	0	0	0	0	0	0	0	0	4	0	0	0
na	Bacteria;Cyanobacteria;Oxyphotobacteria;Nostocales;Nostocaceae;Nostoc PCC-7107;Scytonema sp.	multi-subject	98.8	100.0	3e-124	251	M03930:134:000000000-C6PCP:1:1102:27170:17674	TACGGAGGATGCAAGCGTTATCCGGAATGATTGGGCGTAAAGCGTTCGCAGGTGGCATTGAAAGTCTGCTGTTAAAGAGTTTGGCTCAACCAAATACAGGCAGTGGAAACTACAAAGCTAGAGTGCGGTAGGGGCAGAGGGAATTCCTGGTGTAGCGGTGAAATGCGTAGAGTTCAGGAAGAACACCGGTGGCGAAAGCGCTCTGCTAGACCGCAACTGACACTGAGGGACGAAAGCTAGGGGAGCGAATG	Cluster_661	214	0	0	0	0	0	0	45	0	0	0	0	0	0	0	0	0	0	0	0	0	0	0	0	0	0	0	0	0	0	0	0	0	0	0	0	0	0	0	0
na	Bacteria;Proteobacteria;Alphaproteobacteria;Sphingomonadales;Sphingomonadaceae;Sphingomonas;Multi-affiliation	multi-subject	99.6	100.0	1e-127	251	M03930:134:000000000-C6PCP:1:1101:11602:24057	TACGGAGGGGGCTAGCGTTGTTCGGAATTACTGGGCGTAAAGCGCACGTAGGCGGCTTTGTAAGTTAGAGGTGAAAGCCTGGGGCTCAACCCCAGAATTGCCTTTGATACTGCATGGCTTGAATCCAGGAGAGGTGAGTGGAATTCCGAGTGTAGAGGTGAAATTCGTAGATATTCGGAAGAACACCAGTGGCGAAGGCGGCTCACTGGACTGGTATTGACGCTGAGGTGCGAAAGCGTGGGGAGCAAACA	Cluster_663	194	1	0	0	0	0	42	0	0	0	0	0	13	0	0	0	0	0	0	0	0	52	0	0	0	0	0	0	0	0	0	0	0	0	0	0	13	6	0	0
na	Bacteria;Planctomycetes;Planctomycetacia;Planctomycetales;Schlesneriaceae;Schlesneria;unknown species	AJ616287.1.1333	99.2	100.0	6e-126	251	M03930:134:000000000-C6PCP:1:1106:7880:4268	TACGAACTGTGCGAACGTTATTCGGAATCACTGGGCTTAAAGGGTGCGTAGGCGGCTATCTAAGTCAGGTGTGAAATCTCTCGGCTCAACCGGGAAACTGCGCTTGATACTGGATGGCTTGAGTGAGGTAGGGGTGTGTGGAACTTCCGGTGGAGCGGTGAAATGTGTAGATATCGGAAGGAACGCCAGCAGCGAAAGCGGCACACTGGGCCTTTTCTGACGCTGAGGCACGAAAGCCAGGGGAGCGAACG	Cluster_664	203	0	0	0	0	0	0	0	0	2	0	0	0	0	0	0	0	0	0	0	0	0	0	0	81	0	72	0	0	0	0	48	0	0	0	0	0	0	0	0
na	Bacteria;Actinobacteria;Thermoleophilia;Solirubrobacterales;Solirubrobacteraceae;Conexibacter;Conexibacter arvalis	AB597950.1.1474	97.21	100.0	1e-117	251	M03930:134:000000000-C6PCP:1:1111:25084:9421	TACGTAGGGGGCGAGCGTTGTCCGGAATCATTGGGCGTAAAGAGCGTGTAGGCGGTTCAGTAAGTCTGTTGTGAAAGTCCAGGGCTCAACCCTGGGATGCCGGCGGATACTGTTGAACTTGAGTCCGGAAGAGGCGAGTGGAATTCCTGGTGTAGCGGTGAAATGCGCAGATATCAGGAGGAACACCAATGGCGAAGGCAGCTCGCTGGGACGTGACTGACGCTGAGACGCGAAAGCGTGGGGAGCAAACA	Cluster_665	210	2	0	0	0	0	0	0	0	0	0	0	0	0	3	0	0	0	0	0	0	0	0	0	0	0	0	0	0	0	0	0	0	0	0	0	0	0	0	0
na	Bacteria;Actinobacteria;Actinobacteria;Micrococcales;Dermacoccaceae;Multi-affiliation;Multi-affiliation	multi-subject	100.0	100.0	3e-129	251	M03930:134:000000000-C6PCP:1:1101:4480:13452	TACGTAGGGTGCGAGCGTTGTCCGGAATTATTGGGCGTAAAGAGCTTGTAGGCGGTTTGTCGCGTCTGCTGTGAAAGACCGGGGCTTAACTCCGGTTCTGCAGTGGGTACGGGCAGGCTAGAGTATGGTAGGGGAGACTGGAATTCCTGGTGTAGCGGTGAAATGCGCAGATATCAGGAGGAACACCGATGGCGAAGGCAGGTCTCTGGGCCATTACTGACGCTGAGAAGCGAAAGCATGGGGAGCGAACA	Cluster_666	245	0	0	0	0	0	0	0	0	0	121	0	25	0	0	0	0	0	0	0	0	0	0	0	0	0	0	0	0	0	0	0	0	0	0	28	0	0	0	0
na	Bacteria;Acidobacteria;Blastocatellia (Subgroup 4);Blastocatellales;Blastocatellaceae;Blastocatella;unknown species	multi-subject	99.2	100.0	6e-126	251	M03930:80:000000000-BJ75H:1:2105:19042:20383	TACGTAGGGACCAAGCGTTGTTCGGATTTACTGGGCGTAAAGGGCGCGTAGGCGGCGTGGTAAGTCAATTGTGAAATCTCCGAGCTTAACTCGGAACGGTCAATTGATACTGCTGTGCTAGAGTACAGAAGGGGCAATCGGAATTCTTGGTGTAGCGGTGAAATGCGTAGATATCAAGAGGAACACCTGAGGTGAAGACGGGTTGCTGGGCTGATACTGACGCTGAGGCGCGAAAGCTAGGGTAGCAAACG	Cluster_667	219	7	0	0	0	0	0	0	0	0	26	0	0	0	0	0	0	0	61	0	0	0	0	0	0	0	0	0	0	0	0	0	0	0	0	0	0	0	0	0
na	Bacteria;Proteobacteria;Gammaproteobacteria;Betaproteobacteriales;Burkholderiaceae;Burkholderia-Caballeronia-Paraburkholderia;unknown species	EU677396.1.1484	98.8	100.0	3e-124	251	M03930:134:000000000-C6PCP:1:1101:19454:7352	TACGTAGGGTGCGAGCGTTAATCGGAATTACTGGGCGTAAAGCGTGCGCAGGCGGTGATGTAAGACCGATGTGAAATCCCCGGGCTTAACCTGGGAACTGCATTGGTGACTGGCGGGCTAGAGTATGGCAGAGGGGGGTAGAATTCCACGTGTAGCAGTGAAATGCGTAGAGATGTGGAGGAATACCGATGGCGAAGGCAGCCCCCTGGGCCAATACTGACGCTCATGCACGAAAGCGTGGGGAGCAAACA	Cluster_668	244	0	0	0	0	0	0	1	0	177	0	4	0	0	0	1	0	0	0	0	0	0	0	0	0	0	0	0	0	0	3	0	2	0	0	0	0	0	0	0
na	Bacteria;Actinobacteria;Actinobacteria;Corynebacteriales;Nocardiaceae;Williamsia;Multi-affiliation	multi-subject	98.01	100.0	6e-121	251	M03930:134:000000000-C6PCP:1:1103:18216:5363	TACGTAGGGTGCGAGCGTTGTCCGGAATTACTGGGCGTAAAGAGCTCGTAGGCGGTTTGTCGCGTCGTTCGTGAAAACCCGATGCTTAACATCGGGCGTGCGGGCGATACGGGCAGACTTGAGTACTACAGGGGAGACTGGAATTCCTGGTGTAGCGGTGAAATGCGCAGATATCAGGAGGAACACCGGTGGCGAAGGCGGGTCTCTGGGCCGATACTGACGCTGAGGAGCGAAAGCATGGGTAGCGAACA	Cluster_669	388	0	0	0	13	3	8	0	0	0	12	0	12	2	7	0	0	2	0	0	4	0	0	0	1	12	0	8	0	41	0	2	2	0	1	31	9	0	41	0
na	Bacteria;Planctomycetes;Planctomycetacia;Pirellulales;Pirellulaceae;unknown genus;unknown species	FJ466384.1.1418	98.8	100.0	3e-124	251	M03930:134:000000000-C6PCP:1:1101:3904:8638	GACGAACCTGACGAACGTTATTCGGAATCACTGGGCTTAAAGGGTGCGTAGGCTGTGCAGAAAGTTGGGTGTGAAATCCCTCGGCTTAACCGAGGAACTGCGCCCAAAACTACTGTGCTTGAGGGAGACAGAGGTGAGCGGAACTTAGGGTGGAGCGGTGAAATGCGTTGATATCCTAAGGAACACCCGTGGCGAAAGCGGCTCACTGGGTCTTTTCTGACGCTGAGGCACGAAAGCTAGGGGAGCAAACG	Cluster_670	190	0	0	0	0	0	0	0	57	0	0	0	0	0	0	0	0	0	0	0	10	0	0	0	0	88	0	0	0	0	0	0	0	0	0	0	0	0	0	0
na	Bacteria;Proteobacteria;Alphaproteobacteria;Caulobacterales;Caulobacteraceae;Multi-affiliation;Multi-affiliation	multi-subject	100.0	100.0	3e-129	251	M03930:134:000000000-C6PCP:1:1104:12793:20386	TACGAAGGGGGCTAGCGTTGCTCGGAATTACTGGGCGTAAAGGGCGCGTAGGCGGACAGTTAAGTCGGGGGTGAAAGCCCGGGGCTCAACCTCGGAATTGCCTTCGATACTGGCTGTCTTGAGTACGGGAGAGGTGTGTGGAACTCCGAGTGTAGAGGTGAAATTCGTAGATATTCGGAAGAACACCAGTGGCGAAGGCGACACACTGGCCCGTTACTGACGCTGAGGCGCGAAAGCGTGGGGAGCAAACA	Cluster_671	208	0	0	0	0	0	0	0	0	0	0	0	0	0	0	0	0	0	34	0	0	0	0	0	0	0	0	0	0	0	0	0	0	0	0	164	0	0	0	0
na	Bacteria;Acidobacteria;Acidobacteriia;Solibacterales;Solibacteraceae (Subgroup 3);Bryobacter;unknown species	multi-subject	99.2	100.0	6e-126	251	M03930:134:000000000-C6PCP:1:1102:15514:15247	TACGTAGGCAGCGAGCGTTGTTCGGAATTACTGGGCGTAAAGAGTGTGTAGGCGGTGCTCTAAGTTCGGTGTGAAATCTCCTGGCTTAACTGGGAGGGTGCGCCGGAAACTGGAATGCTTGAGCGTGGGAGAGGAAAGCGGAATTCCTGGTGTAGCGGTGAAATGCGTAGATATCAGGAGGAACACCTGCGGTGTAGACGGCTTTCTGGACCATAGCTGACGCTGAGACACGAAAGCGTGGGTAGCAAACA	Cluster_673	352	4	68	0	0	0	0	0	55	0	12	6	8	0	0	0	0	0	35	0	30	0	0	0	0	0	0	0	66	0	0	0	0	36	0	0	0	0	0	0
na	Bacteria;Proteobacteria;Alphaproteobacteria;Rhizobiales;Beijerinckiaceae;Methylobacterium;unknown species	JF176797.1.1305	99.2	100.0	6e-126	251	M03930:80:000000000-BJ75H:1:1102:12957:18994	TACGAAGGGGGCTAGCGTTGCTCGGAATCACTGGGCGTAAAGGGCGCGTAGGCGGCCGGACAAGTCGGGGGTGAAAGCCTGTGGCTCAACCACAGAATTGCCTTCGATACTGTTTGGCTTGAGACCGGAAGAGGACAGCGGAACTGCGAGTGTAGAGGTGAAATTCGTAGATATTCGCAAGAACACCAGTGGCGAAGGCGGCTGTCTGGTCCGGTTCTGACGCTGAGGCGCGAAAGCGTGGGGAGCAAACA	Cluster_674	689	6	31	0	0	0	0	0	0	0	8	0	0	0	0	0	69	0	0	0	33	0	0	0	0	0	0	69	0	4	0	2	0	28	0	0	18	0	33	0
na	Bacteria;Bacteroidetes;Bacteroidia;Cytophagales;Spirosomaceae;Spirosoma;Spirosoma sp.	KU865688.1.1383	94.82	100.0	1e-107	251	M03930:80:000000000-BJ75H:1:1112:21399:22437	TACGGAGGGTGCGAGCGTTGTCCGGATTTATTGGGTTTAAAGGGTGCGTAGGTGGTTTTTTAAGTCTGGTTTGAAAGCGGGTGGCTCAACCATCCGATGTGGCTGGAAACTGAGGAACTTGAATTTTTTGGCGGTAGCTGGAACGGGTCATGTAGCGGTGAAATGCATAGATATGACCCAGAACCCCGATTGCGAAGGCAGGCTACTACGAGTGAATTGACACTGAGGCACGAGAGCATGGGGAGCCAACA	Cluster_675	216	5	0	0	0	0	0	0	0	0	0	0	0	0	0	0	0	0	0	0	0	0	0	0	0	0	0	0	0	0	0	0	0	0	0	0	0	0	0	0
na	Bacteria;Actinobacteria;Thermoleophilia;Solirubrobacterales;67-14;unknown genus;unknown species	EU289494.1.1508	99.6	99.6015936255	4e-127	250	M03930:80:000000000-BJ75H:1:1110:10979:17221	TACGTAGGGAGCAAGCGTTGTCCGGAATCATTGGGCGTAAAGAGCGTGTAGGCGGCCTCATAAGTCGGCTGTGAAAGTCAAGGGCTCAACCCTTGAATGCCGGCCGATACTGTGAGGCTAGAGTCCGGAAGAGGCGAGTGGAATTCCTGGTGTAGCGGTGAAATGCGCAGATATCAGGAAGAACACCGATGGCGAAGGCAGCTCGCTGGGACGGTACTGACGCTGAGACGCGAAAGCGTGGGGAGCGAACA	Cluster_676	296	7	0	0	5	0	7	0	0	0	7	0	14	0	0	0	0	0	16	0	0	0	0	0	0	0	0	0	0	0	0	0	0	0	0	42	39	0	0	0
na	Bacteria;Acidobacteria;Blastocatellia (Subgroup 4);Blastocatellales;Blastocatellaceae;Multi-affiliation;Multi-affiliation	multi-subject	98.8	100.0	3e-124	251	M03930:80:000000000-BJ75H:1:1116:19949:24188	TACGTAGGGACCAAGCGTTGTTCGGATTTACTGGGCGTAAAGGGCGCGTAGGCGGCAATTCAAGTCATCTGTGAAATCTCCGAGCTTAACTCGGAACGGTCAGCTGATACTGTTTTGCTAGAGTGCAGAAAGGGCAATCGGAATTCTTGGTGTAGCGGTGAAATGCGTAGATATCAAGAGGAACACCTGAGGCGAAGGCGGGTTGCTAGGCTGACACTGACGCTGAGGCGCGAAAGCTAGGGTAGCAAACG	Cluster_678	208	0	0	0	0	0	0	0	0	0	0	0	0	0	0	0	0	0	0	0	0	0	0	0	0	0	0	0	0	0	0	0	0	0	0	0	0	0	0	0
na	Bacteria;Planctomycetes;Planctomycetacia;Gemmatales;Gemmataceae;Gemmata;unknown species	multi-subject	96.02	100.0	1e-112	251	M03930:80:000000000-BJ75H:1:1108:15805:24591	GACGAACCGAGCGAACGTTGTTCGGAATCACTGGGCTTAAAGGGCGCGTAGGCGGGCGGCCGCGTCCGGGGTGAAATCCCACGGCTCAACCGTGGAACGGCCTCGGGTACGGGCGGCCTCGAGGGGGGTAGGGGCACGCGGAACTATGGGTGGAGCGGTGAAATGCATTGATATCCATAGGAACTCCGGTGGCGAAGGCGGCGTGCTGGACCCCTTCTGACGCTGAGGCGCGAAAGCCAGGGGAGCGAACG	Cluster_679	209	5	0	0	0	0	18	0	9	0	0	0	0	0	0	0	0	0	0	0	36	0	0	19	0	0	0	0	0	0	0	0	0	0	0	0	0	0	0	0
na	Bacteria;Proteobacteria;Alphaproteobacteria;Caulobacterales;Caulobacteraceae;unknown genus;unknown species	KM882732.1.1286	99.6	100.0	1e-127	251	M03930:134:000000000-C6PCP:1:1104:23723:14391	TACGAAGGGGGCTAGCGTTGCTCGGAATTACTGGGCGTAAAGGGCGCGTAGGCGGACAGTTAAGTCGGGGGTGAAAGCCCGGGGCTCAACCTCGGAATTGCCTTCGATACTGGCTGTCTTGAGTGTGAGAGAGGTGTGTGGAACTCCGAGTGTAGAGGTGAAATTCGTAGATATTCGGAAGAACACCAGTGGCGAAGGCGACACACTGGCTCACTACTGACGCTGAGGCGCGAAAGCGTGGGGAGCAAACA	Cluster_680	196	0	0	0	0	0	0	0	0	0	13	0	0	0	0	0	0	5	0	0	0	0	0	0	0	0	0	0	0	0	0	36	0	0	47	0	0	0	0	0
na	Bacteria;Proteobacteria;Alphaproteobacteria;Rhizobiales;Beijerinckiaceae;1174-901-12;unknown species	KF730283.1.1412	98.01	100.0	6e-121	251	M03930:134:000000000-C6PCP:1:1101:12187:2081	TACGAAGGGGGCTAGCGTTGTTCGGAATCACTGGGCGTAAAGGGTGCGCAGGCGGATCCTTGAGTCAGGGGTGAAAGGCCGGGGCTCAACCCCGGAACGGCCCTTGATACTGGGGATCTTGAGTCCGGAAGAGGTGGGTGGAACTGCGAGTGTAGAGGTGAAATTCGTAGATATTCGCAAGAACACCGGTGGCGAAGGCGGCCCACTGGTCCGGAACTGACGCTCATGCACGACAGCGTGGGGAGCAAACA	Cluster_681	381	2	61	0	0	0	0	0	10	0	0	0	0	0	122	0	0	0	17	0	19	0	0	0	0	0	0	10	0	0	0	0	0	0	0	0	9	0	0	0
na	Bacteria;Actinobacteria;Actinobacteria;Micrococcales;Microbacteriaceae;Multi-affiliation;Multi-affiliation	multi-subject	98.41	100.0	1e-122	251	M03930:134:000000000-C6PCP:1:1109:21880:8449	TACGTAGGGTGCGAGCGTTGTCCGGAATTATTGGGCGTAAAGAGCTCGTAGGCGGTCTGTCGCGTCTGCTGTGAAAACTGGAGGCTCAACCTCCAGCCTGCAGTGGGTACGGGCAGACTAGAGTGCGGTAGGGGAGAATGGAACTCCTGGTGTAGCGGTGGAATGCGCAGATATCAGGAAGAACACCGATGGCGAAGGCAGTTCTCTGGGCCGTAACTGACGCTGAGGAGCGAAAGCGTGGGGAGCGAACA	Cluster_682	198	0	0	0	0	0	0	0	0	0	0	2	0	0	0	25	0	0	0	0	0	0	0	0	0	0	0	0	41	0	0	0	44	0	0	0	0	0	45	0
na	Bacteria;Actinobacteria;Thermoleophilia;Gaiellales;unknown family;unknown genus;unknown species	EU132946.1.1301	97.61	100.0	3e-119	251	M03930:134:000000000-C6PCP:1:1101:14942:17288	TACGTAGGGGGCAAGCGTTGTCCGGAATCATTGGGCGTAAAGCGCGTGTAGGCGGCCCACTAAGTCCGCTCTGAAAGTCCAAGGCTCAACCTTGGGATGCGGGTGGATACTGGTGGGCTCGAGTCCGGAAGAGGCGAGTGGAATTCCTGGTGTAGCGGTGAAATGCGCAGATATCAGGAGGAACACCAATGGCGAAGGCAGCTCGCTGGGACGTGACTGACGCTGAGACGCGAAAGCGTGGGGAGCAAACA	Cluster_683	368	0	0	0	0	0	37	0	0	0	0	0	0	0	0	0	65	0	16	0	0	0	0	0	0	0	0	0	0	78	0	0	0	0	0	0	36	0	0	0
na	Bacteria;Bacteroidetes;Bacteroidia;Cytophagales;Hymenobacteraceae;Hymenobacter;unknown species	GQ014820.1.1342	98.41	100.0	1e-122	251	M03930:80:000000000-BJ75H:1:1102:14323:11845	TACGGAGGGTGCGAGCGTTGTCCGGATTTATTGGGTTTAAAGGGTGCGTAGGCGGCCCGTTAAGTCCGGGGTGAAAGCCCGTTGCTCAACAACGGAACTGCCCTGGATACTGGCGGGCTTGAATACAGTGGAGGTTGGCGGAATGGACCGAGTAGCGGTGAAATGCATAGATACGGTCCAGAACCCCGATTGCGAAGGCAGCTGACTACACTGTGATTGACGCTGAGGCACGACAGCGTGGGGAGCGAACA	Cluster_684	223	0	0	0	0	0	0	0	0	0	0	0	0	0	0	0	0	0	0	0	0	0	0	0	0	0	0	0	0	0	0	0	0	0	0	0	0	0	0	0
na	Bacteria;Actinobacteria;Actinobacteria;Micrococcales;Microbacteriaceae;Multi-affiliation;Multi-affiliation	multi-subject	99.6	100.0	1e-127	251	M03930:134:000000000-C6PCP:1:1111:9304:22363	TACGTAGGGTGCAAGCGTTGTCCGGAATTATTGGGCGTAAAGAGCTCGTAGGCGGTTTGTCGCGTCTGCTGTGAAAACTGGAGGCTCAACCTCCAGCCTGCAGTGGGTACGGGCAAACTAGAGTGCGGTAGGGGAGATTGGAATTCCTGGTGTAGCGGTGGAATGCGCAGATATCAGGAGGAACACCGATGGCGAAGGCAGATCTCTGGGCCGTAACTGACGCTGAGGAGCGAAAGCGTGGGGAGCGAACA	Cluster_686	273	0	0	0	0	0	17	0	0	0	0	0	0	0	1	0	0	8	0	0	0	3	0	0	42	0	48	0	2	0	0	0	3	2	44	0	0	1	73	0
na	Bacteria;Chloroflexi;Chloroflexia;Chloroflexales;Roseiflexaceae;unknown genus;unknown species	KJ191934.1.1442	100.0	100.0	3e-129	251	M03930:134:000000000-C6PCP:1:1101:14502:2736	GACAGAGGAGCCAAGCGTTGTCCGGATTGACTGGGCGTAAAGCGCACGCAGGCGGTCTGGCGCGTGGGGTGTGAAATCTGGCCGCTTAACGGCCAGGCGCCATCCCATACGGCCGGACTGGAGCCGTGCAGAGGGCGGTGGAATTGCCGGTGTAGTGGTGAAATGCGTAGAGATCGGCAGGAACACCCAGGGGGAAACCAGCCGCCTGGGCACGCGCTGACGCTGAGGTGCGAGAGCGTGGGGAGCGAACC	Cluster_687	185	0	0	0	0	0	0	0	0	0	0	0	0	0	0	0	0	0	0	0	0	0	0	0	0	0	0	0	0	0	0	0	0	0	0	0	0	0	0	185
na	Bacteria;Acidobacteria;Acidobacteriia;Solibacterales;Solibacteraceae (Subgroup 3);Bryobacter;metagenome	FPLS01057927.24.1503	98.8	100.0	3e-124	251	M03930:134:000000000-C6PCP:1:1101:22951:21405	TACGTAGGCAGCAAGCGTTGTTCGGAATTACTGGGCGTAAAGAGTGTGTAGGCGGTGTCGTAAGTTTGGCGTGAAATCTCCCGGCTTAACTGGGAGGGTGCGCCGAAGACTGCGATGCTTGAGGGTTGGAGAGGAAAGTGGAATTTCTGGTGTAGCGGTGAAATGCGTAGATATCAGAAGGAACACCTGTGGTGTAGACGGCTTTCTGGACAACTCCTGACGCTGAGACACGAAAGCGTGGGTAGCAAACA	Cluster_689	196	0	0	0	0	0	0	0	0	0	0	0	0	0	0	0	0	8	0	0	0	0	0	0	0	0	0	0	0	0	0	0	0	20	69	0	0	0	0	0
na	Bacteria;Actinobacteria;Thermoleophilia;Solirubrobacterales;67-14;unknown genus;unknown species	FJ466414.1.1379	98.34	96.015936255	4e-117	241	M03930:80:000000000-BJ75H:1:2107:16946:11453	TACAGAGAGTGCAAGCGTTAATCGGAATTATTGGGCGTAAAGCGCGCGTAGGTGGCTTCGTAAGTCCGTTGTGAAAGTCAAAGGCTCAACCTTTGAATGCCGATGGATACTGCGGAGCTAGAGTACGGAAGAGGCGAGTGGAATTCCTGGTGTAGCGGTGGAATGCGCAGATATCAGGAGGAACACCAATAGCGAAGGCAGCTCGCTGGGACGTTACTGACACTAAGGCGCGAAAGCGTGGGGAGCGAACA	Cluster_690	194	2	0	0	0	0	0	0	0	0	0	0	0	0	0	0	0	0	0	0	0	0	0	0	0	0	0	0	0	0	0	0	0	0	0	0	0	0	0	0
na	Bacteria;Actinobacteria;Thermoleophilia;Solirubrobacterales;Solirubrobacteraceae;Conexibacter;metagenome	FPLS01026598.35.1247	96.81	100.0	6e-116	251	M03930:80:000000000-BJ75H:1:2109:15561:13562	TACGTAGGGGGCTAGCGTTGTCCGGAATCATTGGGCGTAAAGCGCGTGTAGGCGGGTCGGTAAGTCCGCTCTGAAAGCCCGGGGCTCAACCCCGGGAGGCGGGTGGATACTGTCGACCTCGAGTCCGGAAGAGGCGAGTGGAACTCCTGGTGTAGCGGTGAAATGCGCAGATATCAGGAAGAACACCAATGGCGAAGGCAGCTCGCTGGGACGGTACTGACGCTGAGACGCGAAAGCGTGGGGAGCAAACA	Cluster_691	203	10	0	0	0	0	37	0	0	0	0	0	0	0	0	0	0	0	0	0	0	0	0	56	0	0	0	0	0	0	0	0	0	0	0	0	0	0	0	0
na	Bacteria;Proteobacteria;Alphaproteobacteria;Rhizobiales;Beijerinckiaceae;alphaI cluster;unknown species	multi-subject	98.41	100.0	1e-122	251	M03930:134:000000000-C6PCP:1:2103:2661:16641	TACGAAGGGGGCTAGCGTTGTTCGGAATCACTGGGCGTAAAGCGCACGTAGGCGGACGATTAAGTCAGGGGTGAAATGCCGAGGCTCAACCTCGGAACTGCCTTTGATACTGGGGATCTCGAGTCCGGGAGAGGTGAGTGGAACTGCGAGTGTAGAGGTGAAATTCGTAGATATTCGCAAGAACACCAGTGGCGAAGGCGGCTCACTGGCCCGGAACTGACGCTGAGGTGCGAAAGCGTGGGGAGCAAACA	Cluster_692	175	0	5	0	0	0	2	0	1	0	5	0	1	0	0	0	0	0	14	0	5	0	0	1	0	8	0	1	0	0	0	0	0	2	0	11	3	0	0	0
na	Bacteria;Acidobacteria;Acidobacteriia;Acidobacteriales;Acidobacteriaceae (Subgroup 1);Multi-affiliation;Multi-affiliation	multi-subject	98.01	100.0	6e-121	251	M03930:134:000000000-C6PCP:1:1106:4119:12874	TACGAGGGGGGCGAGCGTTGTTCGGAATTATTGGGCGTAAAGGGTGCGTAGGCGGTTTGACAAGTCTGATGTGAAATCTATGGGCTCAACCCATAGTCTGCATCGGAAACTGTCGGGCTTGAGGATGGGAGAGGTGAGTGGAATTTCCGGTGTAGCGGTGAAATGCGTAGATATCGGAAGGAACACCTGTGGCGAAAGCGGCTCACTGGACCATTTCTGACGCTGATGCACGAAAGCCGGGGGAGCAAACA	Cluster_693	358	0	0	0	0	0	0	0	27	0	0	0	0	0	0	0	0	0	5	0	0	0	0	11	0	0	0	0	0	0	0	0	0	0	0	0	16	0	40	0
na	Bacteria;Proteobacteria;Alphaproteobacteria;Rhizobiales;Xanthobacteraceae;Rhodopseudomonas;Multi-affiliation	multi-subject	97.22	100.0	1e-117	252	M03930:134:000000000-C6PCP:1:1104:9529:16990	TACGAAGGGGGCTAGCGTTGCTCGGAATCACTGGGCGTAAAGGGTGCGTAGGCGGGTCTTTAAGTCAGGGGTGAAATCCTGGAGCTCAACTCCAGAACTGCCTTTGATACTGAAGATCTTGAGTATGGGAGAGGTGAGTGGAACTGCGAGTGTAGAGGTGAAATTCGTAGATATTCGGAAGAACACCAGTGGCGAAGGCGGCTTACTGGCTCATACTGGACGCTGAGGTGCGAAAGCGTGGGGAGCAAACA	Cluster_694	195	0	0	0	0	0	0	0	0	7	1	173	0	0	0	0	0	0	1	0	0	0	0	0	0	0	3	0	0	0	0	0	0	0	0	0	0	0	0	0
na	Bacteria;Actinobacteria;Actinobacteria;Propionibacteriales;Nocardioidaceae;Marmoricola;Multi-affiliation	multi-subject	97.62	100.0	3e-119	252	M03930:134:000000000-C6PCP:1:2104:18408:5407	TACGTAGGGTGCGAGCGTTGTCCGGAATTATTGGGCGTAAAGGGCTCGTAGGCGGTCTGTTGCGTCGGGAGTGAAAACTCAGGGCTTAACCCTGAGCCTGCTTCCGATACGGGCAGACTAGAGGTATGCAGGGGAGAACGGAATTCCTGGTGTAGCGGTGAAATGCGCAGATATCAGGAGGAACACCGGTGGCGAAGGCGGGTCTCTGGGCCGATACTGACGCTGAGGAGCGAAAGCGTGGGGAGCGAACA	Cluster_695	613	6	4	0	34	0	29	0	0	0	13	0	152	0	2	0	6	0	4	0	0	3	0	34	0	0	0	4	0	2	0	3	0	5	0	6	31	0	20	0
na	Bacteria;Proteobacteria;Alphaproteobacteria;Sphingomonadales;Sphingomonadaceae;Sphingobium;Sphingobium xanthum	KF437579.1.1453	98.01	100.0	6e-121	251	M03930:134:000000000-C6PCP:1:1102:10321:3528	TACGGAGGGGGCTAGCGTTGTTCGGAATTACTGGGCGTAAAGCGCACGTAGGCGGCTTTTTAAGTCAGAGGTGAAAGCCCGGGGCTCAACCCCGGAATTGCCTTTGAGACTGGATCGCTTGAATCATGGAGAGGCGGGTGGAATTCCGAGTGTAGAGGTGAAATTCGTAGATATTCGGAAGAACACCAGTGGCGAAGGCGGCCCGCTGGACATGTATTGACGCTGAGGTGCGAAAGCGTGGGGAGCAAACA	Cluster_697	191	0	0	0	12	0	0	0	0	0	0	0	0	0	0	0	0	0	48	0	12	0	0	87	0	0	0	0	0	0	0	0	0	0	0	0	0	0	0	0
na	Bacteria;Actinobacteria;Actinobacteria;Frankiales;Sporichthyaceae;Multi-affiliation;Multi-affiliation	multi-subject	100.0	100.0	3e-129	251	M03930:134:000000000-C6PCP:1:1101:21373:15690	TACATAGGGTGCAAGCGTTGTCCGGAATTATTGGGCGTAAAGAGCTCGTAGGTGGTTCGTCACGTCGGATGTGAAACTCTGGGGCTTAACCCCAGACCTGCATTCGATACGGGCGAGCTTGAGTATGGTAGGGGAGTCTGGAATTCCTGGTGTAGCGGTGGAATGCGCAGATATCAGGAGGAACACCAATGGCGAAGGCAGGACTCTGGGCCATTACTGACACTGAGGAGCGAAAGCGTGGGGAGCGAACA	Cluster_699	186	0	0	0	0	0	0	0	0	0	0	0	0	3	0	45	0	31	0	0	0	0	0	0	0	0	0	0	0	0	17	0	86	0	0	0	0	0	0	0
na	Bacteria;Proteobacteria;Alphaproteobacteria;Acetobacterales;Acetobacteraceae;unknown genus;Multi-affiliation	multi-subject	multi-identity	100.0	1e-117	multi-alignment-lg	M03930:134:000000000-C6PCP:1:1101:5967:8999	TACGAAGGGGGCTAGCGTTGCTCGGAATGACTGGGCGTAAAGGGCGCGTAGGCGGATATGACAGTCAGATGTGAAATTCCTGGGCTTAACCTGGGGGCTGCATTTGATACGTTGTATCTAGAGTGAGGAAGAGGGTCGTGGAATTCCCAGTGTAGAGGTGAAATTCGTAGATATTGGGAAGAACACCGGTGGCGAAGGCGGCGACCTGGTCCTTAACTGACGCTGAGGCGCGAAAGCGTGGGGAGCAAACA	Cluster_700	202	0	0	0	0	0	0	0	0	0	0	0	0	0	0	0	0	16	0	0	0	0	0	0	0	0	0	0	0	0	0	103	0	0	0	0	0	0	0	0
na	Bacteria;Actinobacteria;Actinobacteria;Corynebacteriales;Nocardiaceae;Rhodococcus;Multi-affiliation	multi-subject	100.0	100.0	3e-129	251	M03930:134:000000000-C6PCP:1:1103:6687:10729	TACGTAGGGTGCAAGCGTTGTCCGGAATTACTGGGCGTAAAGAGCTCGTAGGCGGTTTGTCACGTCGACTGTGAAATCCCATGGCTCAACTGTGGGCGTGCAGTCGATACGGGCAGACTTGAGTACTGCAGGGGAGACTGGAATTCCTGGTGTAGCGGTGAAATGCGCAGATATCAGGAGGAACACCGGTGGCGAAGGCGGGTCTCTGGGCAGTAACTGACGCTGAGGAGCGAAAGCATGGGTAGCGAACA	Cluster_701	218	0	0	0	0	0	0	0	0	0	4	0	0	0	0	32	0	0	0	0	0	0	0	0	0	0	0	17	0	0	0	0	60	0	0	0	0	0	24	0
na	Bacteria;Proteobacteria;Gammaproteobacteria;Xanthomonadales;Rhodanobacteraceae;Luteibacter;Multi-affiliation	multi-subject	100.0	100.0	3e-129	251	M03930:134:000000000-C6PCP:1:1101:22993:8899	TACGGAGGGTGCAAGCGTTAATCGGAATTACTGGGCGTAAAGCGTGCGTAGGCGGTTCGTTAAGTCTGTTGTGAAAGCCCCGGGCTCAACCTGGGAATGGCAATGGATACTGGCGAGCTAGAGTGTGTCAGAGGATGGTGGAATTCCCGGTGTAGCGGTGAAATGCGTAGAGATCGGGAGGAACATCAGTGGCGAAGGCGGCCATCTGGGACAACACTGACGCTGAGGCACGAAAGCGTGGGGAGCAAACA	Cluster_702	215	0	0	0	0	0	0	0	0	0	0	212	0	0	0	0	0	0	0	0	0	0	0	0	0	0	0	0	0	0	0	0	0	0	0	0	0	0	0	0
na	Bacteria;Planctomycetes;Planctomycetacia;Planctomycetales;Rubinisphaeraceae;SH-PL14;unknown species	multi-subject	99.2	99.6015936255	2e-125	250	M03930:134:000000000-C6PCP:1:1101:23107:6781	TACGAACTGTGCGAACGTTACTCGGAATCACTGGGCTTACAGGGTGCGTAGGTGGCTTGATAAGCAGGGTGTGAAATCCCTCGGCTCAACCGAGGAACTGCGCTCTGAACTGTCGAGCTAGAGTATGCTAGAGGTGAATGGAACATCCAGTGGAGCGGTGAAATGTGTTGATATTGGATGGAACACCAGAGGCGAAGGCGATTCACTGGGGCATAACTGACACTGAGGCACGAAAGCTAGGGGAGCAAACA	Cluster_705	240	0	0	0	0	0	0	0	0	0	0	0	0	0	0	70	0	29	0	0	0	0	0	0	0	83	28	0	0	0	0	0	0	0	0	0	0	0	0	0
na	Bacteria;Proteobacteria;Alphaproteobacteria;Acetobacterales;Acetobacteraceae;unknown genus;unknown species	multi-subject	99.2	100.0	6e-126	251	M03930:134:000000000-C6PCP:1:1102:10473:17066	TACGAAGGGGGCTAGCGTTGCTCGGAATGACTGGGCGTAAAGGGCGCGTAGGCGGATGGCACAGTCAGATGTGAAATTCCCGGGCTTAACCTGGGGGCTGCATTTGATACGTGTGATCTGGAGTGGGGAAGAGGGTCGTGGAATTCCCAGTGTAGAGGTGAAATTCGTAGATATTGGGAAGAACACCGGTGGCGAAGGCGGCGACCTGGTCCTTGACTGACGCTGAGGCGCGAAAGCGTGGGGAGCAAACA	Cluster_707	190	4	0	0	0	0	0	0	134	0	0	0	17	0	0	0	0	0	0	0	0	0	0	0	0	0	0	0	0	0	0	0	0	0	0	0	0	0	0	0
na	Bacteria;Actinobacteria;Actinobacteria;Micrococcales;Microbacteriaceae;Cnuibacter;Multi-affiliation	multi-subject	100.0	100.0	3e-129	251	M03930:134:000000000-C6PCP:1:1101:19478:8185	TACGTAGGGTGCAAGCGTTGTCCGGAATTATTGGGCGTAAAGAGCTCGTAGGCGGTCTGTCGCGTCTGCTGTGAAATCCCGAGGCTCAACCTCGGGCCTGCAGTGGGTACGGGCAGACTAGAGTGCGGTAGGGGAGAATGGAACTCCTGGTGTAGCGGTGGAATGCGCAGATATCAGGAAGAACACCGATGGCGAAGGCAGTTCTCTGGGCCGTAACTGACGCTGAGGAGCGAAAGCGTGGGGAGCGAACA	Cluster_708	185	0	0	0	0	0	0	0	0	0	0	149	0	0	0	1	0	0	15	0	0	0	0	0	0	0	0	0	0	0	0	0	3	0	0	0	0	0	0	0
na	Bacteria;Actinobacteria;Actinobacteria;Micrococcales;Intrasporangiaceae;Phycicoccus;Multi-affiliation	multi-subject	100.0	100.0	3e-129	251	M03930:134:000000000-C6PCP:1:1101:5202:8025	TACGTAGGGTGCGAGCGTTGTCCGGAATTATTGGGCGTAAAGAGCTTGTAGGCGGTTTGTCGCGTCTGCCGTGAAATTTCGAGGCTCAACCTCGAACTTGCGGTGGGTACGGGCAGACTAGAGTGTGGTAGGGGAGACTGGAATTCCTGGTGTAGCGGTGAAATGCGCAGATATCAGGAGGAACACCGATGGCGAAGGCAGGTCTCTGGGCCACTACTGACGCTGAGAAGCGAAAGCATGGGGAGCGAACA	Cluster_709	198	0	0	0	0	0	0	0	0	0	107	0	0	0	0	0	0	0	0	0	0	0	0	0	0	0	0	0	0	0	0	0	0	0	0	0	23	0	0	0
na	Bacteria;Actinobacteria;Actinobacteria;Micrococcales;Microbacteriaceae;Multi-affiliation;Multi-affiliation	multi-subject	100.0	100.0	3e-129	251	M03930:134:000000000-C6PCP:1:1102:2782:12792	TACGTAGGGTGCAAGCGTTGTCCGGAATTATTGGGCGTAAAGAGCTCGTAGGCGGTTTGTCGCGTCTGCTGTGAAATCTGGGGGCTCAACCCCCAGCCTGCAGTGGGTACGGGCAGACTAGAGTGCGGTAGGGGAGATTGGAATTCCTGGTGTAGCGGTGGAATGCGCAGATATCAGGAGGAACACCGATGGCGAAGGCAGATCTCTGGGCCGTAACTGACGCTGAGGAGCGAAAGCATGGGGAGCGAACA	Cluster_710	191	0	0	0	0	0	0	65	0	0	0	0	0	0	0	0	0	33	52	0	0	0	0	0	0	0	0	2	0	0	0	0	0	0	0	0	0	24	0	0
na	Bacteria;Actinobacteria;Actinobacteria;Micrococcales;Multi-affiliation;Multi-affiliation;Multi-affiliation	multi-subject	98.41	100.0	1e-122	251	M03930:80:000000000-BJ75H:1:1110:18052:9462	TACGTAGGGTGCGAGCGTTGTCCGGAATTATTGGGCGTAAAGAGCTTGTAGGCGGTTTGTCGCGTCTGCTGTGAAAATCCGGGGCTCAACCCCGGACTTGCAGTGGGTACGGGCAGACTAGAGTGTGGTAGGGGAGACTGGAATTCCTGGTGTAGCGGTGAAATGCGCAGATATCAGGAGGAACACCGATGGCGAAGGCAGGTCTCTGGGCCACTACTGACGCTGAGGCGCGAAAGCGTAGGGAGCAAACA	Cluster_712	294	10	0	0	1	3	0	0	2	0	4	2	1	0	0	0	0	2	0	2	0	2	0	0	9	2	1	2	0	2	0	0	0	0	1	2	0	0	0	0
na	Bacteria;Actinobacteria;Actinobacteria;Micrococcales;Micrococcaceae;Multi-affiliation;Multi-affiliation	multi-subject	100.0	100.0	3e-129	251	M03930:134:000000000-C6PCP:1:1118:11152:23763	TACGTAGGGTGCAAGCGTTATCCGGAATTATTGGGCGTAAAGAGCTCGTAGGCGGTTTGTCGCGTCTGTCGTGAAAGTCCGGGGCTCAACTCCGGATCTGCGGTGGGTACGGGCAGACTAGAGTGATGTAGGGGAGACTGGAATTCCTGGTGTAGCGGTGGAATGCGCAGATATCAGGAGGAACACCGATGGCGAAGGCAGGTCTCTGGGCATTAACTGACGCTGAGGAGCGAAAGCATGGGGAGCGAACA	Cluster_714	285	0	0	0	0	0	0	0	0	0	0	1	0	0	0	0	0	53	0	0	0	106	0	0	73	0	0	12	29	0	0	0	0	0	0	0	0	0	0	0
na	Bacteria;Proteobacteria;Gammaproteobacteria;Xanthomonadales;Xanthomonadaceae;Stenotrophomonas;Multi-affiliation	multi-subject	100.0	100.0	3e-129	251	M03930:134:000000000-C6PCP:1:1101:17686:12460	TACGAAGGGTGCAAGCGTTACTCGGAATTACTGGGCGTAAAGCGTGCGTAGGTGGTTGTTTAAGTCTGTTGTGAAAGCCCTGGGCTCAACCTGGGAATTGCAGTGGATACTGGGCGACTAGAGTGTGGTAGAGGGTAGTGGAATTCCCGGTGTAGCAGTGAAATGCGTAGAGATCGGGAGGAACATCCATGGCGAAGGCAGCTACCTGGACCAACACTGACACTGAGGCACGAAAGCGTGGGGAGCAAACA	Cluster_715	179	0	0	0	0	0	0	0	0	0	0	0	0	0	0	0	0	0	0	0	0	0	0	0	0	66	0	0	0	0	0	0	0	0	0	113	0	0	0	0
na	Bacteria;Proteobacteria;Alphaproteobacteria;Rhizobiales;Xanthobacteraceae;Blastochloris;Blastochloris viridis	multi-subject	94.82	100.0	1e-107	251	M03930:134:000000000-C6PCP:1:2104:13107:10293	TACGAAGGGGGCTAGCGTTGCTCGGAATTACTGGGCGTAAAGGGCGCGTAGGCGGGTCGTTAAGTTGGGGGTGAAATCCCGGGGCTCAACCTCGGAACTGCCTTCGATACTGGCGACCTTGAGTTTGGGAGAGGTGTGTGGAACTCCGAGTGTAGAGGTGAAATTCGTAGATATTCGCAAGAACACCAGTGGCGAAGGCGGCTCACTGGCCCGGAACTGACGCTGAGGTGCGAAAGCGTGGGGAGCAAACA	Cluster_716	282	0	0	0	0	0	2	0	5	0	0	0	1	0	5	0	17	0	7	0	2	0	0	0	0	36	0	2	0	0	0	9	0	3	0	11	2	0	3	0
na	Bacteria;Chloroflexi;Ktedonobacteria;C0119;unknown family;unknown genus;unknown species	JF733430.1.1444	97.61	100.0	3e-119	251	M03930:80:000000000-BJ75H:1:1108:25430:17392	TACGTAGGATGCAAGCGTTGTCCGGAATTATTGGGCGTAAAGAGCGCGCAGGCGGTGTGACAAGTCAGATGTGAAAGAGGCCGGCTTAACCGGCAAGGGTCATTTGAAACTGTCAGACTAGAGTGCAGCAGAGGATAGTGGAATTCCCGGTGTAGTGGTGAAATGCGTAGATATCGGGAGGAACACCAGTGGCGAAGGCGACTATCTGGGCTGTAACTGACGCTGAGGCGCGAAGGCTAGGGTAGCAAACA	Cluster_717	338	4	0	0	0	0	0	0	0	0	20	0	0	0	0	0	0	0	0	0	0	0	0	0	0	76	0	0	0	0	0	0	0	0	0	0	0	0	0	0
na	Bacteria;Bacteroidetes;Bacteroidia;Flavobacteriales;NS9 marine group;unknown genus;unknown species	JQ072382.1.1373	95.22	100.0	3e-109	251	M03930:134:000000000-C6PCP:1:1112:23342:18587	TACGAAGGGTGCAAGCGTTATCCGGATTCATTGGGTTTAAAGGGTGCGTAGGCGGAGCGTTAAGTCAGTGGTGAAATCCCGCAGCTCAACTGTGGAATTGCCATTGATACTGGCGCTCTTGAGTGCGGTTGACGTGGGCGGAATGTGCCGTGTAGCGGTGAAATGCTTAGATATGGCACAGAACACCGATCGCGAAGGCAGCTCGCGAAGCCGCAACTGACGCTGAGGCACGAAAGCGTGGGGATCGAACA	Cluster_718	175	0	0	0	0	0	0	0	0	0	0	6	0	0	0	0	0	0	0	0	0	0	0	0	0	0	0	28	57	0	0	0	0	41	0	0	0	0	0	43
na	Bacteria;Proteobacteria;Alphaproteobacteria;Rhizobiales;Beijerinckiaceae;Multi-affiliation;Multi-affiliation	multi-subject	93.31	94.8207171315	2e-95	239	M03930:80:000000000-BJ75H:1:1101:17297:21070	TACAGAGAGTGCAAGCGTTAATCGGAATTATTGGGCGTAAAGCGCACGTAGGCGGATCTTTAAGTCAGGGGTGAAATCCCGAGGCTCAACCTCGGAACTGCCTTTGATACTGGGGATCTCGAGTCCGGGAGAGGTGAGTGGAACTGCGAGTGTAGAGGTGAAATTCGTAGATATCGGAAGGAACACCAGTGGCGAAGGCGACTTCCTGGACCAATACTGACACTGAGGCGCGAAAGCGTAGGGAGCAAACA	Cluster_719	336	8	0	0	0	0	0	0	0	0	0	0	0	0	0	0	0	0	0	0	0	0	0	0	0	0	0	0	0	0	0	0	0	0	0	0	0	0	0	0
na	Bacteria;Proteobacteria;Alphaproteobacteria;Acetobacterales;Acetobacteraceae;Acidiphilium;unknown species	DQ378212.1.1457	98.01	100.0	6e-121	251	M03930:134:000000000-C6PCP:1:1101:11260:3527	TACGAAGGGGGCTAGCGTTGCTCGGAATGACTGGGCGTAAAGGGCGCGTAGGCGGAATGCTTTGTCAGATGTGAAATTCCAGGGCTTAACCTTGGGGCTGCATTTGAGACGGGTGTTCTAGAGTTTGGAAGAGGGTCGTGGAATTCCCAGTGTAGAGGTGAAATTCGTAGATATTGGGAAGAACACCGGTGGCGAAGGCGGCGACCTGGTCCTTGACTGACGCTGAGGCGCGAAAGCGTGGGGAGCAAACA	Cluster_724	225	0	0	0	0	0	0	0	0	0	0	0	0	0	0	0	0	0	0	0	0	0	0	0	0	163	0	0	0	0	0	0	0	0	0	0	0	0	0	0
na	Bacteria;Armatimonadetes;Fimbriimonadia;Fimbriimonadales;Fimbriimonadaceae;unknown genus;unknown species	FR667504.1.1381	96.43	100.0	7e-115	252	M03930:80:000000000-BJ75H:1:1110:25016:20785	GACGTAGGGTGCAAGCGTTGTCCGGATTTACTGGGCGTAAAGAGCGCGTAGGCGGCTCGTTAAGTGTGAAGTGAAATCTCCAGGGCTCAACCCGGAAACTGCTTTACATACTGGCGAGCTTGAGGGTCACAGAGGCAACTGGAATTCCTGGTGAAGCGGTGAAATGCGTAGATATCAGGAGGAACTCCCATGGCGAAGGCAGGTTGCTGGGTGACATCTGACGCTGAGGCGCGAAAGCGTGGGTAGCAAACA	Cluster_726	202	21	0	0	0	0	0	0	0	0	0	0	0	0	0	0	0	0	0	0	0	0	0	18	0	0	0	0	0	0	0	0	0	0	0	27	0	0	0	0
na	Bacteria;Proteobacteria;Alphaproteobacteria;Rhizobiales;Multi-affiliation;Multi-affiliation;Multi-affiliation	multi-subject	98.8	100.0	3e-124	251	M03930:134:000000000-C6PCP:1:1101:7571:10934	TACGAAGGGGGCTAGCGTTGTTCGGAATCACTGGGCGTAAAGCGCACGTAGGCGGATCTTTAAGTCAGGGGTGAAATCCCAGAGCTCAACTCTGGAACTGCCTTTGATACTGGGGATCTCGAGTCCGGGAGAGGTGAGTGGAACTGCGAGTGTAGAGGTGAAATTCGTAGATATTCGCAAGAACACCAGTGGCGAAGGCGGCTCACTGGCCCGGTACTGACGCTGAGGTGCGAAAGCGTGGGGAGCAAACA	Cluster_727	275	1	0	0	31	0	6	0	0	1	1	0	0	0	0	0	23	1	0	0	0	0	0	0	0	0	0	0	0	0	0	0	0	0	5	0	2	0	2	0
na	Bacteria;Proteobacteria;Alphaproteobacteria;Acetobacterales;Acetobacteraceae;unknown genus;unknown species	FJ625375.1.1489	99.2	100.0	6e-126	251	M03930:134:000000000-C6PCP:1:1101:17911:6589	TACGAAGGGGGCTAGCGTTGCTCGGAATGACTGGGCGTAAAGGGCGCGTAGGCGGATGGCACAGTCAGATGTGAAATTCCTGGGCTTAACCTGGGGGCTGCATTTGATACGTGTTGTCTGGAGTGAGGAAGAGGGTCGTGGAATTCCCAGTGTAGAGGTGAAATTCGTAGATATTGGGAAGAACACCGGTGGCGAAGGCGGCGACCTGGTCCTTGACTGACGCTGAGGCGCGAAAGCGTGGGGAGCAAACA	Cluster_729	172	0	60	0	0	0	47	0	0	0	0	0	0	0	0	0	0	0	0	0	0	0	0	0	0	0	0	0	0	0	0	0	0	0	0	0	0	0	0	0
na	Bacteria;Proteobacteria;Alphaproteobacteria;Acetobacterales;Acetobacteraceae;unknown genus;unknown species	LN572508.1.1326	97.21	100.0	1e-117	251	M03930:134:000000000-C6PCP:1:1101:16366:19464	TACGAAGGGGGCGAGCGTTGCTCGGAATGACTGGGCGTAAAGGGCGCGTAGGTGGTGTGTACAGTCAGGCGTGAAATTCCTGGGCTCAACCTGGGGGCTGCGCTTGATACGTGCATACTAGAGTTCGGAAGAGGGTCGTGGAATTCCCAGTGTAGAGGTGAAATTCGTAGATATTGGGAAGAACACCGGTGGCGAAGGCGGCGACCTGGTCCGATACTGACGCTGAGGCGCGAAAGCGTGGGGAGCAAACA	Cluster_730	182	0	0	0	0	0	0	0	0	0	0	0	0	0	0	0	0	0	0	0	0	0	0	0	0	0	0	0	0	0	0	124	0	58	0	0	0	0	0	0
na	Bacteria;Actinobacteria;Actinobacteria;Propionibacteriales;Nocardioidaceae;Nocardioides;Multi-affiliation	multi-subject	98.41	100.0	1e-122	multi-alignment-lg	M03930:134:000000000-C6PCP:1:1101:2013:13780	TACGTAGGGTGCGAGCGTTGTCCGGAATTATTGGGCGTAAAGGGCTCGTAGGCGGTTTGTCGCGTCGGGAGTGAAATCACTGGGCTTAACCGAGTGCTTGCTTTCGATACGGGCAGACTAGAGGTATTCAGGGGAGAACGGAATTCCTGGTGTAGCGGTGAAATGCGCAGATATCAGGAGGAACACCGGTGGCGAAGGCGGTTCTCTGGGAATGACCTGACGCTGAGGAGCGAAAGTGTGGGGAGCGAACA	Cluster_731	306	0	0	0	23	0	0	0	0	0	9	0	3	0	24	0	0	0	0	0	0	0	0	0	0	0	0	0	0	12	0	26	0	0	0	0	35	0	0	0
na	Bacteria;Actinobacteria;Thermoleophilia;Solirubrobacterales;Solirubrobacteraceae;Solirubrobacter;unknown species	multi-subject	98.8	100.0	3e-124	251	M03930:80:000000000-BJ75H:1:2109:10705:19526	TACGTAGGGGGCAAGCGTTGTCCGGAATCATTGGGCGTAAAGCGCGTGTAGGCGGCTCGGTAAGTCCGCTCTGAAAGTCGGGGGCTCAACCCTCGGATGCGGGTGGATACTGTCGGGCTTGAGTACGGAAGAGGCGAGTGGAATTCCTGGTGTAGCGGTGAAATGCGCAGATATCAGGAGGAACACCAATTGCGAAGGCAGCTCGCTGGGACGTTACTGACGCTGAGACGCGAAAGCGTGGGGAGCAAACA	Cluster_732	398	6	22	0	0	0	38	0	0	0	0	0	32	0	1	0	0	0	0	0	17	0	0	0	0	0	0	0	0	0	0	0	0	0	0	0	16	0	0	0
na	Bacteria;Actinobacteria;Actinobacteria;Corynebacteriales;Mycobacteriaceae;Mycobacterium;Multi-affiliation	multi-subject	98.35	96.812749004	3e-118	243	M03930:80:000000000-BJ75H:1:2111:24387:3826	TACAGAGAGTGCAAGCGTTAATCGGAATTACTGGGCGTAAAGAGCTCGTAGGTGGTTTGTCGCGTTGTCCGTGAAATTCCCTGGCTTAACTGGGGGCGTGCGGGCGATACGGGCAGACTGGAGTACTGCAGGGGAGACTGGAATTCCTGGTGTAGCGGTGGAATGCGCAGATATCAGGAGGAACACCGGTGGCGAAGGCGGGTCTCTGGGCAGTAACTGACGCTGAGGAGCGAAAGCGTGGGGAGCGAACA	Cluster_734	183	8	0	0	0	0	0	0	0	0	0	0	0	0	0	0	0	0	0	0	0	0	0	0	0	2	0	0	0	0	0	0	0	0	0	0	0	0	0	0
na	Bacteria;Proteobacteria;Alphaproteobacteria;Rhizobiales;Rhizobiaceae;Tianweitania;Multi-affiliation	multi-subject	98.8	100.0	3e-124	251	M03930:134:000000000-C6PCP:1:1102:5551:9289	TACGAAGGGGGCTAGCGTTGTTCGGAATTACTGGGCGTAAAGCGCACGTAGGCGGACATTTAAGTCAGGGGTGAAATCCCGGGGCTCAACCCCGGAACTGCCTTTGATACTGGGTGTCTTGAGGTCGAGAGAGGTGAGTGGAATTCCGAGTGTAGAGGTGAAATTCGTAGATATTCGGAGGAACACCAGTGGCGAAGGCGGCTCACTGGCTCGAACCTGACGCTGAGGTGCGAAAGCGTGGGGAGCAAACA	Cluster_735	349	0	0	0	0	0	0	0	0	0	0	0	0	0	0	0	0	0	0	0	0	118	0	0	0	0	0	0	0	0	0	0	0	0	0	0	5	0	0	0
na	Bacteria;Bacteroidetes;Bacteroidia;Flavobacteriales;Weeksellaceae;Chryseobacterium;Multi-affiliation	multi-subject	100.0	100.0	3e-129	251	M03930:134:000000000-C6PCP:1:1105:16096:13257	TACGGAGGGTGCAAGCGTTATCCGGATTTATTGGGTTTAAAGGGTCCGTAGGCGGATGTGTAAGTCAGTGGTGAAATCTCACAGCTCAACTGTGAAACTGCCATTGATACTGCATGTCTTGAGTAAGGTAGAAGTGGCTGGAATAAGTAGTGTAGCGGTGAAATGCATAGATATTACTTAGAACACCAATTGCGAAGGCAGGTCACTATGTCTTAACTGACGCTGATGGACGAAAGCGTGGGGAGCGAACA	Cluster_738	195	0	0	0	0	0	0	0	0	0	0	1	0	0	0	0	0	0	0	0	0	0	0	0	0	0	0	0	0	0	0	0	0	0	0	0	0	0	0	0
na	Bacteria;Acidobacteria;Acidobacteriia;Acidobacteriales;Acidobacteriaceae (Subgroup 1);Terriglobus;Multi-affiliation	multi-subject	98.41	100.0	1e-122	251	M03930:134:000000000-C6PCP:1:1105:6053:15789	TACGAGGGGGGCAAGCGTTGTTCGGAATTATTGGGCGTAAAGGGTGCGTAGGCGGTTTGGCAAGTTTCGTGTGAAAACTTCGGGCTCAACTCGAAGCCTGCACGGAAAACTGCCGGGCTGGAGTATGGGAGAGGTGAGTGGAATTTCCGGTGTAGCGGTGAAATGCGTAGATATCGGAAGGAACACCTGTGGCGAAAGCGGCTCACTGGACCATAACTGACGCTGATGCACGAAAGCTAGGGGAGCAAACA	Cluster_739	175	0	0	0	0	0	0	0	0	0	17	0	0	0	0	0	0	0	0	0	0	0	0	0	0	0	0	0	0	0	0	0	0	0	0	20	0	0	0	0
na	Bacteria;Proteobacteria;Alphaproteobacteria;Multi-affiliation;Multi-affiliation;Multi-affiliation;Multi-affiliation	multi-subject	100.0	100.0	3e-129	251	M03930:80:000000000-BJ75H:1:1101:27996:8466	TACGAAGGGGGCTAGCGTTGTTCGGATTTACTGGGCGTAAAGCGCACGTAGGCGGATCGTTAAGTCGGGGGTGAAATCCTGGAGCTCAACTCCAGAACTGCCTTCGATACTGGCGATCTTGAGTCCGGAAGAGGTGAGTGGAACTCCTAGTGTAGAGGTGGAATTCGTAGATATTAGGAAGAACACCAGTGGCGAAGGCGGCTCACTGGTCCGGTACTGACGCTGAGGTGCGAAAGCGTGGGGAGCAAACA	Cluster_740	176	3	0	0	0	0	0	0	0	0	0	0	0	0	0	0	0	0	0	0	0	0	0	0	0	0	0	0	0	0	0	102	0	0	0	0	0	0	0	0
na	Bacteria;Proteobacteria;Alphaproteobacteria;Rhizobiales;Labraceae;Labrys;Multi-affiliation	multi-subject	100.0	100.0	3e-129	251	M03930:80:000000000-BJ75H:1:1101:19755:6869	TACGAAGGGGGCTAGCGTTGTTCGGAATCACTGGGCGTAAAGCGCACGTAGGCGGATTGTTAAGTCGGGGGTGAAATCCTGAGGCTCAACCTCAGAACTGCCTTCGATACTGGCAATCTCGAGTCCGGAAGAGGTTGGTGGAACAGCTAGTGTAGAGGTGAAATTCGTAGATATTAGCTAGAACACCAGTGGCGAAGGCGGCCAACTGGTCCGGTACTGACGCTGAGGTGCGAAAGCGTGGGGAGCAAACA	Cluster_742	186	4	0	0	0	0	0	0	0	0	0	0	0	0	0	0	0	0	0	0	42	0	0	0	0	0	0	0	0	0	0	0	0	0	0	0	0	0	0	0
na	Bacteria;Cyanobacteria;Oxyphotobacteria;Nostocales;Nostocaceae;Scytonema VB-61278;Multi-affiliation	multi-subject	99.2	100.0	6e-126	251	M03930:134:000000000-C6PCP:1:1101:23569:18897	TACGGAGGATGCAAGCGTTATCCGGAATGATTGGGCGTAAAGCGTCCGCAGGTGGTTATTCAAGTCTGCTGTCAAAGAATCTGGCTCAACCAGATAAAGGCAGTGGAAACTGAAAGACTAGAGTATGGTAGGGGTAGAGGGAATTCCTGGTGTAGCGGTGAAATGCGTAGAGATCAGGAAGAACACCGGTGGCGAAAGCGCTCTGCTGGACCATAACTGACACTGAGGGACGAAAGCTAGGGGAGCGAATG	Cluster_744	331	2	0	0	0	0	0	0	0	0	0	0	0	0	0	0	0	0	0	0	0	0	0	0	0	0	0	0	0	0	0	84	0	0	0	0	0	0	0	0
na	Bacteria;Actinobacteria;Actinobacteria;Pseudonocardiales;Pseudonocardiaceae;Crossiella;unknown species	multi-subject	98.8	100.0	3e-124	251	M03930:134:000000000-C6PCP:1:1101:6214:7847	TACGTAGGGTGCAAGCGTTGTCCGGATTTATTGGGCGTAAAGAGCTCGTAGGCGGTCTGTCGCGTCGGCTGTGAAAACTCGGGGCTCAACCCCGAGCCTGCAGTCGATACGGGCAGACTAGAGTTCGGCAGGGGAGACTGGAATTCCTGGTGTAGCGGTGAAATGCGCAGATATCAGGAGGAACACCGGTGGCGAAGGCGGGTCTCTGGGCCGATACTGACGCTGAGGAGCGAAAGCGTGGGGAGCGAACA	Cluster_745	274	0	1	0	0	0	0	0	1	0	3	0	230	0	0	0	0	0	4	0	0	0	0	0	0	0	0	27	0	0	0	0	0	2	0	0	1	0	0	0
na	Bacteria;Actinobacteria;Actinobacteria;Corynebacteriales;Mycobacteriaceae;Mycobacterium;unknown species	KC758872.1.1382	94.44	100.0	6e-106	252	M03930:80:000000000-BJ75H:1:1105:7608:19706	TACGTAGGGTGCGAGCGTTGTCCGGAATTACTGGGCGTAAAGAGCTCGTAGGTGGTTTGTCGCGTTGTCCGTGAAATTCCCTGGCTTAACTGGGGGCGTGCGGGCGATACGGGCAGACTGGAGTACTGCAGGGGAGACTGGAATTCCTGGTGTAGCGGTGGAATGCGCAGATATCGGAAGGAACACCAGTGGCGAAGGCGACTTCCTGGACCAATACTGACACTGAGGCGCGAAAGCGTAGGGAGCAAACA	Cluster_746	316	12	0	0	0	0	0	0	0	0	0	0	0	0	0	0	0	0	0	0	0	0	0	0	0	0	0	0	0	0	0	0	0	0	0	0	0	0	0	0
na	Bacteria;Actinobacteria;Actinobacteria;Propionibacteriales;Nocardioidaceae;Marmoricola;Multi-affiliation	multi-subject	96.83	100.0	6e-116	252	M03930:134:000000000-C6PCP:1:1103:14218:3895	TACGTAGGGTGCGAGCGTTGTCCGGAATTATTGGGCGTAAAGGGCTCGTAGGCGGTCTGTCGCGTCAGGAGTGAAAACTCGGGGCTCAACCCCGAGCCTGCTTCTGATACGGGCAGACTAGAGGTATGCAGGGGAGAACGGAATTCCTGGTGTAGCGGTGAAATGCGCAGATATCAGGAGGAACACCGGTGGCGAAGGCGGGTCTCTGGGCCGATACTGACGCTGAGGAGCGAAAGCATGGGTAGCGAACA	Cluster_747	284	0	13	0	35	0	14	0	62	0	0	0	33	0	6	0	0	0	9	0	13	0	0	0	0	2	0	10	0	8	0	0	3	6	0	0	0	0	0	0
na	Bacteria;Actinobacteria;Acidimicrobiia;Microtrichales;Ilumatobacteraceae;unknown genus;unknown species	JX098600.1.1337	97.62	100.0	7e-120	252	M03930:80:000000000-BJ75H:1:1113:26785:14047	TACGTAGGGAGCAAGCGTTGTCCGGATTTATTGGGCGTAAAGAGCTCGTAGGCGGCTTAGAAAGTCAGGTGTGAAAACTCTGGGCTCAACCCAGAGACGCCACTTGATACTTCTATGGCTTGAGTTCGGTAGGGGACCATGGAATTCCTGGTGTAGCGGTGAAATGCGCAGATATCAGGAGGAACACCGATGGCGAAGGCAGTGGTCTGGGCCGAAACTGACGCTGAGGAGCGAAAGCGTGGGGAGCGAACA	Cluster_748	182	6	0	0	0	0	0	0	0	0	0	0	14	0	0	0	0	0	20	0	34	0	0	0	0	0	0	43	0	0	0	0	0	0	0	0	0	9	0	0
na	Bacteria;Bacteroidetes;Bacteroidia;Chitinophagales;Saprospiraceae;unknown genus;unknown species	EU177729.1.1315	97.61	100.0	3e-119	251	M03930:134:000000000-C6PCP:1:1102:5101:10786	TACGGAGGGTGCAAGCGTTATCCGGAATCACTGGGTTTAAAGGGTGCGTAGGCTGCCCGGTAAGTCAGTTGTGAAATATCCTCGCTTAACGAGGGGACTGCGATTGATACTGTCGGGCTTGAATAGGGTTGAGGCAGGCGGAATGTGGCATGTAGCGGTGAAATGCATAGATATGCCATAGAACACCGATTGCGAAGGCAGCCTGCTGGGCCTTTATTGACGCTGAGGCACGAAAGCGTGGGGAGCAAACA	Cluster_749	166	0	0	0	0	0	0	0	0	0	0	0	0	0	0	0	0	0	0	0	0	0	0	0	0	0	0	0	0	0	0	26	0	0	0	0	0	0	0	140
na	Bacteria;Acidobacteria;Blastocatellia (Subgroup 4);Blastocatellales;Blastocatellaceae;Blastocatella;unknown species	multi-subject	93.63	99.6015936255	5e-102	251	M03930:80:000000000-BJ75H:1:1104:4042:12056	TACGTAGGGACCAAGCGTTGTTCGGATTTACTGGGCGTAAAGGGCGCGTAGGCGGCAATTCAAGTCACTTGTGAAATCTCTGAGCTTAACTCAGAACGGTCAAGTGATACTGCTTTGCTAGAGTACAGAAGGGGCAATCGGAATTCTTGGTGTAGCGGTGAAATGCGTAGATATCGGAAGGAACACCAGTGGCGAAGGCGACTTCCTGGACCAATACTGACACTGAGGCGCGAAAGCGTAGGGAGCAAACA	Cluster_750	393	25	0	0	0	0	0	0	0	0	0	0	0	0	0	0	0	0	0	0	0	0	0	0	0	0	0	0	0	0	0	0	0	0	0	0	0	0	0	0
na	Bacteria;Actinobacteria;Actinobacteria;Corynebacteriales;Corynebacteriaceae;Multi-affiliation;Multi-affiliation	multi-subject	100.0	100.0	3e-129	251	M03930:134:000000000-C6PCP:1:1105:11378:16989	TACGTAGGGTGCGAGCGTTGTCCGGAATTACTGGGCGTAAAGAGCTCGTAGGCGGTTTGTCACGTCGTCTGTGAAATCCTAGGGCTTAACCCTGGACGTGCAGGCGATACGGGCTGACTTGAGTACTACAGGGGAGACTGGAATTTCTGGTGTAGCGGTGGAATGCACAGATATCAGGAAGAACACCGATGGCGAAGGCAGGTCTCTGGGTAGTAACTGACGCTGAGGAGCGAAAGCATGGGTAGCGAACA	Cluster_751	179	0	0	0	0	0	0	0	0	0	0	14	0	0	0	0	0	0	0	0	0	0	0	0	35	0	0	0	58	52	0	0	0	0	0	0	0	0	0	0
na	Bacteria;Armatimonadetes;Chthonomonadetes;Chthonomonadales;Chthonomonadaceae;Chthonomonas;unknown species	HG529099.1.1221	94.42	100.0	6e-106	251	M03930:80:000000000-BJ75H:1:1108:21917:2651	TACGGAGGGGGCGAGCGTTGTCCGAAGTTACTGGGCGTAAAGCGCGCGTAGGCGGGACGCCAAGTCCGCTGTGAAAGCCTGGTGCTTAACACCAGAGGGTCGGTGGATACTGGCGTTCTTGAAGGTGCTAGGGAGAGACGGAATTACCAGTGTAGCGGTGAAATGCGTAGAGATTGGTAGGAACACCGGTGGCGAAGGCGGTCTCTTGGGGCACTCTTGACGCTGAGGCGCGAAAGCTGGGGGAGCGAACG	Cluster_752	184	8	66	0	0	0	0	0	0	0	0	0	0	0	0	0	0	0	0	0	0	0	0	0	0	0	0	0	0	0	0	0	0	59	0	0	0	0	0	0
na	Bacteria;Proteobacteria;Alphaproteobacteria;Acetobacterales;Acetobacteraceae;Acidiphilium;unknown species	JF198908.1.1314	98.41	100.0	1e-122	251	M03930:134:000000000-C6PCP:1:1104:22472:2999	TACGAAGGGGGCTAGCGTTGCTCGGAATGACTGGGCGTAAAGGGCGCGTAGGCGGAATGCTTTGTTGGGCGTGAAATCCCAGGGCTTAACCTTGGAGCTGCGTTCGAGACGGGTATTCTTGAGTGAAGAAGAGGGTCGTGGAATTCCCAGTGTAGAGGTGAAATTCGTAGATATTGGGAAGAACACCGGTGGCGAAGGCGGCGACCTGGTCTTTTACTGACGCTGAGGCGCGAAAGCGTGGGGAGCAAACA	Cluster_753	160	0	0	0	0	0	0	0	0	0	0	0	0	0	0	0	0	7	0	0	0	0	0	0	0	0	0	0	0	0	0	0	0	0	151	0	0	0	0	0
na	Bacteria;Planctomycetes;Planctomycetacia;Isosphaerales;Isosphaeraceae;Singulisphaera;unknown species	EU289510.1.1481	98.42	100.0	3e-123	253	M03930:134:000000000-C6PCP:1:1112:5455:16855	GACGAACCGTGCGAACGTTATTCGGAATCACTGGGCTTAAAGCGCGTGTAGGCGGACCGGCACGTCCGATCGTTGAAAGCTCCCGGCTCAACCGGGGAAGTGGCGGGGATACGGCCGGTCTGGAGGGGGGTAGGGGGACCTGGAACTTCCGGTGGAGCGGTGAAATGCGTTGAGATCGGAAGGAACGCCCGTGGCGAAAGCGAGGTCCTGGACCCTTTCTGACGCTGAGACGCGAAAGCCAGGGGAGCGAACG	Cluster_757	208	1	5	0	0	0	0	0	0	0	0	0	0	0	0	0	11	0	0	0	0	0	0	0	0	0	0	0	0	0	0	12	0	0	0	0	0	0	0	0
na	Bacteria;Acidobacteria;Acidobacteriia;Solibacterales;Solibacteraceae (Subgroup 3);Bryobacter;unknown species	multi-subject	98.8	100.0	3e-124	251	M03930:80:000000000-BJ75H:1:2106:4200:5366	TACGTAGGCAGCGAGCGTTGTTCGGAATTACTGGGCGTAAAGAGTGTGTAGGCGGTGCTCTAAGTCTGGTGTGAAATCTCCTGGCTCAACTGGGAGGGTGCGCCGGAAACTGGAGTGCTTGAGCGTGGGAGAGGAAAGCGGAATTCCTGGTGTAGCGGTGAAATGCGTAGATATCAGGAGGAACACCTGCGGTGTAGACGGCTTTCTGGACCATAGCTGACGCTGAGACACGAAAGCGTGGGTAGCAAACA	Cluster_758	168	0	0	0	0	0	0	0	0	0	0	0	0	0	0	0	0	0	0	0	0	0	0	0	0	0	0	0	0	0	0	0	0	0	0	0	0	0	0	0
na	Bacteria;Bacteroidetes;Bacteroidia;Chitinophagales;Chitinophagaceae;unknown genus;unknown species	DQ450743.1.1359	97.61	100.0	3e-119	251	M03930:134:000000000-C6PCP:1:1105:11736:7543	TACGGAGGGTGCAAGCGTTATCCGGATTCACTGGGTTTAAAGGGTGCGTAGGCGGGTAGGTAAGTCAGCGGTGAAATCTCTAAGCTTAACTTGGAAATTGCCATTGATACTATTTATCTTGAATATTGTGGAGGTAAGCGGAATATGTCATGTAGCGGTGAAATGCTTAGATATGACATAGAACACCTATTGCGAAGGCAGCTTACTACGCATATATTGACGCTGAGGCACGAAAGCGTGGGGATCAAACA	Cluster_759	322	0	0	0	0	0	0	0	0	0	0	0	0	0	0	0	0	0	0	0	0	0	0	23	0	0	0	0	0	0	0	0	0	0	0	0	25	0	0	0
na	Bacteria;Bacteroidetes;Bacteroidia;Cytophagales;Spirosomaceae;Spirosoma;Spirosoma sp.	AB681463.1.1431	99.6	100.0	1e-127	251	M03930:80:000000000-BJ75H:1:2117:8371:9529	TACGGAGGGTGCAAGCGTTGTCCGGATTTATTGGGTTTAAAGGGTGCGTAGGTGGTTTGGCAAGTCTGGTTTGAAAGCTGGTCGCTCAACGATCAGATGTGGCTGGAAACTGCTCAACTTGAATGGCGTAGCGGTAGCCGGAATGGGTCATGTAGCGGTGAAATGCATAGATATGACCCGGAACTCCGATTGCGAAGGCAGGCTACTGGGCGTCGATTGACACTGAGGCACGAGAGCATGGGTAGCAAACA	Cluster_760	162	0	0	0	0	0	0	0	0	0	0	0	0	0	0	0	0	0	0	0	0	0	0	0	0	0	0	0	0	0	0	0	0	0	0	0	0	0	0	0
na	Bacteria;Actinobacteria;Actinobacteria;Frankiales;Frankiaceae;Jatrophihabitans;Multi-affiliation	multi-subject	97.21	100.0	1e-117	251	M03930:134:000000000-C6PCP:1:1117:3602:11044	TACGTAGGGTGCAAGCGTTGTCCGGAATTATTGGGCGTAAAGAGCTCGTAGGCGGCTTGTCGCGTCGGCTGTGAAAACCTGGGGCTCAACCCCGGGCCTGCAGCCGATACGGGCAAGCTAGAATTCGGTAGGGGAGACTGGAATTCCTGGTGTAGCGGTGAAATGCGCAGATATCAGGAGGAACACCGATGGCGAAGGCAGGTCTCTGGGCCACTACTGACGCTGAGAAGCGAAAGCATGGGGAGCAAACA	Cluster_762	533	0	5	0	29	0	6	0	1	0	55	0	53	0	11	0	6	1	2	0	5	0	0	4	0	38	2	3	0	8	0	0	0	6	2	22	143	0	6	0
na	Bacteria;Proteobacteria;Alphaproteobacteria;Sphingomonadales;Sphingomonadaceae;Sphingomonas;Multi-affiliation	multi-subject	98.41	100.0	1e-122	251	M03930:134:000000000-C6PCP:1:1102:27979:12438	TACGGAGGGGGCTAGCGTTGTTCGGAATTACTGGGCGTAAAGCGCACGTAGGCGGCTTTCTAAGTTAGAGGTGAAAGCCTGGAGCTCAACTCCAGAATTGCCTTTAAGACTGGATCGCTTGAACACGGGAGAGGTGAGTGGAATTCCGAGTGTAGAGGTGAAATTCGTAGATATTCGGAAGAACACCAGTGGCGAAGGCGGCTCACTGGACCGTTGTTGACGCTGAGGTGCGAAAGCGTGGGGAGCAAACA	Cluster_763	300	3	38	0	0	0	11	0	30	0	0	0	0	0	0	0	0	0	0	0	0	0	0	0	0	0	0	56	0	0	0	1	0	0	0	1	0	0	0	0
na	Bacteria;Cyanobacteria;Oxyphotobacteria;Oxyphotobacteria Incertae Sedis;unknown family;Calothrix KVSF5;unknown species	EF580958.1.1450	99.2	100.0	6e-126	251	M03930:134:000000000-C6PCP:1:1101:18636:2004	TACAGAGGATGCAAGCGTTATCCGGAATGATTGGGCGTAAAGAGTCCGTAGGTGGTAATTCAAGTCTGTGGTTAAAGCGTGGAGCTCAACTCCATAAAGGCCATGGAAACTGAATAACTAGAGTGAGGTAGGGGTAGAGGGAATTCTCGGTGTAGCGGTGAAATGCGTAGATATCGGGAAGAACACCGGTGGCGAAAGCGCTCTACTGGACCTTAACTGACACTGAGGGACGAAAGCTAGGGGAGCGAAAG	Cluster_764	163	0	0	0	0	0	0	0	0	0	0	0	0	0	0	0	0	0	0	0	0	0	0	0	0	0	0	0	0	0	0	0	0	0	0	0	0	0	0	163
na	Bacteria;Planctomycetes;Planctomycetacia;Pirellulales;Pirellulaceae;Pirellula;unknown species	KC683095.1.1519	100.0	100.0	3e-129	251	M03930:134:000000000-C6PCP:1:1104:11432:15740	GACGAGCTCTCCAAACGTTATTCGGTATTACTGGGCTTAAAGAGTTCGTAGGCGGTCTTGTAGGTGAGGTGTGAAAGCCCTCGGCTTAACCGAGGAACTGCGCTTCAAACCGCAAGGCTTGAGGGAGGTAGGGGTATGCGGAACAGATGGTGGAGCGGTGAAATGCGTTGATATCATCTGGAACACCGGTGGCGAAAGCGGCATACTGGACCTCTTCTGACGCTGAGGAACGAAAGCTAGGGTAGCGAACG	Cluster_766	323	0	0	0	0	0	0	0	0	0	0	7	0	0	0	0	0	0	0	0	0	44	0	0	0	0	0	0	36	0	8	0	0	22	0	0	0	0	0	0
na	Bacteria;Planctomycetes;vadinHA49;unknown order;unknown family;unknown genus;unknown species	KC358547.1.1293	93.63	100.0	1e-102	251	M03930:134:000000000-C6PCP:1:1101:21061:5691	TACATGTGGGGCAAGCGTTGTTCGGAATTACTGGGCATAAAGGGTGCGTAGGCGGCGTTGTAAGTCAGAGGTGAAATCCCACGGCCCAACCGTGGAACGGCCTTTGATACTGCAGTGCTTGAGTGCGTGAGGGGTGACTGGAACGCGTGGTGTAGCGGTGAAATGCGTAGATATCACGCGGAAGGCCAAAGGCGAAGGCAAGTCACTGGTACGCAACTGACGCTGAGGCACGAAAGCGTGGGGAGCAAACA	Cluster_767	157	0	0	0	0	0	0	0	0	0	0	0	0	0	0	0	0	0	0	0	0	0	0	0	0	0	0	0	0	0	0	0	0	0	0	0	0	0	0	157
na	Bacteria;Planctomycetes;Phycisphaerae;Tepidisphaerales;Tepidisphaeraceae;unknown genus;unknown species	LN564828.1.1344	98.8	100.0	3e-124	251	M03930:80:000000000-BJ75H:1:2110:27018:8165	TACAGAGGCCACGAGCGTTAGGCGGAATCACTGGGCTTAAAGCGTGTGTAGGTGGATGACTAAGTACCTTGTGAAATCCCACGGCTCAACCGTGGAACTGCTTGGTATACTGGTTGTCTTGAGGCACTCAGGGGCGAGCGGAACAGATGGTGGAGCGGTGAAATGCGTAGATATCATCTGGAACGCCAATGGTGAAGACAGCTCGCTGGGGGTGTACTGACACTGAGACACGAAAGCCAGGGGAGCAAACG	Cluster_768	174	4	0	0	0	0	24	0	0	0	5	0	0	0	0	0	0	0	0	0	0	0	0	9	0	0	0	0	0	0	0	0	0	0	0	0	0	0	0	0
na	Bacteria;Proteobacteria;Alphaproteobacteria;Rhizobiales;Xanthobacteraceae;Multi-affiliation;Multi-affiliation	multi-subject	98.01	100.0	6e-121	251	M03930:134:000000000-C6PCP:1:1110:12069:16656	TACGAAGGGGGCTAGCGTTGCTCGGAATCACTGGGCGTAAAGGGTGCGTAGGCGGGTCTTTAAGTCAGGGGTGAAATCCTGGAGCTCAACTCCAGAACTGCCTTTGATACTGGGGATCTCGAGTCCGGGAGAGGTGAGTGGAACTGCGAGTGTAGAGGTGAAATTCGTAGATATTCGCAAGAACACCAGTGGCGAAGGCGGCTCACTGGCCCGGAACTGACGCTGAGGTGCGAAAGCGTGGGGAGCAAACA	Cluster_769	173	2	2	0	3	0	5	0	7	0	4	0	0	0	3	0	10	0	0	0	7	0	0	1	0	1	0	0	0	0	0	1	0	9	0	4	1	0	0	0
na	Bacteria;Proteobacteria;Alphaproteobacteria;Rhizobiales;Beijerinckiaceae;1174-901-12;unknown species	multi-subject	98.8	100.0	3e-124	251	M03930:80:000000000-BJ75H:1:1101:2730:17067	TACGAAGGGGGCTAGCGTTGTTCGGATTTACTGGGCGTAAAGGGCGCGTAGGCGGGCTCATAAGTCAGGGGTGAAATCCCAAGGCTCAACCTTGGAACTGCCTTTGATACTGTGGGTCTTGAGTTCGAGAGAGGTAAGTGGAACTGCGAGTGTAGAGGTGAAATTCGTAGATATTCGCAAGAACACCAGTGGCGAAGGCGGCTTACTGGCTCGAAACTGACGCTGAGGCGCGAAAGCGTGGGGAGCAAACA	Cluster_770	247	0	0	0	0	0	51	0	0	0	13	0	0	0	0	0	0	0	0	0	0	0	0	0	0	0	0	0	0	0	0	0	0	0	0	0	14	0	0	0
na	Bacteria;Actinobacteria;Thermoleophilia;Solirubrobacterales;Solirubrobacteraceae;Patulibacter;unknown species	JF207988.1.1352	98.8	100.0	3e-124	251	M03930:134:000000000-C6PCP:1:1112:23727:2061	TACGTAGGGGGCGAGCGTTGTCCGGAATCATTGGGCGTAAAGAGCGTGTAGGCGGTTCGGTAAGTCTGCTGTGAAAGTCCAGGGCTCAACCCTGGGATGCCGGTGGATACTGTCGAACTTGAGTCCGGAAGAGGCGGGTGGAATTCCTGGTGTAGCGGTGAAATGCGCAGATATCAGGAGGAACACCGATGGCGAAGGCAGCCCGCTGGGACGTGACTGACGCTGAGACGCGAAAGCGTGGGGAGCAAACA	Cluster_772	167	0	0	0	0	0	0	0	0	0	0	0	6	0	0	0	0	0	0	0	63	0	0	0	0	0	0	0	0	0	0	0	0	34	0	0	14	0	28	0
na	Bacteria;Actinobacteria;Thermoleophilia;Solirubrobacterales;Solirubrobacteraceae;Patulibacter;Multi-affiliation	multi-subject	92.83	100.0	3e-99	251	M03930:134:000000000-C6PCP:1:1106:28631:14868	TACGTAGGGCGCGAGCGTTGTCCGGAATCATTGGGCGTAAAGCGCGTGTAGGCGGCTTGGTAAGTCTGCTGTGAAAGTCCAGGGCTTAACCCTGGAATGTCGGCGGATACTGCTTGGCTGGAGTACGGGAGGGGCGAGTGGAATTCCTGGTGTAGCGGTGGAATGCGCAGATATCAGGAGGAACACCGGTGGCGAAGGCGGGTCTCTGGGCCGATACTGACGCTGAGGAGCGAAAGCATGGGTAGCGAACA	Cluster_773	406	0	1	0	21	0	0	0	0	0	0	0	13	0	0	0	0	0	0	0	11	0	0	4	0	0	0	0	0	19	0	0	0	24	0	0	6	0	0	0
na	Bacteria;Bacteroidetes;Bacteroidia;Sphingobacteriales;Sphingobacteriaceae;unknown genus;unknown species	JF097024.1.1352	99.2	100.0	6e-126	251	M03930:134:000000000-C6PCP:1:1102:12274:8723	TACGGAGGATCCGAGCGTTATCCGGATTTATTGGGTTTAAAGGGTGCGTAGGCGGCCTGCTAAGTCAGGGGTGAAAGACGGTGGCTCAACCATCGCAGTGCCTTTGATACTGGCGGGCTTGAATGTACATGAGGTAGGCGGAATGTGACAAGTAGCGGTGAAATGCATAGATATGTCACAGAACACCGATTGCGAAGGCAGCTTACTAAGGTATAATTGACGCTGAGGCACGAAAGCGTGGGGATCAAACA	Cluster_774	188	0	0	0	0	0	11	0	0	0	0	0	0	0	0	0	0	0	0	0	0	0	0	0	0	0	0	0	0	0	0	0	0	0	0	0	0	0	0	0
na	Bacteria;Proteobacteria;Alphaproteobacteria;Acetobacterales;Acetobacteraceae;unknown genus;unknown species	multi-subject	98.41	100.0	1e-122	251	M03930:134:000000000-C6PCP:1:1104:24612:4519	TACGAAGGGGGCTAGCGTTGCTCGGAATGACTGGGCGTAAAGGGCGCGTAGGCGGATGGGACAGTCAGATGTGAAATTCCCGGGCTCAACCTGGGGGCTGCATTTGATACGTTTTATCTAGAGTGAGGAAGAGGGTCGTGGAATTCCCAGTGTAGAGGTGAAATTCGTAGATATTGGGAAGAACACCGGTGGCGAAGGCGGCGACCTGGTCCTTGACTGACGCTGAGGCGCGAAAGCGTGGGGAGCAAACA	Cluster_775	227	0	0	0	0	0	0	0	0	0	0	0	0	0	0	0	0	120	0	0	0	0	0	0	0	0	0	0	0	0	0	0	0	0	0	48	0	0	0	0
na	Bacteria;Proteobacteria;Alphaproteobacteria;Acetobacterales;Acetobacteraceae;Multi-affiliation;Multi-affiliation	multi-subject	multi-identity	100.0	6e-116	multi-alignment-lg	M03930:134:000000000-C6PCP:1:1101:19581:4565	TACGAAGGGGGCTAGCGTTGCTCGGAATGACTGGGCGTAAAGGGCGCGTAGGCGGACTGGATAGTCAGGCGTGAAATTCCTGGGCTCAACCTGGGGACTGCGTTTGATACGTTTGGTCTAGAGTTTGGAAGAGGGTCGTGGAATTCCCAGTGTAGAGGTGAAATTCGTAGATATTGGGAAGAACACCGGTGGCGAAGGCGGCGACCTGGTCCTTGACTGACGCTGAGGCGCGAAAGCGTGGGGAGCAAACA	Cluster_777	180	1	0	0	0	0	0	0	0	0	0	0	0	0	0	0	0	0	0	0	0	0	0	0	0	0	0	0	0	0	0	0	0	0	0	0	0	0	0	0
na	Bacteria;Actinobacteria;Actinobacteria;Propionibacteriales;Nocardioidaceae;Nocardioides;Multi-affiliation	multi-subject	100.0	100.0	3e-129	251	M03930:134:000000000-C6PCP:1:1111:3356:12375	TACGTAGGGTGCGAGCGTTGTCCGGAATTATTGGGCGTAAAGGGCTCGTAGGCGGTTTGTCGCGTCGGGAGTGAAAACGCCGTGCTTAACACGGCGCTTGCTTTCGATACGGGCAGACTAGAGGTATTCAGGGGAGAACGGAATTCCTGGTGTAGCGGTGAAATGCGCAGATATCAGGAGGAACACCGGTGGCGAAGGCGGTTCTCTGGGAATGACCTGACGCTGAGGAGCGAAAGTGTGGGGAGCGAACA	Cluster_778	173	0	0	0	0	0	0	0	0	0	8	0	0	0	0	0	0	0	0	0	0	66	0	0	0	0	0	0	0	0	0	0	0	0	0	0	7	0	0	0
na	Bacteria;Proteobacteria;Gammaproteobacteria;Betaproteobacteriales;Hydrogenophilaceae;Tepidiphilus;Tepidiphilus succinatimandens	AY219713.1.1529	100.0	100.0	3e-129	251	M03930:134:000000000-C6PCP:1:1103:6097:15566	TACGTAGGGTGCGAGCGTTAATCGGAATTACTGGGCGTAAAGGGTGCGCAGGCGGCCCTGTAAGACCGGTGTGAAATCCCCGGGCTCAACCTGGGAATTGCGCTGGTGACTGCAGGGCTAGAGTACGGTAGAGGGGGGTGGAATTCCTGGTGTAGCAGTGAAATGCGTAGAGATCAGGAGGAACACCGATGGCGAAGGCAGCCCCCTGGGCCTGTACTGACGCTCATGCACGAAAGCGTGGGGAGCAAACA	Cluster_780	164	0	0	0	0	0	0	0	0	0	0	0	0	0	0	0	0	0	0	0	23	0	0	0	0	0	0	0	0	0	0	0	0	0	0	139	0	0	0	0
na	Bacteria;Actinobacteria;Actinobacteria;Propionibacteriales;Nocardioidaceae;Nocardioides;unknown species	multi-subject	98.41	100.0	1e-122	251	M03930:134:000000000-C6PCP:1:1101:24509:20390	TACGTAGGGTCCGAGCGTTGTCCGGAATTATTGGGCGTAAAGGGCTCGTAGGCGGTTTGTCGCGTCGGGAGTGAAATTTTACAGCTTAACTGTGAACGTGCTTTCGATACGGGCAGACTTGAGGCATTCAGGGGAGAATGGAATTCCTGGTGTAGCGGTGAAATGCGCAGATATCAGGAGGAACACCGGTGGCGAAGGCGGTTCTCTGGGAATGTCCTGACGCTGAGGAGCGAAAGTGTGGGGAGCGAACA	Cluster_782	164	0	0	0	0	0	2	0	0	0	0	0	0	0	0	0	0	0	0	0	0	0	0	0	0	0	0	51	0	0	0	0	0	16	0	0	18	0	0	0
na	Bacteria;Proteobacteria;Gammaproteobacteria;Multi-affiliation;Multi-affiliation;Multi-affiliation;Multi-affiliation	multi-subject	100.0	100.0	3e-129	251	M03930:134:000000000-C6PCP:1:1101:16150:5920	TACGAAGGGTGCAAGCGTTAATCGGAATTACTGGGCGTAAAGCGCGCGTAGGTGGTTCGTTAAGTTGGATGTGAAAGCCCCGGGCTCAACCTGGGAACTGCATCCAAAACTGGCGAGCTAGAGTACGGTAGAGGGTGGTGGAATTTCCTGTGTAGCGGTGAAATGCGTAGATATAGGAAGGAACACCAGTGGCGAAGGCGACCACCTGGACTGATACTGACACTGAGGTGCGAAAGCGTGGGGAGCAAACA	Cluster_783	162	0	0	0	0	162	0	0	0	0	0	0	0	0	0	0	0	0	0	0	0	0	0	0	0	0	0	0	0	0	0	0	0	0	0	0	0	0	0	0
na	Bacteria;Actinobacteria;Actinobacteria;Frankiales;Geodermatophilaceae;Geodermatophilus;Multi-affiliation	multi-subject	100.0	100.0	3e-129	251	M03930:134:000000000-C6PCP:1:1103:7454:17107	TACGTAGGGTGCAAGCGTTGTCCGGAATTATTGGGCGTAAAGAGCTCGTAGGCGGTTTGTCGCGTCGGCTGTGAAAGCCCGGAGCTCAACTCCGGGTCTGCAGTCGATACGGGCAGACTTGAGTGTTGCAGGGGAGACTGGAATTCCTGGTGTAGCGGTGAAATGCGCAGATATCAGGAGGAACACCGGTGGCGAAGGCGGGTCTCTGGGCAACAACTGACGCTGAGGAGCGAAAGCGTGGGGAGCGAACA	Cluster_784	171	0	0	0	19	5	0	0	0	0	10	0	0	0	0	0	0	0	0	0	0	3	0	0	0	0	0	0	0	0	0	5	0	0	0	0	0	0	0	0
na	Bacteria;Proteobacteria;Alphaproteobacteria;Sphingomonadales;Sphingomonadaceae;Sphingomonas;Multi-affiliation	multi-subject	95.24	100.0	3e-109	252	M03930:80:000000000-BJ75H:1:1108:18101:6845	TACGGAGGGGGCTAGCGTTGTTCGGAATTACTGGGCGTAAAGCGCACGTAGGCGGCTTTGTAAGTCAGGGGTGAAAGCCTGGAGCTCAACTCCAGAACTGCCTTTGAGACTGCATCGCTTGAATCCGGGAGAGGTGAGTGGAATTCCGAGTGTAGAGGTGAAATGCGTAGATATCGGAAGGAACACCAGTGGCGAAGGCGACTTCCTGGACCAATACTGACACTGAGGCGCGAAAGCGTAGGGAGCAAACA	Cluster_786	338	19	0	0	0	0	0	0	0	0	0	0	0	0	0	0	0	0	0	0	0	0	0	0	0	0	0	0	0	0	0	0	0	0	0	0	0	0	0	0
na	Bacteria;Proteobacteria;Alphaproteobacteria;Sphingomonadales;Sphingomonadaceae;Sphingomonas;Multi-affiliation	multi-subject	100.0	100.0	3e-129	251	M03930:80:000000000-BJ75H:1:2116:25302:14181	TACGGAGGGGGCTAGCGTTGTTCGGAATTACTGGGCGTAAAGCGCACGTAGGCGGCTTTGTAAGTTAGAGGTGAAAGCCCGGGGCTCAACTCCGGAATTGCCTTTAAGACTGCATCGCTAGAATTGTGGAGAGGTAAGTGGAATTCCGAGTGTAGAGGTGAAATTCGTAGATATTCGGAAGAACACCAGTGGCGAAGGCGACTTACTGGACACATATTGACGCTGAGGTGCGAAAGCGTGGGGAGCAAACA	Cluster_787	283	1	80	0	45	0	0	0	0	0	0	0	0	0	0	0	0	0	0	0	0	55	0	0	0	0	0	0	0	0	0	0	0	0	0	0	0	0	0	0
na	Bacteria;Proteobacteria;Alphaproteobacteria;Caulobacterales;Caulobacteraceae;unknown genus;unknown species	JF175660.1.1303	96.41	100.0	3e-114	251	M03930:134:000000000-C6PCP:1:1105:13137:4820	TACGAAGGGGGCTAGCGTTGCTCGGAATTACTGGGCGTAAAGGGAGCGTAGGCGGGTCGTTTAGTCAGAGGTGAAATCCCGGGGCTCAACCTCGGAACTGCCTTTGATACTGGCGACCTTGAGTATGGGAGAGGTGAGTGGAACTCCGAGTGTAGAGGTGAAATTCGTAGATATTCGCAAGAACACCAGTGGCGAAGGCGGCTCACTGGCCCGGAACTGACGCTGAGGTGCGAAAGCGTGGGGAGCAAACA	Cluster_789	189	3	7	0	0	0	0	0	0	0	0	0	0	0	10	0	23	0	10	0	8	0	0	25	0	0	0	13	0	0	0	10	0	12	0	0	3	0	7	0
na	Bacteria;Bacteroidetes;Bacteroidia;Cytophagales;Spirosomaceae;Spirosoma;Multi-affiliation	multi-subject	multi-identity	100.0	3e-99	multi-alignment-lg	M03930:134:000000000-C6PCP:1:1108:4501:9310	TACGGAGGGTGCGAGCGTTGTCCGGATTTATTGGGTTTAAAGGGTGCGTAGGTGGTTGTTTAAGTCTGATTTGAAAGCGGGTCGCTCAACGATCCGATGTGGTTGGAAACTGGAGAACTTGAATTTCTTGGCGGTAGCTGGAACGGGTCATGTAGCGGTGAAATGCATAGAGATGACCCAGAACCCCGATTGCGAAGGCAGGCTACTACGAGTGGATTGACACTGAGGCACGAGAGCATGGGGAGCCAACA	Cluster_790	160	0	0	0	0	0	24	0	0	0	47	0	0	0	0	0	0	0	0	0	0	0	0	28	0	0	0	0	0	0	0	0	0	0	0	0	0	0	0	0
na	Bacteria;Actinobacteria;Actinobacteria;Kineosporiales;Kineosporiaceae;Kineosporia;Multi-affiliation	multi-subject	98.8	100.0	3e-124	251	M03930:80:000000000-BJ75H:1:2103:3393:7525	TACGTAGGGTGCAAGCGTTGTCCGGAATTATTGGGCGTAAAGAGCTCGTAGGCGGTCTGTCGCGTCTGGTGTGAAAACTCAGGGCTTAACCCTGAGCTTGCATCGGGTACGGGCAGACTAGAGTGCGGTAGGGGAGACTGGAATTCCTGGTGTAGCGGTGAAATGCGCAGATATCAGGAGGAACACCGGTGGCGAAGGCGGGTCTCTGGGCCGTAACTGACGCTGAGGAGCGAAAGCATGGGGAGCGAACA	Cluster_791	252	4	0	0	0	0	60	0	0	0	0	0	0	0	0	0	0	0	0	0	0	0	0	11	0	0	0	0	0	0	0	0	0	0	0	0	3	0	0	0
na	Bacteria;Proteobacteria;Alphaproteobacteria;Rhizobiales;Rhizobiaceae;Allorhizobium-Neorhizobium-Pararhizobium-Rhizobium;Multi-affiliation	multi-subject	100.0	100.0	3e-129	251	M03930:134:000000000-C6PCP:1:1101:17327:7495	TACGAAGGGGGCTAGCGTTGTTCGGATTTACTGGGCGTAAAGCGCACGTAGGCGGATCGATCAGTCAGGGGTGAAATCCCAGGGCTCAACCCTGGAACTGCCTTTGATACTGTCGATCTGGAGTATGGAAGAGGTGAGTGGAATTCCGAGTGTAGAGGTGAAATTCGTAGATATTCGGAGGAACACCAGTGGCGAAGGCGGCTCACTGGTCCATTACTGACGCTGAGGTGCGAAAGCGTGGGGAGCAAACA	Cluster_793	263	0	0	0	0	0	0	0	0	0	0	135	0	0	0	0	0	0	0	0	0	0	0	0	0	0	0	0	0	0	0	0	0	0	0	0	0	0	0	0
na	Bacteria;Proteobacteria;Alphaproteobacteria;Sphingomonadales;Sphingomonadaceae;Sphingomonas;Multi-affiliation	multi-subject	97.62	100.0	3e-119	252	M03930:134:000000000-C6PCP:1:1101:23969:18735	TACGGAGGGGGCTAGCGTTGTTCGGAATTACTGGGCGTAAAGCGCACGTAGGCGGCTTGGTAAGTTAGAGGTGAAAGCCCGGAGCTCAACTCCGGAATTGCCTTTAAGACTGCCGAGCTAGCAGGTGAGAGAGGTAAGTGGAATTCCGAGTGTAGAGGTGAAATTCGTAGATATTCGGAAGAACACCAGTGGCGAAGGCGGCTCACTGGACTGGTATTGACGCTGAGGTGCGAAAGCGTGGGGAGCAAACA	Cluster_794	241	0	0	0	0	0	0	152	0	0	0	34	0	0	0	0	0	0	0	0	0	0	0	0	0	0	2	0	0	0	0	0	0	0	0	0	0	0	2	0
na	Bacteria;Proteobacteria;Alphaproteobacteria;Rhizobiales;Beijerinckiaceae;1174-901-12;unknown species	AB991050.1.1411	99.2	100.0	6e-126	251	M03930:80:000000000-BJ75H:1:1111:13933:21155	TACGAAGGGGGCTAGCGTTGTTCGGATTTACTGGGCGTAAAGGGTGCGTAGGCGGATTGTTAAGTCAGGGGTGAAATCCCGAGGCTCAACCTCGGAACTGCCTTTGATACTGGCGATCTTGAGTCTGGGAGAGGTGAGTGGAACTGCGAGTGTAGAGGTGAAATTCGTAGATATTCGCAAGAACACCGGTGGCGAAGGCGGCTCACTGGCCCGGAACTGACGCTGAGGCACGAAAGCGTGGGGAGCAAACA	Cluster_796	149	1	35	0	0	0	27	0	0	0	0	0	0	0	0	0	0	0	41	0	0	0	0	0	0	0	0	0	0	0	0	0	0	0	0	0	0	0	0	0
na	Bacteria;Acidobacteria;Acidobacteriia;Subgroup 2;unknown family;unknown genus;unknown species	KY992597.1.1489	100.0	100.0	3e-129	251	M03930:134:000000000-C6PCP:1:1101:24785:8144	GACGTAGGGGGCCAGCGTTGCTCGGAATTACTGGGTGTAAAGGGTTCGTAGGCGGTGTGGCAAGTCGGGAGTGAAATCTCTAGGCTCAACCTAGAGTCTGCTTCCGAAACTGCTGTGCTTGAGTGTGGGAGAGGCGCGTGGAATTGCAGGTGTAGCGGTGAAATGCGTAGATATCTGCAGGAACACCCGTGGCGAAAGCGGCGCGCTGGACCACTACTGACGCTGAGGAACGAAAGCTAGGGGAGCAAACA	Cluster_797	151	0	0	0	0	0	0	0	0	0	0	0	0	0	0	0	0	0	0	0	0	0	0	0	0	106	0	0	0	12	0	0	0	0	0	0	0	0	0	0
na	Bacteria;Actinobacteria;Actinobacteria;Propionibacteriales;Nocardioidaceae;Nocardioides;unknown species	multi-subject	97.61	100.0	3e-119	251	M03930:134:000000000-C6PCP:1:1102:11442:23255	TACGTAGGGTGCGAGCGTTGTCCGGAATTATTGGGCGTAAAGGGCTCGTAGGCGGTTTGTCGCGTCGGGAGTGAAATCCATGTGCTTAACACATGGTCTGCTTTCGATACGGGCTGACTTGAGGGATGCAGGGGAGAACGGAATTCCTGGTGTAGCGGTGAAATGCGCAGATATCAGGAGGAACACCGGTGGCGAAGGCGGTTCTCTGGGCATTACCTGACGCTGAGGAGCGAAAGTGTGGGGAGCGAACA	Cluster_798	199	0	0	0	0	0	0	0	0	0	0	0	29	0	24	0	0	0	0	0	0	108	0	0	0	0	0	0	0	0	0	0	0	0	0	0	0	15	0	0
na	Bacteria;Acidobacteria;Acidobacteriia;Acidobacteriales;Acidobacteriaceae (Subgroup 1);Granulicella;Multi-affiliation	multi-subject	94.84	100.0	1e-107	252	M03930:80:000000000-BJ75H:1:1111:10654:19523	TACGAGGGGGGCAAGCGTTGTTCGGAATTATTGGGCGTAAAGGGTGCGTAGGCGGTTTGATAAGTTTGGTGTGAAATCTCTGGGCTCAACCCAGAGTCTGCACCGAAAACTGTCGGGCTTGAGTATGGGAGAGGTGAGTGGAATTTCCGGTGTAGCGGTGAAATGCGTAGATATCGGAAGGAACACCAGTGGCGAAGGCGACTTCCTGGACCAATACTGACACTGAGGCGCGAAAGCGTAGGGAGCAAACA	Cluster_799	374	14	0	0	0	0	0	0	0	0	0	0	0	0	0	0	0	0	0	0	0	0	0	0	0	0	0	0	0	0	0	0	0	0	0	0	0	0	0	0
na	Bacteria;Actinobacteria;Actinobacteria;Frankiales;Cryptosporangiaceae;Cryptosporangium;Multi-affiliation	multi-subject	100.0	100.0	3e-129	251	M03930:134:000000000-C6PCP:1:1101:4263:17813	TACGTAGGGTGCAAGCGTTGTCCGGAATTATTGGGCGTAAAGAGCTCGTAGGCGGCTTGTCACGTCGACTGTGAAAACCCGGGGCTCAACTCCGGGCCTGCAGTCGATACGGGCTGGCTTGAGTGCGGTAGGGGAGACTGGAATTCCTGGTGTAGCGGTGAAATGCGCAGATATCAGGAGGAACACCGGTGGCGAAGGCGGGTCTCTGGGCCGTAACTGACGCTGAGGAGCGAAAGCGTGGGGAGCGAACA	Cluster_800	158	0	0	0	0	0	0	0	0	0	0	0	0	0	0	0	0	0	0	0	0	0	0	20	0	0	0	0	0	0	0	0	0	0	0	0	0	0	63	61
na	Bacteria;Proteobacteria;Alphaproteobacteria;Rhizobiales;Beijerinckiaceae;1174-901-12;Multi-affiliation	multi-subject	97.21	100.0	1e-117	251	M03930:134:000000000-C6PCP:1:1103:16257:9000	TACGAAGGGGGCTAGCGTTGTTCGGATTTACTGGGCGTAAAGGGCGCGTAGGCGGGCTCATCAGTCAGGGGTGAAATCCCACAGCTCAACTGTGGAACTGCCTTTGATACTGTGGGTCTTGAGTCCGGGAGAGGTGAGTGGAACTGCGAGTGTAGAGGTGAAATTCGTAGATATTCGCAAGAACACCAGTGGCGAAGGCGGCTCACTGGCCCGGAACTGACGCTGAGGCGCGAAAGCGTGGGGAGCAAACA	Cluster_801	147	0	94	0	0	0	0	0	0	0	0	0	0	0	0	0	0	0	41	0	0	0	0	0	0	0	0	0	0	0	0	0	0	0	0	0	0	0	0	0
na	Bacteria;Bacteroidetes;Bacteroidia;Sphingobacteriales;Sphingobacteriaceae;Mucilaginibacter;proteobacterium symbiont of Nilaparvata lugens	FJ774971.1.1484	99.2	100.0	6e-126	251	M03930:134:000000000-C6PCP:1:1101:21296:11276	TACGGAGGATCCAAGCGTTATCCGGATTTATTGGGTTTAAAGGGTGCGTAGGCGGCCTGTTAAGTCAGAGGTGAAAGGCGGTAGCTTAACTATCGGAGTGCCTTTGATACTGACGGGCTTGAATGCAGCTGAGGTAGGCGGAATGTGACAAGTAGCGGTGAAATGCATAGATATGTCACAGAACACCGATTGCGAAGGCAGCTTACTAAAGTGTGATTGACGCTGAGGCACGAAAGCGTGGGGATCAAACA	Cluster_802	170	0	0	0	0	0	103	0	0	0	0	0	0	0	0	0	0	0	0	0	0	0	0	0	0	0	0	0	0	0	0	0	0	0	0	0	0	0	0	0
na	Bacteria;Proteobacteria;Alphaproteobacteria;Sphingomonadales;Sphingomonadaceae;Sphingomonas;metagenome	FPLS01021423.19.1486	98.01	100.0	6e-121	251	M03930:80:000000000-BJ75H:1:2115:24892:23024	TACGGAGGGGGCTAGCGTTGTTCGGAATTACTGGGCGTAAAGCGCACGTAGGCGGCTTTCTAAGTCAGAGGTGAAAGCCCGGGGCTCAACCCCGGAATTGCCTTTGAGACTGGATCGCTTGAATCGCGGAGAGGTGAGTGGAATTCCGAGTGTAGAGGTGAAATTCGTAGATATTCGGAAGAACACCAGTGGCGAAGGCGGCTCACTGGACGCGTATTGACGCTGAGGTGCGAAAGCGTGGGGAGCAAACA	Cluster_803	197	1	0	0	0	0	17	0	0	0	0	0	0	0	0	0	0	0	17	0	35	0	0	12	0	0	0	0	0	0	0	0	0	0	0	0	0	0	0	0
na	Bacteria;Actinobacteria;Actinobacteria;Frankiales;Frankiaceae;Jatrophihabitans;bacterium Ellin6090	AY234742.1.1380	98.01	100.0	6e-121	251	M03930:134:000000000-C6PCP:1:1101:24149:8751	CACGTAGGGTGCAAGCGTTGTCCGGAATTATTGGGCGTAAAGAGCTCGTAGGCGGCCTGTCACGTCGGCTGTGAAATCCCGGGGCTCAACCCCGGGCCTGCAGTCGATACGGGCAGGCTTGAGTGTGGTAGGGGAGACTGGAACTCCTGGTGTAGCGGTGAAATGCGCAGATATCAGGAAGAACACCGGTGGCGAAGGCGGGTCTCTGGGCCACTACTGACGCTGAGGAGCGAAAGCGTGGGGAGCGAACA	Cluster_804	177	1	0	0	30	0	0	0	0	0	0	0	0	0	43	0	0	0	0	0	39	0	0	32	0	0	0	0	0	0	0	0	0	0	0	0	0	0	0	0
na	Bacteria;Proteobacteria;Alphaproteobacteria;Acetobacterales;Acetobacteraceae;unknown genus;unknown species	KJ191898.1.1452	99.2	100.0	6e-126	251	M03930:80:000000000-BJ75H:1:1102:18560:20263	TACGAAGGGGGCTAGCGTTGCTCGGAATGACTGGGCGTAAAGGGCGCGTAGGCGGTTTGTACAGTCAGATGTGAAATTCCCGGGCTTAACCTGGGGGCTGCATTTGAGACGTATGGACTTGAGTGAGGAAGAGGGTTGTGGAATTCCCAGTGTAGAGGTGAAATTCGTAGATATTGGGAAGAACACCGGTGGCGAAGGCGGCAACCTGGTCCTTGACTGACGCTGAGGCGCGAAAGCGTGGGGAGCAAACA	Cluster_805	195	11	0	0	0	0	31	0	0	0	0	0	0	0	0	0	0	0	0	0	0	0	0	0	0	0	0	0	0	0	0	0	0	0	0	0	0	0	0	0
na	Bacteria;Proteobacteria;Alphaproteobacteria;Rhizobiales;Beijerinckiaceae;Multi-affiliation;Multi-affiliation	multi-subject	97.21	100.0	1e-117	251	M03930:134:000000000-C6PCP:1:1102:8095:13795	TACGAAGGGGGCTAGCGTTGTTCGGATTTACTGGGCGTAAAGGGCGCGTAGGCGGGCGATTAAGTCAGGGGTGAAATCCCGAGGCTCAACCTCGGAACTGCCTTTGATACTGGGGATCTCGAGTCCGGGAGAGGTGAGTGGAACTGCGAGTGTAGAGGTGAAATTCGTAGATATTCGCAAGAACACCAGTGGCGAAGGCGGCTCACTGGCCCGGAACTGACGCTGAGGTGCGAAAGCGTGGGGAGCAAACA	Cluster_806	365	1	1	0	1	0	8	0	30	0	8	0	0	0	15	0	5	0	6	0	3	0	0	21	0	25	0	2	0	0	0	23	0	0	0	5	1	0	2	0
na	Bacteria;Acidobacteria;Acidobacteriia;Solibacterales;Solibacteraceae (Subgroup 3);Bryobacter;unknown species	multi-subject	98.41	100.0	1e-122	251	M03930:134:000000000-C6PCP:1:1101:13385:5412	TACGTAGGCAGCAAGCGTTGTTCGGAGTTACTGGGCGTAAAGAGTGGGTAGGCGGTGTTTTAAGTTTGGTGTGAAATCTCCCGGCTCAACTGGGAGGGTGCGCCGAAGACTGGAATGCTTGAGTATGGGAGAGGAAAGCGGAATTCCTGGTGTAGCGGTGAAATGCGTAGATATCAGGAGGAACACCTGCGGTGAAGACGGCTTTCTGGACCATTACTGACGCTGAGACACGAAAGCGTGGGTAGCAAACA	Cluster_807	153	0	0	0	0	0	0	0	153	0	0	0	0	0	0	0	0	0	0	0	0	0	0	0	0	0	0	0	0	0	0	0	0	0	0	0	0	0	0	0
na	Bacteria;Chloroflexi;Chloroflexia;Kallotenuales;AKIW781;unknown genus;unknown species	FJ891038.1.1343	91.63	99.203187251	4e-93	251	M03930:134:000000000-C6PCP:1:1105:9222:15635	GACAGAGGGGGCAAGCGTTGTCCGGAGTGACTGGGCGTACAGCGCGCGCAGGCGGGTCGCGACGTGCCGTGTAACAGCGCACTGCTCACCAGTGCGTAGCCATGGTAGACGCGCGGTCTGGAGGCCGTGAGAGGGATGTGGAATACCCGGTGGAGCGGTGAAATGCGTAGAGATCGGGTGGAACACCAGGGGCGAAGGCGGCATCCTGGCACGGACCTGACGCTGAGGCGCGAGAGCGTGGGGAGCAAACG	Cluster_808	153	1	0	0	0	0	0	0	5	0	27	0	0	0	0	0	0	0	82	0	0	0	0	18	0	0	0	0	0	0	0	0	0	0	0	0	0	0	0	0
na	Bacteria;Proteobacteria;Alphaproteobacteria;Acetobacterales;Acetobacteraceae;Acidiphilium;unknown species	KX752932.1.1445	98.41	100.0	1e-122	251	M03930:80:000000000-BJ75H:1:2103:26252:17721	TACGAAGGGGGCTAGCGTTGCTCGGAATGACTGGGCGTAAAGGGCGCGTAGGCGGAATGCTTTGTCGGGCGTGAAATTCCAGGGCTTAACCTTGGGGCTGCGTTCGAGACGGGTATTCTTGAGTTTGGAAGAGGGTCGTGGAATTCCCAGTGTAGAGGTGAAATTCGTAGATATTGGGAAGAACACCGGTGGCGAAGGCGGCGACCTGGTCCAAGACTGACGCTGAGGCGCGAAAGCGTGGGGAGCAAACA	Cluster_809	312	5	0	0	0	0	0	0	0	0	0	0	0	0	0	0	0	0	0	0	73	0	0	26	0	0	0	59	0	0	0	0	0	0	0	0	0	0	0	0
na	Bacteria;Bacteroidetes;Bacteroidia;Sphingobacteriales;NS11-12 marine group;unknown genus;unknown species	HQ010843.1.1483	99.6	100.0	1e-127	251	M03930:134:000000000-C6PCP:1:1101:28061:16917	TACGGAGGATCCAAGCGTTGTCCGGATTTATTGGGTTTAAAGGGTGCGTAGGCGGATCTTTAAGTCAGTGGTGAAAGCCTGCAGCTCAACTGTAGAACTGCCATTGAAACTGAAGATCTTGAATATGGTTAAAGTAAGCGGAATGTATCATGTAGCGGTGAAATGCTTAGATATGATACAGAACACCGATAGCGAAGGCAGCTTGCTGAGCCATTATTGACGCTGAGGCACGAAAGCGTGGGGAGCAAACA	Cluster_810	167	0	0	0	0	0	0	0	0	0	0	0	0	0	0	118	0	34	0	7	0	0	0	0	0	0	0	0	0	0	0	0	0	0	0	0	0	0	0	0
na	Bacteria;Bacteroidetes;Bacteroidia;Chitinophagales;Chitinophagaceae;unknown genus;unknown species	KF037271.1.1496	94.02	100.0	3e-104	251	M03930:80:000000000-BJ75H:1:2111:24817:23049	TACGGAGGGTGCAAGCGTTATCCGGATTTACTGGGTTTAAAGGGTGTGTAGGCGGACTTTTAAGTCAGCGGTGAAATCCCAAGGCTCAACCTTGGAACTGCCATTGATACTATTGGTCTTGAATACTGATGAGGTGGGCGGAACGGGTCATGTAGCGGTGAAATGCTTAGAGATGACCCGGAACACCGATTGCGAAGGCAGCTCACTGGGCAGTTATTGACGCTGAGGCACGAAAGCGTGGGGATCAAACA	Cluster_811	168	2	0	0	0	0	51	0	0	0	0	0	0	0	0	0	0	0	0	0	0	0	0	0	0	0	0	0	0	0	0	0	0	0	0	0	0	0	0	0
na	Bacteria;Bacteroidetes;Bacteroidia;Bacteroidales;Porphyromonadaceae;Porphyromonas;unknown species	multi-subject	100.0	100.0	3e-129	251	M03930:134:000000000-C6PCP:1:1105:17313:8033	TACGGAGGATACGAGCGTTATCCGGATTTATTGGGTTTAAAGGGTGCGCAGGTGGTCTTGCAAGTCAGTGGTGAAAAGCTGAGGCTCAACCTCAGCCTTGCCGTTGAAACTGTAAGACTTGAGAGTACATGATGTGGGCGGAATGCGTAGTGTAGCGGTGAAATGCATAGATATTACGCAGAACTCCGATTGCGAAGGCAGCTCACAAAGGTATATCTGACACTGAGGCACGAAAGCGTGGGGAGCGAACA	Cluster_812	163	0	0	0	0	0	0	0	0	7	0	0	0	0	0	0	0	0	0	0	0	0	0	0	0	0	156	0	0	0	0	0	0	0	0	0	0	0	0	0
na	Bacteria;Actinobacteria;Thermoleophilia;Solirubrobacterales;Solirubrobacteraceae;Conexibacter;unknown species	DQ906063.1.1502	100.0	100.0	3e-129	251	M03930:134:000000000-C6PCP:1:1103:19620:23381	TACGTAGGGGGCAAGCGTTGTCCGGAATCATTGGGCGTAAAGCGCGTGTAGGCGGCTCGATAAGTCTGCTGTGAAAGTCCAGGGCTCAACCCTGGAATGCCGGTGGAAACTGTCGAGCTAGAGTCCGGAAGAGGCGAGTGGAATTCCTGGTGTAGCGGTGAAATGCGCAGATATCAGGAGGAACACCAATGGCGAAGGCAGCTCGCTGGGACGGTACTGACGCTGAGACGCGAAAGCGTGGGGAGCAAACA	Cluster_813	223	0	1	0	0	0	0	0	11	0	0	0	0	0	0	0	0	0	0	0	0	0	0	0	0	71	0	0	0	69	0	62	0	0	0	0	0	0	0	0
na	Bacteria;Proteobacteria;Alphaproteobacteria;Rhizobiales;Beijerinckiaceae;Methylobacterium;Multi-affiliation	multi-subject	98.41	100.0	1e-122	251	M03930:134:000000000-C6PCP:1:1107:7097:22057	TACGAAGGGGGCTAGCGTTGCTCGGAATCACTGGGCGTAAAGGGCGCGTAGGCGGTCTTTTAAGTCGGGGGTGAAAGCCTGTGGCTCAACCACAGAATTGCCTTCGATACTGGGAGACTTGAGTTCGGAAGAGGTTGGTGGAACTGCGAGTGTAGAGGTGAAATTCGTAGATATTCGCAAGAACACCGGTGGCGAAGGCGGCCAACTGGACCATTACTGACGCTGAGGCGCGAAAGCGTGGGGAGCAAACA	Cluster_814	179	1	1	1	4	22	0	0	0	3	0	0	0	0	0	0	3	0	0	28	1	0	29	0	12	0	0	8	0	2	3	7	2	3	0	0	6	0	4	0
na	Bacteria;Dependentiae;Babeliae;Babeliales;Babeliaceae;unknown genus;unknown species	GQ347607.1.1378	93.65	100.0	1e-102	252	M03930:134:000000000-C6PCP:1:1101:4596:13317	TACGAGGGGTGCAAGCGTTATTCGGAATTACTGGGCGTAAAGGGTGCGTAGACGGTTTATTAAGTCTTTTGTTAAATACCTCGGCCTAACCGGGGAAGAGCGGGAGATACTGATAGACTTGAGGATGGAAGAGAGAAGTGGAATTCTCGGAGTAGCGGTAAAATGCGTAGATCTCGAGAGGAACACCGATGGCGAAAGCAGCTTCTTGGTCCATATCTGACGTTGATGCACGAAAGCGTGGGGAGCAAACA	Cluster_815	151	0	0	0	0	0	0	0	0	0	0	0	0	0	0	121	0	0	0	0	0	0	0	0	0	0	0	0	0	0	0	0	30	0	0	0	0	0	0	0
na	Bacteria;Actinobacteria;Actinobacteria;Corynebacteriales;Mycobacteriaceae;Mycobacterium;Mycobacterium sp.	JF715434.1.1369	98.41	100.0	1e-122	251	M03930:134:000000000-C6PCP:1:2111:18067:20350	TACGTAGGGTGCGAGCGTTGTCCGGAATTACTGGGCGTAAAGAGCTTGTAGGTGGTTTGTCGCGTTGTTCGTGAAATCTCACGGCTTAACTGTGAGCGTGCGGGCGATACGGGCAGACTAGAGTACTGCAGGGGAGACTGGAATTCCTGGTGTAGCGGTGGAATGCGCAGATATCAGGAGGAACACCGGTGGCGAAGGCGGGTCTCTGGGCCGATATTGACGCTGAGGAGCGAAAGCGTGGGGAGCGAACA	Cluster_816	278	0	0	0	0	0	19	0	9	0	0	0	0	0	0	0	7	0	0	2	0	0	0	8	0	0	0	8	0	0	0	10	0	0	0	0	14	0	8	0
na	Bacteria;Proteobacteria;Alphaproteobacteria;Rhizobiales;Beijerinckiaceae;1174-901-12;unknown species	multi-subject	100.0	100.0	3e-129	251	M03930:134:000000000-C6PCP:1:1101:21920:9162	TACGAAGGGGGCTAGCGTTGTTCGGAATCACTGGGCGTAAAGGGTGCGCAGGCGGGTTCATAAGTCAGGGGTGAAATCCCGAGGCTCAACCTCGGAACTGCCTTTGATACTGTGGATCTTGAGTCCGGAAGAGGTGAGTGGAACTGCGAGTGTAGAGGTGAAATTCGTAGATATTCGCAAGAACACCGGTGGCGAAGGCGGCTCACTGGTCCGGAACTGACGCTGAGGCACGACAGCGTGGGGAGCAAACA	Cluster_817	180	0	0	0	0	146	0	0	0	0	0	0	0	0	0	0	0	0	0	0	0	0	0	0	0	0	0	0	0	0	0	0	0	0	0	0	0	0	0	0
na	Bacteria;Actinobacteria;Actinobacteria;Actinomycetales;Actinomycetaceae;Actinomyces;Multi-affiliation	multi-subject	100.0	100.0	3e-129	251	M03930:134:000000000-C6PCP:1:1101:22919:4358	TACGTAGGGCGCGAGCGTTGTCCGGAATTATTGGGCGTAAAGAGCTCGTAGGCGGCTGGTCGCGTCTGTCGTGAAATCCTCTGGCTTAACTGGGGGCTTGCGGTGGGTACGGGCCGGCTTGAGTGCGGTAGGGGAGACTGGAACTCCTGGTGTAGCGGTGGAATGCGCAGATATCAGGAAGAACACCGGTGGCGAAGGCGGGTCTCTGGGCCGTTACTGACGCTGAGGAGCGAAAGCGTGGGGAGCGAACA	Cluster_818	170	0	0	0	0	0	0	0	0	0	0	0	0	0	0	0	0	0	0	0	0	0	0	0	0	109	0	0	0	0	0	0	0	0	0	0	0	0	0	0
na	Bacteria;Actinobacteria;Actinobacteria;Corynebacteriales;Nocardiaceae;Williamsia;Williamsia sterculiae	multi-subject	100.0	100.0	3e-129	251	M03930:134:000000000-C6PCP:1:1101:10224:12835	TACGTAGGGTGCAAGCGTTGTCCGGAATTACTGGGCGTAAAGAGCTCGTAGGCGGTTTGTCGCGTCGTTCGTGAAATCCTGCAGCTTAACTGCAGGCGTGCGGGCGATACGGGCAGACTTGAGTACTACAGGGGAGACTGGAATTCCTGGTGTAGCGGTGAAATGCGCAGATATCAGGAGGAACACCGGTGGCGAAGGCGGGTCTCTGGGTAGTAACTGACGCTGAGGAGCGAAAGCGTGGGTAGCAAACA	Cluster_819	156	0	0	0	0	0	0	0	0	0	0	0	0	0	0	0	0	0	0	0	0	0	0	0	0	0	0	0	0	27	0	0	0	0	0	0	129	0	0	0
na	Bacteria;Proteobacteria;Alphaproteobacteria;Sphingomonadales;Sphingomonadaceae;Sphingomonas;Multi-affiliation	multi-subject	98.8	100.0	3e-124	251	M03930:80:000000000-BJ75H:1:1109:26734:18180	TACGGAGGGGGCTAGCGTTGTTCGGAATTACTGGGCGTAAAGCGCACGTAGGCGGCTTTGTAAGTCAGGGGTGAAAGCCTGGAGCTCAACTCCAGAACTGCCTTTGAGACTGCATCGCTTGAATCCGGGAGAGGTGAGTGGAATTCCGAGTGTAGAGGTGAAATTCGTAGATATTCGCAAGAACACCAGTGGCGAAGGCGGCTCACTGGCCCGGAACTGACGCTGAGGTGCGAAAGCGTGGGGAGCAAACA	Cluster_822	435	9	12	0	0	2	7	0	36	0	6	0	1	0	0	0	22	0	0	0	0	0	0	2	4	2	0	0	1	0	2	0	0	11	0	2	4	0	27	0
na	Bacteria;Actinobacteria;Actinobacteria;Pseudonocardiales;Pseudonocardiaceae;Multi-affiliation;Multi-affiliation	multi-subject	97.21	100.0	1e-117	251	M03930:134:000000000-C6PCP:1:2109:22865:6082	TACGTAGGGTGCGAGCGTTGTCCGGAATTATTGGGCGTAAAGAGCTCGTAGGCGGTGTGTCGCGTCGGCCGTGAAAACCTGGGGCTTAACTCTGGGCGTGCGGTCGATACGGGCAAGCTAGAATTCGGTAGGGGAGACTGGAATTCCTGGTGTAGCGGTGAAATGCGCAGATATCAGGAGGAACACCGGTGGCGAAGGCGGGTCTCTGGGCCGATATTGACGCTGAGGAGCGAAAGCGTGGGGAGCGAACA	Cluster_824	424	1	22	0	28	0	11	0	4	0	7	0	13	0	17	0	17	0	12	0	18	0	0	10	0	14	0	3	0	24	0	4	0	38	0	19	13	0	15	0
na	Bacteria;Proteobacteria;Alphaproteobacteria;Sphingomonadales;Sphingomonadaceae;Multi-affiliation;Multi-affiliation	multi-subject	98.01	100.0	6e-121	251	M03930:134:000000000-C6PCP:1:1112:23321:19897	TACGTAGGGTGCGAGCGTTGTCCGGAATTATTGGGCGTAAAGCGCACGTAGGCGGCTTTGTAAGTTAGAGGTGAAAGCCTGGAGCTCAACTCCAGAATTGCCTTTAAGACTGCATCGCTTGAATCCAGGAGAGGTGAGTGGAATTCCGAGTGTAGAGGTGAAATTCGTAGATATTCGGAAGAACACCAGTGGCGAAGGCGGCTCACTGGACTGGTATTGACGCTGAGGTGCGAAAGCGTGGGGAGCAAACA	Cluster_825	175	1	0	0	2	0	1	7	2	0	1	0	7	1	2	0	8	0	4	1	0	1	0	1	0	3	0	21	0	0	0	0	0	0	0	0	10	0	3	0
na	Bacteria;Verrucomicrobia;Verrucomicrobiae;Chthoniobacterales;Chthoniobacteraceae;Chthoniobacter;metagenome	FPLS01048297.12.1534	97.21	100.0	1e-117	251	M03930:134:000000000-C6PCP:1:1101:14947:5515	TACAGAGGTCCCAAGCGTTGTTCGGATTCATTGGGCGTAAAGGGTGCGTAGGCGGCGGGGTAAGTCTGATGTGAAATCCTGGGGCTCAACCCTGGAACTGCATTGGATACTGCCTTGCTTGAGAACTGGAGAGGAGACTGGAATTTACGGTGTAGCAGTGAAATGCGTAGAGATCGTAAGGAAGACCAGTGGCGAAGGCGAGTCTCTGGACAGATTCTGACGCTGAGGCACGAAGGCCAGGGGAGCAAACG	Cluster_826	150	0	0	0	0	0	0	0	0	0	0	0	0	0	0	0	0	0	0	0	0	0	0	0	0	0	0	0	0	0	0	0	0	0	0	0	0	0	0	0
na	Bacteria;Proteobacteria;Alphaproteobacteria;Sphingomonadales;Sphingomonadaceae;Rhizorhapis;Sphingomonas sp.	multi-subject	100.0	100.0	3e-129	251	M03930:134:000000000-C6PCP:1:1101:27175:9297	TACGGAGGGGGCTAGCGTTGTTCGGAATTACTGGGCGTAAAGCGCACGTAGGCGGCTGTTCAAGTCAGAGGTGAAAGCCTGGAGCTCAACTCCAGAACTGCCTTTGAAACTAGACAGCTAGAATCATGGAGAGGTGAGTGGAATTCCGAGTGTAGAGGTGAAATTCGTAGATATTCGGAAGAACACCAGTGGCGAAGGCGGCTCACTGGACATGTATTGACGCTGAGGTGCGAAAGCGTGGGGAGCAAACA	Cluster_827	185	3	0	0	0	0	0	0	0	0	0	0	0	0	44	0	0	0	0	0	0	0	0	0	0	0	0	0	0	0	0	0	0	0	0	0	0	0	0	0
na	Bacteria;Acidobacteria;Acidobacteriia;Acidobacteriales;Acidobacteriaceae (Subgroup 1);Granulicella;unknown species	multi-subject	100.0	100.0	3e-129	251	M03930:134:000000000-C6PCP:1:1101:24865:4138	TACGAGGGGGGCAAGCGTTGTTCGGAATTATTGGGCGTAAAGGGTGCGTAGGCGGTCTGACAAGTCTGATGTGAAATCTATGGGCTCAACCCATAGTCTGCATCGGAAACTGTCGGGCTTGAGTATGGGAGAGGTGAGTGGAATTTCCGGTGTAGCGGTGAAATGCGTAGATATCGGAAGGAACACCTGTGGCGAAAGCGGCTCACTGGACCATTACTGACGCTGAGGCACGAAAGCTAGGGGAGCAAACA	Cluster_828	194	0	0	0	0	0	0	0	0	0	0	0	0	0	0	0	0	0	0	0	0	0	0	0	0	148	0	0	0	46	0	0	0	0	0	0	0	0	0	0
na	Bacteria;Proteobacteria;Gammaproteobacteria;Betaproteobacteriales;Burkholderiaceae;Burkholderia-Caballeronia-Paraburkholderia;Multi-affiliation	multi-subject	98.02	100.0	2e-121	252	M03930:80:000000000-BJ75H:1:2117:8358:7241	TACGTAGGGTGCGAGCGTTAATCGGAATTACTGGGCGTAAAGCGTGCGCAGGCGGTCTGTTAAGACCGATGTGAAATCCCCGGGCTTAACCTGGGAACTGCATTGGTGACTGGCAGGCTTTGAGTATGGCAGAGGGGGGTAGAATTCCACGTGTAGCAGTGAAATGCGTAGAGATGTGGAGGAATACCGATGGCGAAGGCAGCCCCCTGGGCCAATACTGACACTGAGGCGCGAAAGCGTAGGGAGCAAACA	Cluster_830	307	0	0	0	0	0	0	0	0	0	0	0	1	0	0	0	0	0	0	0	0	0	0	0	0	0	0	0	0	0	0	0	0	0	0	0	0	0	0	0
na	Bacteria;Chloroflexi;Chloroflexia;Chloroflexales;Chloroflexaceae;FFCH7168;unknown species	EU133961.1.1308	88.98	100.0	1e-82	254	M03930:80:000000000-BJ75H:1:1109:9929:20502	GACGGAGGGGGCAAGCGTTGTCCGGACTTACTGGGCGTAAAGGGTGCGTAGGCGGTTTGAGGCGTCCGCGCTGAAAGCGCTCGGCTTAACCGAGCAGGGTGTGCGGATACGCTCAAACTGGAGGGATAGAGAGGGTGGGGGAACTCCTGGTGTAGTGGTGAAATGCGTAGAGATCAGGAAGAACATCCGTGGCGTAAGCGCCCACCTGGCTATACCCTGACGCTGAGGCACGAAAGCGTGGGGAGTGAACC	Cluster_833	162	7	0	0	0	0	3	0	0	0	0	0	0	0	0	0	3	0	0	0	0	0	0	3	0	59	0	0	0	0	0	0	0	0	0	0	0	0	0	0
na	Bacteria;Actinobacteria;Actinobacteria;Micrococcales;Brevibacteriaceae;Brevibacterium;Multi-affiliation	multi-subject	100.0	100.0	3e-129	251	M03930:134:000000000-C6PCP:1:1101:12906:16523	TACGTAGGGTACAAGCGTTGTCCGGAATTATTGGGCGTAAAGAGCTCGTAGGTGGTCTGTCACGTCTGCTGTGGAAACGCAAGGCTCAACCTTGCGCGTGCAGTGGGTACGGGCGGACTAGAGTGCAGTAGGGGAGTCTGGAATTCCTGGTGTAGCGGTGAAATGCGCAGATATCAGGAGGAACACCGGTGGCGAAGGCGGGACTCTGGGCTGTAACTGACGCTGAGGAGCGAAAGCATGGGGAGCGAACA	Cluster_834	137	0	0	0	13	0	0	0	0	0	0	6	0	0	0	0	0	0	0	0	0	0	0	0	0	71	0	0	47	0	0	0	0	0	0	0	0	0	0	0
na	Bacteria;Armatimonadetes;Chthonomonadetes;Chthonomonadales;Chthonomonadaceae;Chthonomonas;unknown species	HG529163.1.1258	99.6	100.0	1e-127	251	M03930:134:000000000-C6PCP:1:1103:27863:9323	TACGGGGGGGGCGAGCGTTGTCCGAAGTTACTGGGCGTAAAGCGCGTGTAGGCGGGTTGTTAAGTCCGCTGTGAAAGCCCGGTGCTCAACGCCGGAGGGTCGGTGGATACTGGCAGTCTTGAAGTGGCTAGGGGGAAATGGAATTACCGGTGTAGCGGTGAAATGCGTAGATATCGGTAGGAACACCAGTGGCGAAGGCGGTTTCCTGGAGCTAACTTGACGCTGAGACGCGAAAGCTGGGGGAGCAAACG	Cluster_835	152	0	0	0	0	0	0	0	0	0	0	0	0	0	0	0	0	0	0	0	0	0	0	0	0	0	0	0	0	0	0	0	0	0	0	137	0	0	0	0
na	Bacteria;Dependentiae;Babeliae;Babeliales;Multi-affiliation;Multi-affiliation;Multi-affiliation	multi-subject	multi-identity	100.0	6e-96	multi-alignment-lg	M03930:134:000000000-C6PCP:1:1101:14287:4254	TACGAGGGGTGCAAGCGTTATTCGGAATGACTGGGCGTAAAGGGTGCGTAGACGGCACGTTAAGTCTTTTGTTAAATACCTCAGCCTAACTGGGGATCAGCAGGGGAAACTGGCGAGCTTGAGGTTGGAAGAGAGAAGTGGAATTCTCGGAGTAGCGGTAAAATGCGTAGATCTCGAGAGGAACACCAATGGCGAAGGCAGCTTCTTGGTCCAATTCTGACGTTGAGGCACGAAAGCGTGGGGAGCAAACA	Cluster_837	219	0	0	0	0	0	0	0	0	0	0	0	0	0	0	0	0	13	0	0	0	0	0	0	70	0	0	0	0	0	0	0	1	0	75	60	0	0	0	0
na	Bacteria;Acidobacteria;Acidobacteriia;Acidobacteriales;Acidobacteriaceae (Subgroup 1);Occallatibacter;unknown species	multi-subject	95.22	100.0	3e-109	251	M03930:134:000000000-C6PCP:1:1119:21086:13810	TACGAGGGGGGCAAGCGTTGTTCGGAATTATTGGGCGTAAAGGGTGCGTAGGCGGCCCCGCAAGTCTCGTGTGAAATCTCTGAGCTCAACTCAGAGTCTGCACGAGAAACTGCTGGGCTGGAGTGTGGGAGAGGTGAGTGGAATTCCTGGTGTAGCGGTGAAATGCGTAGATATCAGGAGGAACACCGGTGGCGAAAGCGGCTCACTGGACCATAACTGACGCTGATGCACGAAAGCTAGGGGAGCAAACA	Cluster_839	148	0	0	0	0	0	0	0	0	0	0	0	1	0	0	0	0	0	0	0	0	0	0	0	0	0	0	0	0	0	0	142	0	0	0	0	0	0	0	0
na	Bacteria;Proteobacteria;Gammaproteobacteria;Betaproteobacteriales;Burkholderiaceae;Inhella;Multi-affiliation	multi-subject	100.0	100.0	3e-129	251	M03930:134:000000000-C6PCP:1:1101:28145:7372	TACGTAGGGTGCAAGCGTTAATCGGAATTACTGGGCGTAAAGCGTGCGCAGGCGGTTATGCAAGACAGGTGTGAAATCCCCGAGCTCAACTTGGGAACTGCACTTGTGACTGCATAGCTAGAGTACGGTAGAGGGGAGTGGAATTCCGCGTGTAGCAGTGAAATGCGTAGATATGCGGAGGAACACCGATGGCGAAGGCAGCTCCCTGGACCTGTACTGACGCTCATGCACGAAAGCGTGGGGAGCAAACA	Cluster_841	146	0	0	0	0	0	0	0	0	0	0	0	0	0	0	0	0	0	0	0	0	0	0	0	45	94	0	0	0	0	0	0	0	0	0	0	0	0	0	0
na	Bacteria;Bacteroidetes;Bacteroidia;Cytophagales;Hymenobacteraceae;Hymenobacter;Multi-affiliation	multi-subject	99.2	100.0	6e-126	251	M03930:80:000000000-BJ75H:1:2106:26160:18339	TACGGAGGGTGCGAGCGTTGTCCGGATTTATTGGGTTTAAAGGGTGCGTAGGCGGCCCGTTAAGTCCGAGGTGAAAGCCCGTTGCTCAACAACGGAACTGCCTTGGATACTGACGGGCTTGAGTACAGACGAGGTTGGCGGAATGGACCGAGTAGCGGTGAAATGCATAGATACGGTCCAGAACCCCGATTGCGAAGGCAGCTGACTAGGCTGTTACTGACGCTGAGGCACGACAGCGTGGGGAGCGAACA	Cluster_842	165	3	0	0	0	0	0	0	0	0	4	0	0	0	0	0	0	0	0	0	0	0	0	0	0	0	0	0	0	0	0	0	0	0	0	0	0	0	0	0
na	Bacteria;Proteobacteria;Gammaproteobacteria;Betaproteobacteriales;Burkholderiaceae;Burkholderia-Caballeronia-Paraburkholderia;Multi-affiliation	multi-subject	98.02	100.0	2e-121	252	M03930:134:000000000-C6PCP:1:1107:10608:10743	TACGGAGGGGGCTAGCGTTGTTCGGAATTACTGGGCGTAAAGCGTGCGCAGGCGGTCTGTTAAGACCGATGTGAAATCCCCGGGCTTAACCTGGGAACTGCATTGGTGACTGGCAGGCTTTGAGTGTGGCAGAGGGAGGTAGAATTCCACGTGTAGCAGTGAAATGCGTAGAGATGTGGAGGAATACCGATGGCGAAGGCAGCCTCCTGGGCCAACACTGACGCTCATGCACGAAAGCGTGGGGAGCAAACA	Cluster_843	274	0	0	0	0	0	0	2	0	0	0	48	13	1	0	0	1	4	1	20	0	0	0	0	0	0	2	0	9	0	0	0	0	0	19	0	1	72	0	0
na	Bacteria;Actinobacteria;Actinobacteria;PeM15;unknown family;unknown genus;Multi-affiliation	multi-subject	100.0	100.0	3e-129	251	M03930:134:000000000-C6PCP:1:1105:11461:24714	TACGTAGGGTGCAAGCGTTGTCCGGATTTATTGGGCGTAAAGAGCTCGTAGGCGGTTAGTCACGTCGGATGTGAAAACCCGGAGCTTAACTCCGGGCCTGCATTCGATACGGGCTGACTAGAGTGTTGTAGGGGAGACTGGAACTCCTGGTGTAGCGGTGAAATGCGCAGATATCAGGAAGAACACCGGTGGCGAAGGCGGGTCTCTGGGCAACTACTGACGCTGAGGAGCGAAAGCGTGGGGAGCAAACA	Cluster_844	149	0	0	0	0	0	0	0	0	0	0	0	0	4	0	0	0	0	0	0	0	0	0	0	0	3	0	0	0	0	8	16	0	0	0	118	0	0	0	0
na	Bacteria;Actinobacteria;Actinobacteria;Corynebacteriales;Mycobacteriaceae;Mycobacterium;unknown species	multi-subject	100.0	100.0	3e-129	251	M03930:134:000000000-C6PCP:1:1102:21117:15780	TACGTAGGGTGCGAGCGTTGTCCGGAATTACTGGGCGTAAAGAGCTCGTAGGTGGTTTGTCGCGTTGTTCGTGAAATGCCACAGCTTAACTGTGGGCGTGCGGGCGATACGGGCAGACTGGAGTACTGCAGGGGAGACTGGAATTCCTGGTGTAGCGGTGGAATGCGCAGATATCAGGAGGAACACCGGTGGCGAAGGCGGGTCTCTGGGCAGTAACTGACGCTGAGGAGCGAAAGCGTGGGGAGCGAACA	Cluster_845	145	0	0	0	0	0	0	0	0	0	0	0	0	0	0	0	28	0	0	0	0	0	0	0	0	0	0	0	0	19	0	0	0	0	0	0	0	0	65	0
na	Bacteria;Proteobacteria;Alphaproteobacteria;Sphingomonadales;Sphingomonadaceae;Sphingomonas;unknown species	JQ428537.1.1414	100.0	100.0	3e-129	251	M03930:80:000000000-BJ75H:1:1111:14337:18768	TACGGAGGGAGCTAGCGTTATTCGGAATTACTGGGCGTAAAGCGCACGTAGGCGGCTTTGTAAGTAAGGGGTGAAAGCCTGGTGCTCAACACCAGAACTGCCCTTTAGACTGCATCGCTTGAATCCAGGAGAGGTGAGTGGAATTCCGAGTGTAGAGGTGAAATTCGTAGATATTCGGAAGAACACCAGTGGCGAAGGCGGCTCACTGGACTGGTATTGACGCTGAGGTGCGAAAGCGTGGGGAGCAAACA	Cluster_846	157	0	0	0	0	0	0	0	0	0	0	0	0	0	0	0	0	0	0	0	0	0	0	0	0	0	0	0	0	0	0	0	0	0	0	0	0	0	0	0
na	Bacteria;Chloroflexi;Ktedonobacteria;C0119;unknown family;unknown genus;unknown species	HQ397157.1.1477	87.8	100.0	4e-78	254	M03930:134:000000000-C6PCP:1:1101:11606:20136	TACGTAGGAGGCGAGCGTTGTCCGGAATTACTGGGCGTAAAGCGCGTGTAGGCGGCAAGGTTAGTCTGTGCTGAAATCTGCGGGCTTAACCTGCAGAAGTGTATGGAAACTGCCTAGCTGGAGGAAGGTAGAGGAGGGTGGAATTCCCGGTGTAGTGGTGAAATGCGTAGATATCGGGAGGAACACCAGCGGCGAAGGCGGCCCTCTGGGCCTATCCTGACGCTGAGACGCGAAGGCCAGGGTAGCGAACG	Cluster_847	146	0	0	0	0	0	0	0	0	0	42	0	0	0	0	0	0	0	104	0	0	0	0	0	0	0	0	0	0	0	0	0	0	0	0	0	0	0	0	0
na	Bacteria;Actinobacteria;Actinobacteria;Propionibacteriales;Nocardioidaceae;Nocardioides;Multi-affiliation	multi-subject	98.35	96.812749004	3e-118	243	M03930:80:000000000-BJ75H:1:1103:23138:13459	TACAGAGAGTGCAAGCGTTAATCGGAATTATTGGGCGTAAAGGGCTCGTAGGCGGTTTGTCGCGTCGGGAGTGAAATCCACTGGCTTAACTGGTGGCTTGCTTTCGATACGGGCAGACTGGAGGTATGCAGGGGAGAACGGAATTCCTGGTGTAGCGGTGAAATGCGCAGATATCAGGAGGAACACCGGTGGCGAAGGCGGTTCTCTGGGCATGTCCTGACGCTGAGGAGCGAAAGTGTGGGGAGCGAACA	Cluster_849	206	11	0	0	0	0	0	0	0	0	0	0	0	0	0	0	0	0	0	0	0	0	0	0	0	0	0	0	0	0	0	0	0	0	0	0	0	0	0	0
na	Bacteria;Proteobacteria;Alphaproteobacteria;Rhodobacterales;Rhodobacteraceae;Paracoccus;Multi-affiliation	multi-subject	100.0	100.0	3e-129	251	M03930:134:000000000-C6PCP:1:1113:5795:14669	TACGGAGGGGGCTAGCGTTGTTCGGAATTACTGGGCGTAAAGCGCACGTAGGCGGACTGGAAAGTTGGGGGTGAAATCCCGGGGCTCAACCTCGGAACTGCCTTCAAAACTATCAGTCTGGAGTTCGAGAGAGGTGAGTGGAATTCCGAGTGTAGAGGTGAAATTCGTAGATATTCGGAGGAACACCAGTGGCGAAGGCGGCTCACTGGCTCGATACTGACGCTGAGGTGCGAAAGCGTGGGGAGCAAACA	Cluster_850	152	0	0	0	0	0	0	0	0	0	0	0	0	0	0	0	0	0	0	0	0	0	0	0	6	108	0	0	0	0	0	0	0	0	0	0	0	0	0	0
na	Bacteria;Bacteroidetes;Bacteroidia;Chitinophagales;Chitinophagaceae;Terrimonas;Multi-affiliation	multi-subject	100.0	100.0	3e-129	251	M03930:134:000000000-C6PCP:1:1119:18388:16689	TACGGAGGGTGCAAGCGTTATCCGGATTCACTGGGTTTAAAGGGTGCGTAGGTGGGTTGGTAAGTCAGTGGTGAAATCTCCGAGCTTAACTTGGAAACTGCCATTGATACTATCAGTCTTGAATATTGTGGAGGTTAGCGGAATATGTCATGTAGCGGTGAAATGCTTAGATATGACATAGAACACCAATTGCGAAGGCAGCTGGCTACACATATATTGACACTGAGGCACGAAAGCGTGGGGATCAAACA	Cluster_851	143	0	0	0	0	0	0	0	0	1	0	0	0	4	0	63	0	0	0	0	0	0	0	0	0	0	55	0	0	0	20	0	0	0	0	0	0	0	0	0
na	Bacteria;Actinobacteria;Actinobacteria;Frankiales;Nakamurellaceae;Nakamurella;Multi-affiliation	multi-subject	99.2	100.0	6e-126	251	M03930:134:000000000-C6PCP:1:1101:16097:12106	TACGTAGGGTGCAAGCGTTGTCCGGATTTATTGGGCGTAAAGAGCTCGTAGGCGGTCTGTCGCGTCGAATGTGAAAACCCGGGGCTCAACTCCGGGCCTGCATTCGATACGGGCAGACTAGAGTTCGGTAGGGGAGACTGGAATTCCTGGTGTAGCGGTGAAATGCGCAGATATCAGGAGGAACACCGGTGGCGAAGGCGGGTCTCTGGGCCGATACTGACGCTGAGGAGCGAAAGCGTGGGGAGCGAACA	Cluster_852	174	0	0	0	61	0	0	0	0	0	0	0	1	0	0	0	0	0	9	0	0	0	0	0	0	0	0	0	0	0	0	0	0	0	0	33	0	0	0	0
na	Bacteria;Bacteroidetes;Bacteroidia;Chitinophagales;Chitinophagaceae;unknown genus;unknown species	multi-subject	99.2	100.0	6e-126	251	M03930:134:000000000-C6PCP:1:1102:26315:20226	TACGGAGGGTGCAAGCGTTATCCGGATTCACTGGGTTTAAAGGGTGCGTAGGCGGGTAGGTAAGTCAGTGGTGAAATCTTCGAGCTCAACTCGGAAATTGCCGTTGATACTATCTATCTTGAATATCGTTGAGGTTTGCGGAATATGTCATGTAGCGGTGAAATGCTTAGAGATGACATAGAACACCTATTGCGAAGGCAGCAGGCTAAACGAACATTGACGCTGAGGCACGAAAGCGTGGGGATCAAACA	Cluster_854	151	0	0	0	0	0	0	0	0	0	0	0	0	0	0	0	0	0	0	0	0	0	0	0	0	0	0	0	0	67	0	0	0	18	0	0	0	0	0	0
na	Bacteria;Proteobacteria;Gammaproteobacteria;Multi-affiliation;Multi-affiliation;Multi-affiliation;Multi-affiliation	multi-subject	100.0	100.0	3e-129	251	M03930:134:000000000-C6PCP:1:2108:3950:13417	TACAGAGGGTGCAAGCGTTAATCGGAATTACTGGGCGTAAAGCGCACGTAGGCGGTTTTTTAAGTCAGATGTGAAAGCCCCGGGCTCAACCTGGGAATTGCATTTGAAACTGGAAAACTAGAGTGTGTGAGAGGGGGGTAGAATTCCAAGTGTAGCGGTGAAATGCGTAGAGATTTGGAGGAATACCAGTGGCGAAGGCGGCCCCCTGGCACAACACTGACGCTCAGGTGCGAAAGCGTGGGGAGCAAACA	Cluster_857	140	0	0	0	0	0	0	0	0	1	0	0	0	0	0	55	0	12	0	0	0	0	0	0	0	0	44	25	0	0	0	0	0	0	0	0	0	0	0	0
na	Bacteria;Armatimonadetes;Armatimonadia;Armatimonadales;Armatimonadaceae;Armatimonas;unknown species	JN679170.1.1481	96.43	100.0	7e-115	252	M03930:80:000000000-BJ75H:1:1104:24654:21589	TACGTAGGGGGCGAGCGTTGTCCGAAGTTACTGGGCGTAAAGCGCGCGTAGGCGGTTCTTTAAGTTTGGGGTGAAAGGTTCAGTGCTCAACGCGAACAGTGCCCTGGAGACTGGAGAACTTGAGTGTGGGAGGGGGCAGTGGAATTCCTGGTGTAGCGGTGAAATGCGTAGATATCAGGAGGAACACCGGTGGCGAAGGCGGCTGCCTGGCCTAACACTGACGCTGAGGTGCGAAAGCGTGGGGAGCGAACG	Cluster_858	153	1	0	0	0	0	0	0	0	0	0	0	0	0	0	0	0	0	0	0	0	0	0	0	0	0	0	0	0	0	0	0	0	0	0	0	0	0	0	0
na	Bacteria;Proteobacteria;Alphaproteobacteria;Rhizobiales;Rhizobiaceae;Aureimonas;unknown species	AM746691.1.1438	100.0	100.0	3e-129	251	M03930:134:000000000-C6PCP:1:1103:14079:13525	TACGAAGGGGGCTAGCGTTGTTCGGAATTACTGGGCGTAAAGCGCACGTAGGCGGACATTTAAGTCAGGGGTGAAATCCCGGGGCTCAACCCCGGAACTGCCTTTGATACTGGGTGTCTTGAGTGTGGAAGAGGTCGGTGGAATTGCGAGTGTAGAGGTGAAATTCGTAGATATTCGCAGGAACACCAGTGGCGAAGGCGGCCGACTGGTCCACAACTGACGCTGAGGTGCGAAAGCGTGGGGAGCAAACA	Cluster_859	363	0	0	0	58	0	0	0	0	0	32	0	0	0	0	0	0	0	0	0	0	0	0	7	0	0	0	0	0	0	0	0	0	0	0	0	6	0	0	0
na	Bacteria;Verrucomicrobia;Verrucomicrobiae;Verrucomicrobiales;Rubritaleaceae;Luteolibacter;unknown species	HQ324871.1.1504	100.0	100.0	3e-129	251	M03930:134:000000000-C6PCP:1:1106:21800:16478	TACGAAGGTCCCGAGCGTTATTCGGAATCACTGGGCGTAAAGGGAGCGTAGGCGGCGTGGAAAGTCAGATGTGAAATCCCAGAGCTTAACTCTGGAACTGCATCCGATACTACCATGCTTGAGTATTGGAGGGGTAACTGGAATTCTCGGTGTAGCAGTGAAATGCGTAGATATCGAGAGGAACACTCGTGGCGAAAGCGAGTTACTGGACAATTACTGACGCTGAGGCTCGAAGGCTAGGGGAGCAAAAG	Cluster_860	141	0	0	0	0	0	0	0	0	0	0	0	0	6	0	0	0	0	0	0	0	0	0	0	35	0	33	0	0	0	25	19	0	17	0	0	0	0	0	0
na	Bacteria;Proteobacteria;Gammaproteobacteria;Xanthomonadales;Rhodanobacteraceae;Luteibacter;Multi-affiliation	multi-subject	98.41	100.0	1e-122	multi-alignment-lg	M03930:134:000000000-C6PCP:1:1101:14891:23662	TACGGAGGGGGCTAGCGTTGTTCGGAATTACTGGGCGTAAAGCGTGCGTAGGCGGTTCGTTAAGTCTGCTGTGAAAGCCCCGGGCTCAACCTGGGAATGGCAGTGGATACTGGCGAGCTAGAGTGTGATAGAGGATGGTGGAATTCCCGGTGTAGCGGTGAAATGCGTAGAGATCGGGAGGAACATCAGTGGCGAAGGCGGCCATCTGGATCAACACTGACGCTGAGGCACGAAAGCGTGGGGAGCAAACA	Cluster_861	215	0	0	0	0	0	0	0	0	0	0	63	0	0	0	0	0	0	0	0	0	5	16	0	0	0	0	0	25	2	0	0	0	0	0	0	0	100	0	0
na	Bacteria;Actinobacteria;Actinobacteria;Pseudonocardiales;Pseudonocardiaceae;Amycolatopsis;Multi-affiliation	multi-subject	100.0	100.0	3e-129	251	M03930:134:000000000-C6PCP:1:1101:13809:3236	TACGTAGGGTGCGAGCGTTGTCCGGATTTATTGGGCGTAAAGAGCTCGTAGGCGGTTTGTCGCGTCGGCCGTGAAATCTCCACGCTTAACGTGGAGCGTGCGGTCGATACGGGCAGACTTGAGTTCGGTAGGGGAGACTGGAATTCCTGGTGTAGCGGTGAAATGCGCAGATATCAGGAGGAACACCGGTGGCGAAGGCGGGTCTCTGGGCCGATACTGACGCTGAGGAGCGAAAGCGTGGGGAGCGAACA	Cluster_862	173	0	77	0	0	0	0	0	9	0	0	0	0	0	0	0	0	0	0	0	0	0	0	0	0	0	0	0	0	0	0	0	0	0	0	0	27	0	0	0
na	Bacteria;Bacteroidetes;Bacteroidia;Flavobacteriales;Flavobacteriaceae;Flavobacterium;Multi-affiliation	multi-subject	100.0	100.0	3e-129	251	M03930:134:000000000-C6PCP:1:1113:27605:6210	TACGGAGGATCCAAGCGTTATCCGGAATCATTGGGTTTAAAGGGTCCGTAGGCGGTCTTATAAGTCAGTGGTGAAATCTCCCCGCTCAACGGGGAAACGGCCATTGATACTGTAGGACTTGAATTATTAGGAAGTAACTAGAATATGTAGTGTAGCGGTGAAATGCTTAGAGATTACATGGAATACCAATTGCGAAGGCAGGTTACTACTAATGGATTGACGCTGATGGACGAAAGCGTGGGTAGCGAACA	Cluster_863	153	0	0	0	0	0	0	0	0	0	0	2	0	0	0	9	0	0	0	0	0	0	0	0	71	0	0	0	17	0	0	0	27	0	0	0	0	0	0	0
na	Bacteria;Actinobacteria;Actinobacteria;PeM15;unknown family;unknown genus;metagenome	multi-subject	100.0	100.0	3e-129	251	M03930:134:000000000-C6PCP:1:1103:18817:19515	TACGTAGGGTGCAAGCGTTGTCCGGATTTATTGGGCGTAAAGAGCTCGTAGGCGGTTAGTCACGTCGGATGTGAAAACTCAGAGCTTAACTCTGAGCCTGCATTCGATACGGGCTGACTAGAGTGTTGTAGGGGAGACTGGAACTCCTGGTGTAGCGGTGAAATGCGCAGATATCAGGAAGAACACCGGTGGCGAAGGCGGGTCTCTGGGCAACTACTGACGCTGAGGAGCGAAAGCGTGGGGAGCAAACA	Cluster_864	94	0	0	0	0	0	0	0	0	0	0	0	0	0	0	0	0	0	0	43	0	0	0	0	38	0	0	0	0	0	0	0	0	12	0	0	0	0	0	0
na	Bacteria;Chloroflexi;Chloroflexia;Thermomicrobiales;AKYG1722;unknown genus;unknown species	HQ183885.1.1463	84.46	99.203187251	4e-63	251	M03930:80:000000000-BJ75H:1:1109:17207:19748	TACGTAGGATGCAAGCGTTGTCCGGATTTACTGGGCGTAAAGCGTGTGCAGGTGGCCTGTTAGGTAGATTGTGAAAGCCCCCGGCTTAACTGGGGAGGGTCAGTCTAAACCGGCAGGCTAGAAGCAGGCAGAGGCGTGTGGAATTCCCGGTGTAGTGGTGAAATGCGTAGAGATCGGGAGGAACACCAGAGGCGAAGGCGACACGCTGGGCCTGGCTTGACACTCAGACACGAAGGCGTGGGGAGCGAACA	Cluster_866	148	3	0	0	0	0	0	0	0	0	0	0	17	0	0	0	0	0	0	0	0	0	0	25	0	0	0	0	0	0	0	0	0	0	0	0	0	0	0	0
na	Bacteria;Actinobacteria;Actinobacteria;Corynebacteriales;Nocardiaceae;Gordonia;Multi-affiliation	multi-subject	98.8	100.0	3e-124	251	M03930:80:000000000-BJ75H:1:1104:6760:8173	TACGTAGGGTGCGAGCGTTGTCCGGAATTACTGGGCGTAAAGAGCTCGTAGGCGGTTTGTCGCGTCGTTCGTGAAATTCTGCAGCTTAACTGTAGGCGTGCGGGCGATACGGGCAGACTTGAGTACTACAGGGGAGACTGGAATTCCTGGTGTAGCGGTGAAATGCGCAGATATCAGGAGGAACACCGGTGGCGAAGGCGGGTCTCTGGGTAGTAACTGACGCTGAGGAGCGAAAGCGTGGGTAGCGAACA	Cluster_867	175	2	0	0	0	0	22	0	0	0	0	0	0	0	0	0	0	0	0	0	0	0	0	26	0	0	0	0	0	0	0	0	0	0	0	0	2	0	0	0
na	Bacteria;Bacteroidetes;Bacteroidia;Sphingobacteriales;Sphingobacteriaceae;Mucilaginibacter;Mucilaginibacter ginsengisoli	KM030577.1.1458	100.0	100.0	3e-129	251	M03930:134:000000000-C6PCP:1:1101:19765:14503	TACGGAGGATCCAAGCGTTATCCGGATTTATTGGGTTTAAAGGGTGCGTAGGCGGCCAATTAAGTCAGGGGTGAAAGACGGTAGCTTAACTATCGCAGTGCCTTTGATACTGATTGGCTTGAATCCACTTGAGGTAGGCGGAATGTGACAAGTAGCGGTGAAATGCATAGATATGTCACAGAACACCAATTGCGAAGGCAGCTTACTAAAGTGGCATTGACGCTGAGGCACGAAAGCGTGGGGATCAAACA	Cluster_869	145	0	0	0	0	0	0	0	0	0	0	0	0	0	0	0	0	0	0	0	0	0	0	0	0	0	0	0	0	0	0	0	0	0	0	0	0	0	0	0
na	Bacteria;Acidobacteria;Acidobacteriia;Solibacterales;Solibacteraceae (Subgroup 3);Candidatus Solibacter;unknown species	FJ624932.1.1485	96.81	100.0	6e-116	251	M03930:80:000000000-BJ75H:1:1105:3815:19802	TACGTAGGCAGCAAGCGTTGTTCGGAGTTACTGGGCGTAAAGGGTGTGTAGGCGGCCTTCTAAGTTTGGTGTGAAATCTCCCGGCTCAACCGGGAGGGTGCGCCGAAGACTGGGGGGCTAGAGGATGGGATGGGAAAGTGGAATTCCTGGTGTAGCGGTGAAATGCGTAGATATCAGGAGGAACACCTGCGGTGTAGACGGCTTTCTGGACCAACCCTGACGCTGAGACACGAAAGCGTGGGTAGCAAACA	Cluster_870	146	8	0	0	0	0	0	0	0	0	0	0	0	0	0	0	0	0	0	0	0	0	0	0	0	0	0	0	0	0	0	0	0	0	0	0	0	0	0	0
na	Bacteria;Actinobacteria;Thermoleophilia;Solirubrobacterales;67-14;unknown genus;unknown species	multi-subject	98.01	100.0	6e-121	251	M03930:80:000000000-BJ75H:1:1112:7441:14943	TACGTAGGGGGCAAGCGTTGTCCGGAATCATTGGGCGTAAAGCGCGCGTAGGTGGCCCAGTAAGTCCGTTGTGAAAGTCAAAGGCTCAACCTTTGAAAGCCGATGGATACTGCTGGGCTCGAGTCCGGAAGAGGCGAGTGGAATTCCTGGTGTAGCGGTGGAATGCGCAGATATCAGGAGGAACACCAATAGCGAAGGCAGCTCGCTGGGACGGTACTGACACTAAGGCGCGAAAGCGTGGGGAGCGAACA	Cluster_871	168	6	0	0	0	0	0	0	0	0	0	0	0	0	0	0	0	0	0	0	16	0	0	26	0	0	0	0	0	0	0	0	0	0	0	0	41	0	0	0
na	Bacteria;Actinobacteria;Actinobacteria;Micrococcales;Microbacteriaceae;Amnibacterium;Amnibacterium sp.	AB706195.1.1480	98.77	96.812749004	7e-120	243	M03930:80:000000000-BJ75H:1:2111:27181:8898	TACAGAGAGTGCAAGCGTTAATCGGAATTATTGGGCGTAAAGAGCTCGTAGGCGGTTTGTCGCGTCTGCTGTGAAAACGCGAGGCTCAACCTCGCGCCTGCAGTGGGTACGGGCAGACTGGAGTGCGGTAGGGGAGATTGGAATTCCTGGTGTAGCGGTGGAATGCGCAGATATCAGGAGGAACACCGATGGCGAAGGCAGATCTCTGGGCCGTTACTGACGCTGAGGAGCGAAAGCGTGGGGAGCGAACA	Cluster_872	188	5	0	0	0	0	0	0	0	0	0	0	0	0	0	0	0	0	0	0	0	0	0	0	1	0	0	0	0	0	0	0	0	0	0	0	0	0	0	0
na	Bacteria;Proteobacteria;Alphaproteobacteria;Sphingomonadales;Sphingomonadaceae;Sphingomonas;unknown species	DQ316807.1.1342	98.01	100.0	6e-121	251	M03930:80:000000000-BJ75H:1:1112:25837:12980	TACAGAGAGTGCAAGCGTTAATCGGAATTACTGGGCGTAAAGCGCACGTAGGCGGCTTTGTAAGTCAGGGGTGAAAGCCTGGAGCTCAACTCCAGAACTGCCTTTGAGACTGCATCGCTTGAATCCGGGAGAGGTGAGTGGAATTCCGAGTGTAGAGGTGAAATTCGTAGATATTCGGAAGAACACCAGTGGCGAAGGCGGCTCACTGGACCGGTATTGACGCTGAGGTGCGAAAGCGTGGGGAGCAAACA	Cluster_873	269	10	0	0	0	0	0	0	0	0	0	0	0	0	0	0	0	0	0	0	0	0	0	0	0	0	0	0	0	0	1	0	0	0	0	0	0	0	0	0
na	Bacteria;Proteobacteria;Alphaproteobacteria;Rhizobiales;Beijerinckiaceae;Methylobacterium;Multi-affiliation	multi-subject	96.41	100.0	3e-114	251	M03930:80:000000000-BJ75H:1:1103:21967:14247	TACGAAGGGGGCTAGCGTTGCTCGGAATCACTGGGCGTAAAGGGCGCGTAGGCGGCTTGTTAAGTCGAGGGTGAAAGCCCGTGGCTCAACCACGGAACGGCCTTCGATACTGGCAAGCTTGAGTGTGGTAGAGGTCGGTGGAACTGCGAGTGTAGAGGTGAAATTCGTAGATATTCGCAAGAACACCGGTGGCGAAGGCGGCCGACTGGACCATCACTGACGCTGAGGCGCGAAAGCGTGGGGAGCAAACA	Cluster_875	143	2	0	0	0	0	0	0	0	0	0	0	0	0	0	0	38	0	0	0	0	0	0	0	0	0	0	0	0	0	0	0	0	0	0	0	2	0	0	0
na	Bacteria;Actinobacteria;Actinobacteria;Corynebacteriales;Nocardiaceae;Rhodococcus;Rhodococcus sp.	AB845223.1.1434	97.21	100.0	1e-117	251	M03930:134:000000000-C6PCP:1:1101:7698:11955	TACGTAGGGTGCGAGCGTTGTCCGGAATTACTGGGCGTAAAGAGCTCGTAGGCGGTTTGTCGCGTCGTCCGTGAAAACTTGAGGCTCAACCTCGAGCGTGCGGGCGATACGGGCAAACTTGAGTACTGCAGGGGAGACTGGAATTCCTGGTGTAGCGGTGAAATGCGCAGATATCAGGAGGAACACCGGTGGCGAAGGCGGGTCTCTGGGCCGATACTGACGCTGAGGAGCGAAAGCATGGGTAGCGAACA	Cluster_878	196	0	0	0	0	0	0	0	0	0	8	0	0	0	0	0	23	0	0	0	0	0	0	0	0	0	0	0	0	0	0	0	0	0	0	0	0	0	0	0
na	Bacteria;Planctomycetes;Phycisphaerae;Tepidisphaerales;Tepidisphaeraceae;Tepidisphaera;unknown species	HM308562.1.1335	96.81	100.0	6e-116	251	M03930:134:000000000-C6PCP:1:1105:17392:21542	TACAGAGGCCCCAAGCGTTAGGCGGAATCACTGGGCTTAAAGCGTGTGTAGGCGGGACCGTAAGTACTTTGTGAAATCCCACGGCTTAACCGTGGAATTGCTTGGTATACTGCGGTTCTTGAGTCATCTAGGGGCAGCCGGAACAGATGGTGGAGCGGTGAAATGCGTAGATATCATCTGGAACGCCAATGGTGCAGACAGGCTGCTGGGGATGTACTGACGCTGAGGCACGAAAGCCAGGGGAGCGAACG	Cluster_879	176	0	0	0	0	0	11	0	0	0	0	0	0	0	0	0	0	0	0	0	8	0	0	0	0	0	0	0	0	0	0	17	0	0	0	0	1	0	0	0
na	Bacteria;Actinobacteria;Thermoleophilia;Gaiellales;unknown family;unknown genus;unknown species	GQ263350.1.1461	100.0	100.0	3e-129	251	M03930:134:000000000-C6PCP:1:1102:4491:17792	TACGTAGGGGGCTAGCGTTGTCCGGAATCATTGGGCGTAAAGCGCGTGTAGGCGGCTTGACAAGTCTGCTGTGAAAGTCCAGGGCTCAACCCTGGAATGCCGGTGGAAACTGTCAAGCTAGAGTCCGGAAGGGGAGTGTGGAATTCCTGGTGTAGCGGTGAAATGCGCAGATATCAGGAGGAACACCAATGGCGAAGGCAGCACTCTGGGACGTGACTGACGCTGAGACGCGAAAGCGTGGGGAGCAAACA	Cluster_880	299	0	15	0	0	0	0	0	0	0	18	0	15	0	39	0	0	0	0	0	0	0	0	0	0	0	0	0	0	0	0	164	0	0	0	0	0	0	0	0
na	Bacteria;Bacteroidetes;Bacteroidia;Chitinophagales;Chitinophagaceae;Taibaiella;unknown species	EU509144.1.1381	99.2	100.0	6e-126	251	M03930:80:000000000-BJ75H:1:1102:8382:19538	TACGGAGGGTGCAAGCGTTATCCGGATTTACTGGGTTTAAAGGGTGTGTAGGCGGACTTATAAGTCAGGGGTGAAATCCCGGGGCTCAACCCCGGAACTGCCTTTGATACTATTAGTCTTGAATTATGTTGAGGTTGGCGGAATATAACATGTAGCGGTGAAATGCATAGATATGTTATAGAACACCGATTGCGAAGGCAGCTGGCTAAACATATATTGACGCTGAGGCACGAAAGCGTGGGTAGCGAACA	Cluster_887	165	0	0	0	0	0	0	0	0	0	0	0	0	0	0	0	0	0	0	0	0	0	0	0	0	0	0	0	0	0	0	0	0	0	0	0	0	0	0	0
na	Bacteria;Chloroflexi;Ktedonobacteria;Ktedonobacterales;Ktedonobacteraceae;unknown genus;unknown species	JX098473.1.1314	92.09	100.0	6e-96	253	M03930:134:000000000-C6PCP:1:1101:6227:14112	TACGTAGGGGGCGAGCGTTGTCCGGAGTTACTGGGCGTAAAGAGCCCGCAGGCGGTCGGGTCAGTTCAGACTGACAGCTCCCAGCTTCACTGGGAGAGGCGTATGAAGACGGCCCGACTTGAGCGATAGAGAGGGACAGGGAATTCCGGGTGGAGTGGTGAAATGCGTAGATATCCGGAGGAACACCAAAGGCGAAGGCACTGTCCTGGCTATCTGCTGACGCTCAGGGGCGAAAGCGAGGGGAGCGAACG	Cluster_888	143	2	0	0	0	0	0	0	75	0	19	0	14	0	0	0	0	0	0	0	0	0	0	0	0	0	0	0	0	0	0	0	0	26	0	0	0	0	0	0
na	Bacteria;Firmicutes;Bacilli;Bacillales;Planococcaceae;Multi-affiliation;Multi-affiliation	multi-subject	100.0	100.0	3e-129	251	M03930:134:000000000-C6PCP:1:1101:14104:16995	TACGTAGGTGGCAAGCGTTGTCCGGAATTATTGGGCGTAAAGCGCGCGCAGGCGGTCCTTTAAGTCTGATGTGAAAGCCCACGGCTCAACCGTGGAGGGTCATTGGAAACTGGAGGACTTGAGTACAGAAGAGGAAAGCGGAATTCCACGTGTAGCGGTGAAATGCGTAGAGATGTGGAGGAACACCAGTGGCGAAGGCGGCTTTCTGGTCTGTAACTGACGCTGAGGCGCGAAAGCGTGGGGAGCAAACA	Cluster_889	144	1	0	0	0	0	0	0	18	0	0	0	0	0	0	0	0	0	0	0	0	0	0	0	0	0	0	0	0	0	0	0	0	0	0	122	0	0	0	0
na	Bacteria;Firmicutes;Bacilli;Bacillales;Bacillaceae;Multi-affiliation;Multi-affiliation	multi-subject	100.0	100.0	3e-129	251	M03930:134:000000000-C6PCP:1:1101:17105:13532	TACGTAGGTGGCAAGCGTTGTCCGGAATTATTGGGCGTAAAGGGCTCGCAGGCGGTTTCTTAAGTCTGATGTGAAAGCCCCCGGCTCAACCGGGGAGGGTCATTGGAAACTGGGGAACTTGAGTGCAGAAGAGGAGAGTGGAATTCCACGTGTAGCGGTGAAATGCGTAGAGATGTGGAGGAACACCAGTGGCGAAGGCGACTCTCTGGTCTGTAACTGACGCTGAGGAGCGAAAGCGTGGGGAGCGAACA	Cluster_891	135	1	0	0	0	0	0	0	0	0	0	0	0	0	0	0	0	65	0	0	0	0	0	0	0	0	0	0	11	0	22	0	0	0	0	0	0	0	0	0
na	Bacteria;Proteobacteria;Alphaproteobacteria;Acetobacterales;Acetobacteraceae;Acidisphaera;unknown species	AF465654.1.1415	97.21	100.0	1e-117	251	M03930:134:000000000-C6PCP:1:1101:7492:6495	TACGAAGGGGGCTAGCGTTGCTCGGAATGACTGGGCGTAAAGGGCGCGTAGGCGGTTTGCACAGTCAGGCGTGAAATTCCTGGGCTCAACCTGGGGGCTGCGCTTGATACGTGGGGACTTGAGTGTGGAAGAGGGTCGTGGAATTCCCAGTGTAGAGGTGAAATTCGTAGATATTGGGAAGAACACCGGTGGCGAAGGCGGCGACCTGGTCCATAACTGACGCTGAGGCGCGAAAGCGTGGGGAGCAAACA	Cluster_892	151	0	0	0	0	0	0	0	111	0	0	0	0	0	0	0	0	0	39	0	0	0	0	0	0	0	0	0	0	0	0	0	0	0	0	0	0	0	0	0
na	Bacteria;Planctomycetes;Phycisphaerae;Tepidisphaerales;WD2101 soil group;unknown genus;unknown species	JN020219.1.1398	94.44	100.0	6e-106	252	M03930:134:000000000-C6PCP:1:1105:24110:23307	TACAGAGGTGCCAAGCGTTAGGCGGAATCACTGGGCTTAAAGCGCGTGTAGGTGGGTCGTTAAGTGTCCGCGTGAAATCCCACGGCTCAACCGTGGAACTGCCGGGCAGACTGGCGATCTTGAGGCATTCAGGGGCTGTCGGAACAAATGGTGGAGCGGTGAAATGCGTAGATATCATTTGGAACGCCAATGGTGAAAACAGACAGCTGGGAATGAACTGACACTGAGACGCGAAAGCCAGGGGAGCGAACG	Cluster_894	142	1	0	0	0	0	15	0	0	0	0	0	0	0	0	0	0	0	0	0	0	0	0	2	0	0	0	0	0	0	0	0	0	0	0	0	20	0	0	0
na	Bacteria;Proteobacteria;Alphaproteobacteria;Sphingomonadales;Sphingomonadaceae;Sphingomonas;unknown species	FM872919.1.1437	99.2	100.0	6e-126	251	M03930:134:000000000-C6PCP:1:1101:23688:11322	TACGGAGGGGGCTAGCGTTGTTCGGAATTACTGGGCGTAAAGCGCACGTAGGCGGCTTAGTAAGTTAGAGGTGAAAGCCTGGGGCTCAACCCCAGAATTGCCTTTAAGACTGCTGAGCTAGTAGGTGAGAGAGGTGAGTGGAATTCCGAGTGTAGAGGTGAAATTCGTAGATATTCGGAAGAACACCAGTGGCGAAGGCGGCTCACTGGCTCATTCTAGACGCTGAGGTGCGAAAGCGTGGGGAGCAAACA	Cluster_895	195	0	0	0	0	0	19	0	0	0	44	0	0	0	99	0	0	0	0	0	0	0	0	0	0	0	0	0	0	0	0	0	0	0	0	0	0	0	0	0
na	Bacteria;Bacteroidetes;Bacteroidia;Chitinophagales;Chitinophagaceae;Ferruginibacter;metagenome	multi-subject	98.8	100.0	3e-124	251	M03930:134:000000000-C6PCP:1:1101:18517:6654	TACGGAGGGTGCGAGCGTTATCCGGATTCACTGGGTTTAAAGGGTGCGTAGGTGGGCAGTTAAGTCAGTGGTGAAATCTCCGGGCTCAACCCGGAAACTGCCATTGATACTATCTGTCTTGAATACCGTGGAGGTAAGCGGAATATGTCATGTAGCGGTGAAATGCTTAGATATGACATAGAACACCAATTGCGAAGGCAGCTTACTACCCGCATATTGACACTGAGGCACGAAAGCGTGGGGATCAAACA	Cluster_896	145	0	140	0	0	0	0	0	0	0	0	0	0	0	0	0	0	0	0	0	0	0	0	0	0	0	0	0	0	0	0	0	0	0	0	0	0	0	0	0
na	Bacteria;Bacteroidetes;Bacteroidia;Chitinophagales;Chitinophagaceae;Ferruginibacter;unknown species	EU133701.1.1298	97.62	100.0	3e-119	252	M03930:134:000000000-C6PCP:1:1106:18987:10104	TACGGAGGGTGCAAGCGTTATCCGGATTCACTGGGTTTAAAGGGTGCGTAGGCGGGCGAGTAAGTCAGTGGTGAAATCTCCGGGCTTAACCTGGAAACTGCCATTGATACTATTTGTCTTGAATGACGTGGAGGTGAGCGGAATATGTCATGTAGCGGTGAAATGCTTAGATATGACATAGAACACCAATTGCGAAGGCAGCTCACTACACGTACTATTGACGCTGATGCACGAAAGCGTGGGGATCAAACA	Cluster_899	154	0	0	0	0	0	0	0	0	0	0	0	0	0	0	0	0	0	0	0	0	0	0	0	0	0	0	0	0	0	0	0	0	0	0	0	0	0	0	0
na	Bacteria;Armatimonadetes;Fimbriimonadia;Fimbriimonadales;Fimbriimonadaceae;unknown genus;unknown species	KF037501.1.1475	94.82	100.0	1e-107	251	M03930:134:000000000-C6PCP:1:1103:8961:5671	GACGTAGGGCCCGAGCGTTGTCCGGATTTACTGGGCGTAAAGAGCGCGTAGGCGGCCCGTTAAGTGTGGAGTGAAAGCTCCGGGCTCAACCCGGAAACCGCTCCGCATACTGGCGGGCTCGAGGACGGAAGAGGCTGGTGGAATTCCCGGTGTAGCGGTGAAATGCGTAGATATCGGGAGGAACACCCATGGCGAAGGCAGCCAGCTGGTCCGTTTCTGACGCTGAGGCGCGAAAGCGTGGGTAGCAAACA	Cluster_901	202	3	0	0	0	0	0	0	0	0	27	0	0	0	52	0	0	0	13	0	0	0	0	0	0	0	0	0	0	0	0	0	0	0	0	0	0	0	0	0
na	Bacteria;Bacteroidetes;Bacteroidia;Chitinophagales;Chitinophagaceae;unknown genus;unknown species	multi-subject	100.0	100.0	3e-129	251	M03930:134:000000000-C6PCP:1:2101:18192:15594	TACGGAGGGTGCAAGCGTTATCCGGATTCACTGGGTTTAAAGGGTGTGTAGGCGGGTATTTAAGTCAGTGGTGAAATCTCCGAGCTCAACTCGGAAACTGCCATTGATACTATTTATCTTGAATATTGTTGAGGTAGGCGGAATATGTCATGTAGCGGTGAAATGCTTAGATATGACATAGAACACCGATTGCGAAGGCAGCTTGCTAAACAATTATTGACGCTGAGGCACGAAAGCGTGGGGATCAAACA	Cluster_904	130	0	0	0	0	0	0	0	0	3	0	0	0	0	0	0	0	0	0	36	0	0	0	0	0	17	74	0	0	0	0	0	0	0	0	0	0	0	0	0
na	Bacteria;Acidobacteria;Blastocatellia (Subgroup 4);Blastocatellales;Blastocatellaceae;Blastocatella;unknown species	multi-subject	99.2	99.6015936255	2e-125	251	M03930:80:000000000-BJ75H:1:1103:21793:8715	TACGTAGGGACCAAGCGTTGTTCGGATTTACTGGGCGTAAAGGGCGCGTAGGCGGCAATTCAAGTCACTTGTGAAATCTCTGAGCTTAACTCAGAACGGTCAAGTGATACTGCTTTGCTAGAGTACAGAAGGGGCAATCGGAATTCTTGGTGTAGCGGTGAAATGCGTAGATATCAAGAGGAACACCTGAGGTGAAGACGGGTTGCTGGGCTGATACTGACGCTGAGGCGCGAAAGCGTAGGGAGCAAACA	Cluster_905	202	20	0	0	0	0	0	0	0	0	3	0	0	0	0	0	0	0	0	0	2	0	0	5	0	0	0	0	0	0	0	0	0	0	0	0	0	0	0	0
na	Bacteria;Planctomycetes;Planctomycetacia;Isosphaerales;Isosphaeraceae;Candidatus Nostocoida;Candidatus Nostocoida acidiphila	JQ067914.1.1337	99.21	100.0	2e-126	252	M03930:134:000000000-C6PCP:1:1101:6587:23268	GACGAACCGTGCGAACGTTATTCGGAATCACTGGGCTTAAAGCGCGTGTAGGCGGGTGGGAACGTCGGCCGCTGAAATCCCCCGGCTCAACCGGGGAAGGGGCGCCGAAACGGCCGGCCTGGAGGAACGTAGGGGGAGCTGGAACTTCCGGTGGAGCGGTGAAATGCGTTGAGATCGGAAGGAACGCCCGTGGCGAAAGCGAGCTCCTGGACGTTTTCTGACGCTGAGACGCGAAAGCCAGGGGAGCGAACG	Cluster_908	134	0	0	0	0	0	0	0	32	0	0	29	0	0	0	0	0	0	0	0	0	0	0	0	0	8	0	0	0	0	0	0	0	0	0	0	0	0	0	0
na	Bacteria;Planctomycetes;Planctomycetacia;Pirellulales;Pirellulaceae;unknown genus;unknown species	AB179521.1.1464	95.76	94.0239043825	3e-104	236	M03930:134:000000000-C6PCP:1:1101:27028:14048	TACGTAGGATGCAAGCGTTGTCCGGAATTATTGGGCGTAAAGGGCGCGCAGGCGGCCCATCAAGTCAGATGTGAAATAGCTCGGCTTAACCGGGCGGGGTCATTTGAAACTGATGAGCTAGAGTGCAGGAGAGGTCAGTAGAATTCCCGGTGTAGTGGTGAAATGCGTAGAGATCGGGAGGAATACCAGTGGCGAAGGCGGCTGACTGGCCTGCAACTGACGCTGAGGCGCGAAGGCTAGGGGAGCGAACA	Cluster_911	132	0	0	0	0	0	0	0	0	0	0	0	29	0	0	0	0	0	42	0	0	0	0	0	0	0	0	0	0	0	0	0	0	0	0	35	0	0	0	0
na	Bacteria;Acidobacteria;Blastocatellia (Subgroup 4);Blastocatellales;Blastocatellaceae;Aridibacter;Multi-affiliation	multi-subject	98.8	99.6015936255	9e-124	251	M03930:80:000000000-BJ75H:1:1109:19209:6251	TACGTAGGGACCAAGCGTTGTTCGGATTTACTGGGCGTAAAGGGCGCGTAGGCGGCAATTCAAGTCAGCTGTGAAATCTCCGAGCTTAACTCGGAACGGTCAGCTGATACTGCTTTGCTAGAGTGCAGAAGGGGCAATCGGAATTCTTGGTGTAGCGGTGAAATGCGTAGATATCAAGAGGAACACCTGAGGTGAAGACGGGTTGCTGGGCTGACACTGACGCTGAGGCGCGAAAGCGTAGGGAGCAAACA	Cluster_912	275	6	0	0	0	0	2	0	0	0	0	0	0	0	0	0	0	0	0	0	0	0	0	0	0	0	0	0	0	0	0	0	0	0	0	0	0	0	0	0
na	Bacteria;Actinobacteria;Thermoleophilia;Solirubrobacterales;Solirubrobacteraceae;Solirubrobacter;unknown species	multi-subject	multi-identity	100.0	3e-114	multi-alignment-lg	M03930:134:000000000-C6PCP:1:1101:8284:11567	TACGTAGGGGGCAAGCGTTGTCCGGAATTATTGGGCGTAAAGCGCGTGTAGGCGGTTCGGTTAGTCCGCTGTGAAAGTCCGGGGCTCAACCCCGGAAAGCCGGTGGATACTGTCGAACTAGAGTGCGGAAGAGGCGAGTGGAATTCCTGGTGTAGCGGTGAAATGCGCAGATATCAGGAGGAACACCAATTGCGAAGGCAGCTCGCTGGGACGTTACTGACGCTGAGACGCGAAAGCGTGGGGAGCAAACA	Cluster_913	355	2	0	0	0	0	0	0	0	0	0	0	0	0	64	0	0	0	0	0	181	0	0	48	0	0	0	0	0	0	0	0	0	34	0	0	0	0	0	0
na	Bacteria;Planctomycetes;Planctomycetacia;Planctomycetales;Schlesneriaceae;unknown genus;unknown species	FR667308.1.1219	94.84	100.0	1e-107	252	M03930:134:000000000-C6PCP:1:1101:6027:7827	TACGAACTGTGCGAACGTTATTCGGAATCACTGGGCTTAAAGGGTGCGTAGGCGGTGCTTTTAGTCAGGTGTGAAATCCCCCGGCTCAACCGGGGAACTGCGCTTGAGACTGGAGTGCTGGAGTGAGGTAGGGGTGTGTGGAACTTCCGGTGGAGCGGTGAAATGTGTAGATATCGGAAGGAACGCCTGTGGCGAAAGCGACACACTGGGCCTTGTCTGACGCTGAGGCACGAAAGCCAGGGTAGCGAACG	Cluster_914	131	0	0	0	0	0	0	0	0	0	0	0	0	0	0	0	0	0	0	0	118	0	0	0	0	0	0	0	0	0	0	0	0	0	0	0	0	0	0	0
na	Bacteria;Proteobacteria;Gammaproteobacteria;Enterobacteriales;Enterobacteriaceae;Multi-affiliation;Multi-affiliation	multi-subject	97.61	100.0	3e-119	251	M03930:134:000000000-C6PCP:1:1101:13511:9659	TACGGAGGGTGCAAGCGTTAATCGGAATAACTGGGCGTAAAGGGCACGCAGGCGGTTTGTTAAGTCAGATGTGAAATCCCCGAGCTTAACTTGGGAATGGCATTTGAAACTGGGAAGCTAGAGTCTTGTAGAGGGGGGTAGAATTCCAGGTGTAGCGGTGAAATGCGTAGAGATCTGGAGGAATACCGGTGGCGAAGGCGGCCCCCTGGACAAAGACTGACGCTGAGGTGCGAAAGCGTGGGGAGCAAACA	Cluster_917	133	0	0	0	0	0	0	0	0	0	0	0	0	0	0	0	0	0	0	0	0	0	0	0	0	0	0	0	0	0	0	0	0	0	0	0	0	0	133	0
na	Bacteria;Bacteroidetes;Bacteroidia;Cytophagales;Spirosomaceae;Spirosoma;unknown species	JF176230.1.1340	98.01	100.0	6e-121	251	M03930:134:000000000-C6PCP:1:1102:17298:10904	TACGGAGGGTGCAAGCGTTGTCCGGATTTATTGGGTTTAAAGGGTGCGTAGGTGGCGTCTTAAGTCTGGTTTGAAAGCTGGTGGCTCAACCATCAGATGTGGCTGGAAACTGGGGCGCTTGAATGGGGTAGCGGTAGCCGGAATGGGTCATGTAGCGGTGAAATGCATAGATATGACCCGGAACACCGATTGCGAAGGCAGGCTACTGGGCCCTGATTGACACTGAGGCACGAGAGCATGGGTAGCGAACA	Cluster_919	147	0	0	0	0	0	0	0	0	0	0	0	0	0	0	0	0	0	0	0	0	0	0	0	0	0	0	0	0	0	0	0	0	0	0	0	0	0	0	0
na	Bacteria;Actinobacteria;Actinobacteria;Corynebacteriales;Mycobacteriaceae;Mycobacterium;unknown species	multi-subject	100.0	100.0	3e-129	251	M03930:134:000000000-C6PCP:1:2103:6664:19350	TACGTAGGGTGCGAGCGTTGTCCGGAATTACTGGGCGTAAAGAGCTCGTAGGTGGTTTGTCGCGTTGTTCGTGAAAACCTGAGGCTTAACCTTGGGCGTGCGGGCGATACGGGCAGACTGGAGTACTGCAGGGGAGACTGGAATTCCTGGTGTAGCGGTGGAATGCGCAGATATCAGGAGGAACACCGGTGGCGAAGGCGGGTCTCTGGGCAGTAACTGACGCTGAGGAGCGAAAGCGTGGGGAGCGAACA	Cluster_920	138	0	0	0	0	0	0	0	0	0	0	0	0	0	0	0	5	0	0	0	3	0	0	0	0	0	0	0	0	15	0	0	0	0	0	0	0	0	0	0
na	Bacteria;Bacteroidetes;Bacteroidia;Cytophagales;Spirosomaceae;Spirosoma;unknown species	JF174966.1.1340	92.86	100.0	3e-99	252	M03930:80:000000000-BJ75H:1:2102:26365:7140	TACGGAGGGTGCGAGCGTTGTCCGGATTTATTGGGTTTAAAGGGTGCGTAGGTGGCTTTTTAAGTCTGGTTTGAAAGCGGGTGGCTCAACCATCCGATGTGGCTGGAAACTGGGGAGCTGGAATGCGGGAGCGGTAGCTGGAACGGGTCATGTAGCGGTGAAATGCATAGAGATGACCCAGAACCCCGATTGCGAAGGCAGGCTACTGGTCCGTGATTGACACTGAGGCACGAGAGCATGGGTAGCCAACA	Cluster_921	132	2	0	0	0	0	40	0	0	0	0	0	30	0	0	0	0	0	0	0	0	0	0	0	0	0	0	0	0	0	0	0	0	0	0	0	0	0	0	0
na	Bacteria;Bacteroidetes;Bacteroidia;Cytophagales;Spirosomaceae;Spirosoma;Spirosoma sp.	LC221822.1.1424	93.63	100.0	1e-102	251	M03930:80:000000000-BJ75H:1:1104:12467:9625	TACGGAGGGTGCGAGCGTTGTCCGGATTTATTGGGTTTAAAGGGTGCGTAGGCGGTGTCCTAAGTCTGATTTGAAAGCTGGTGGCTCAACCATCAGATGTGGTTGGAAACTGGGGCACTTGAATCGGTTGGCGGTCGCTGGAACGGGTCATGTAGCGGTGAAATGCATAGAGATGACCCAGAACCCCGATTGCGAAGGCAGGCGACCAGGACCGGATTGACGCTGAGGCACGAGAGCATGGGTAGCCAACA	Cluster_922	128	0	0	0	0	0	0	0	0	0	0	0	0	0	0	0	0	0	0	0	0	0	0	0	0	0	0	0	0	0	0	0	0	0	0	0	0	0	0	0
na	Bacteria;Actinobacteria;Thermoleophilia;Solirubrobacterales;67-14;unknown genus;unknown species	multi-subject	98.01	100.0	6e-121	251	M03930:134:000000000-C6PCP:1:1103:20350:21269	TACGTAGGGAGCAAGCGTTGTCCGGAATCATTGGGCGTAAAGCGCGCGTAGGCGGCCCGGTAAGTCCGTTGTGAAAGTCAAAGGCTCAACCTTTGAAAGCCGATGGATACTGCCGGGCTAGAGTCCGGAAGAGGCGAGTGGAACTCCTGGTGTAGCGGTGGAATGCGCAGATATCAGGAAGAACACCTATAGCGAAGGCAGCTCGCTGGGACGGTACTGACGCTGAGGCGCGAAAGCGTGGGGAGCGAACA	Cluster_924	176	0	0	0	0	0	2	0	0	0	0	0	0	0	40	0	0	0	0	0	0	0	0	27	0	0	0	0	0	0	0	0	0	0	0	0	0	0	0	0
na	Bacteria;Proteobacteria;Alphaproteobacteria;Rhizobiales;Beijerinckiaceae;Methylobacterium;unknown species	multi-subject	96.81	100.0	6e-116	251	M03930:134:000000000-C6PCP:1:1104:3944:16924	TACGAAGGGGGCTAGCGTTGCTCGGAATCACTGGGCGTAAAGGGCGCGTAGGCGGCCTGATAAGTCGGGGGTGAAAGCCCGTGGCTCAACCACGGAACGGCCTTCGATACTGTTGGGCTTGAGTGTGGCAGAGGTCGGTGGAACTGCGAGTGTAGAGGTGAAATTCGTAGATATTCGCAAGAACACCAGTGGCGAAGGCGGCTCACTGGCCCGGAACTGACGCTGAGGTGCGAAAGCGTGGGGAGCAAACA	Cluster_930	168	0	6	0	0	0	0	0	90	0	7	0	0	0	0	0	5	0	0	0	2	0	0	0	0	0	0	2	0	2	0	1	0	0	0	0	3	0	0	0
na	Bacteria;Bacteroidetes;Bacteroidia;Chitinophagales;unknown family;unknown genus;unknown species	AJ007870.1.1432	95.63	100.0	6e-111	252	M03930:134:000000000-C6PCP:1:1103:2162:14526	TACGGAGGGTGCAAGCGTTATCCGGATTTACTGGGTTTAAAGGGTGCGTAGGCGGACTTTTAAGTCAAATGTGAAAGCTTGCAGCTCAACTGTAAGATTGCGTTTGATACTGGAAGTCTTGAATTTAGTAGAAGTGGGCGGAATACATCATGTAGCGGTGAAATGCTTAGATATGATGTAGAACACCGATTGCGAAGGCAGCTCGCTATGCTAATATTGACGCTGAGGCACGAAAGCGTGGGGATCAAACA	Cluster_934	136	0	0	0	0	0	0	0	0	0	0	0	0	13	0	0	0	0	0	0	0	0	0	0	0	0	49	0	0	0	37	0	0	0	0	37	0	0	0	0
na	Bacteria;Acidobacteria;Acidobacteriia;Solibacterales;Solibacteraceae (Subgroup 3);Bryobacter;unknown species	KT951717.1.1426	98.8	100.0	3e-124	251	M03930:134:000000000-C6PCP:1:1115:23718:15067	TACGTAGGCAGCAAGCGTTGTTCGGAATTACTGGGCGTAAAGAGTGTGTAGGCGGTGCTCTAAGTTCGGTGTGAAATCTCCCGGCTTAACTGGGAGGGTGCGCCGGAAACTGGAATGCTTGAGCGTGGGAGAGGAAAGCGGAATTCCTGGTGTAGCGGTGAAATGCGTAGATATCAGGAGGAACACCTGTGGTGTAGACAGCTTTCTGGACCATAGCTGACGCTGAGACACGAAAGCGTGGGTAGCAAACA	Cluster_936	136	0	0	0	0	0	0	0	0	0	0	0	0	0	0	0	0	0	0	0	0	0	0	0	0	0	0	0	0	0	0	0	0	0	0	0	4	0	0	0
na	Bacteria;Proteobacteria;Alphaproteobacteria;Rhizobiales;Beijerinckiaceae;unknown genus;unknown species	HM445065.1.1343	99.2	100.0	6e-126	251	M03930:134:000000000-C6PCP:1:2108:12925:3558	TACGAAGGGGGCTAGCGTTGTTCGGAATTACTGGGCGTAAAGCGCACGTAGGCGGATATTTAAGTCAGGGGTGAAATCCCGGGGCTCAACCCCGGAACTGCCTTTGATACTGGGGATCTCGAGTCCGGGAGAGGTGAGTGGAACTGCGAGTGTAGAGGTGAAATTCGTAGATATTCGCAAGAACACCAGTGGCGAAGGCGGCTCACTGGCCCGGAACTGACGCTGAGGTGCGAAAGCGTGGGGAGCAAACA	Cluster_937	134	1	0	0	2	0	5	0	0	0	3	0	0	0	0	0	7	0	4	0	6	0	0	7	0	0	0	1	0	0	0	1	0	0	0	2	6	0	0	0
na	Bacteria;Proteobacteria;Alphaproteobacteria;Rhizobiales;Xanthobacteraceae;unknown genus;unknown species	multi-subject	98.41	100.0	1e-122	multi-alignment-lg	M03930:134:000000000-C6PCP:1:1105:10423:15379	TACGAAGGGGGCTAGCGTTGCTCGGAATCACTGGGCGTAAAGCGCACGTAGGCGGGTCGTTAAGTCAGGGGTGAAATCCCGGAGCTCAACTCCGGAACTGCCTTTGATACTGGCGACCTTGAGTTCGGGAGAGGTGAGTGGAACTGCGAGTGTAGAGGTGAAATTCGTAGATATTCGCAAGAACACCAGTGGCGAAGGCGGCTCACTGGCCCGAAACTGACGCTGAGGTGCGAAAGCGTGGGGAGCAAACA	Cluster_940	135	0	0	0	0	0	0	0	0	0	0	0	29	0	0	0	0	0	0	0	0	0	0	0	0	0	0	0	0	0	0	0	0	0	0	0	0	0	0	0
na	Bacteria;Omnitrophicaeota;unknown class;unknown order;unknown family;unknown genus;unknown species	AB661600.1.1467	98.41	100.0	1e-122	251	M03930:134:000000000-C6PCP:1:1101:7250:10611	GACAGAGGTGGCAAGCGTTGTTCGGATTCATTGGGTGTAAAGGGTCCGTAGGTGGTCTAGCAAGTCTGATGTGAAATCCCATGGCTCAACCGTGGAACTGCATTGGAAACTGTTGGACTTGAGTACCGCAGAGGTAAAGGGAATTCCCGGTGTAAGGGTGAAATCTGTAGATATCGGGAGGAACACCAGTGGCGAAGGCGCTTTACTGGGCGGTTACTGACACTGAGGGACGAAAGCAAGGGGAGCAAACA	Cluster_941	125	0	0	0	0	0	0	0	0	0	0	0	0	0	0	0	0	0	0	0	0	0	0	0	0	0	0	0	0	0	0	0	0	0	0	0	0	0	0	125
na	Bacteria;Proteobacteria;Alphaproteobacteria;Acetobacterales;Acetobacteraceae;Multi-affiliation;Multi-affiliation	multi-subject	97.61	100.0	3e-119	251	M03930:80:000000000-BJ75H:1:1110:15279:7615	TACGAAGGGGGCTAGCGTTGCTCGGAATGACTGGGCGTAAAGGGCGCGTAGGCGGTTCACACAGTCAGGCGTGAAATTCCTGGGCTTAACCTGGGGGCTGCGTTTGATACGTGTGGGCTAGAGTGGGGAAGAGGGTCGTGGAATTCCCAGTGTAGAGGTGAAATTCGTAGATATTGGGAAGAACACCGGTGGCGAAGGCGGCGACCTGGTCCTTGACTGACGCTGAGGCGCGAAAGCGTGGGGAGCAAACA	Cluster_943	139	9	0	0	0	0	18	0	0	0	11	0	0	0	0	0	0	0	24	0	0	0	0	14	0	0	0	0	0	0	0	0	0	0	0	0	0	0	0	0
na	Bacteria;Actinobacteria;Acidimicrobiia;Microtrichales;Ilumatobacteraceae;unknown genus;unknown species	JX098565.1.1337	98.41	100.0	3e-123	252	M03930:134:000000000-C6PCP:1:1101:11016:4986	TACGTAGGGTGCAAGCGTTGTCCGGATTTATTGGGCGTAAAGAGCTCGTAGGCGGTTTAGAAAGTCAGGTGTGAAACCTCCAGGCTCAACCTGGAGACGCCACTTGATACTTCTATGACTTGAGTTCGGTAGGGGACCATGGAATTCCTGGTGTAGCGGTGAAATGCGCAGATATCAGGAGGAACACCGATGGCGAAGGCAGTGGTCTGGGCCGATACTGACGCTGAGGAGCGAAAGCGTGGGGAGCGAACA	Cluster_944	263	1	0	0	0	0	0	0	0	0	7	0	118	0	0	0	0	0	17	0	0	0	0	14	0	0	0	0	0	0	0	0	0	0	0	0	0	0	0	0
na	Bacteria;Proteobacteria;Alphaproteobacteria;Acetobacterales;Acetobacteraceae;Belnapia;Multi-affiliation	multi-subject	99.2	100.0	6e-126	251	M03930:134:000000000-C6PCP:1:1112:18298:20654	TACGAAGGGGGCTAGCGTTGCTCGGAATTACTGGGCGTAAAGGGCGCGTAGGCGGCGGTGTTAGTCAGGCGTGAAATTCCTGGGCTCAACCTGGGGACTGCGCTTGAGACGGCATTGCTTGAGGGTGGAAGAGGCTCGCGGAATTCCCAGTGTAGAGGTGAAATTCGTAGATATTGGGAAGAACACCGGTGGCGAAGGCGGCGAGCTGGTCCATTACTGACGCTGAGGCGCGACAGCGTGGGGAGCAAACA	Cluster_945	140	0	0	0	0	0	0	0	7	0	0	0	0	0	0	0	0	0	0	0	0	0	0	0	0	0	0	0	0	0	0	0	0	0	0	0	0	0	0	0
na	Bacteria;Bacteroidetes;Bacteroidia;Sphingobacteriales;Sphingobacteriaceae;Mucilaginibacter;unknown species	FJ466361.1.1429	99.2	100.0	6e-126	251	M03930:134:000000000-C6PCP:1:1101:23695:7344	TACGGAGGATCCGAGCGTTATCCGGATTTATTGGGTTTAAAGGGTGCGTAGGCGGCCTTGTAAGTCAGGGGTGAAAGACGGTAGCTTAACTATCGCAGTGCCTTTGATACTGCAGGGCTTGAATGTACTTGAGGTAGGCGGAATGTGACAAGTAGCGGTGAAATGCATAGATATGTCACAGAACACCAATTGCGAAGGCAGCTTACTAAAGTATGATTGACGCTGAGGCACGAAAGCGTGGGGATCAAACA	Cluster_946	127	0	0	0	0	0	0	0	0	0	0	0	0	0	0	0	0	0	0	0	56	0	0	0	0	0	0	0	0	0	0	0	0	0	0	0	0	0	0	0
na	Bacteria;Actinobacteria;Actinobacteria;Propionibacteriales;Nocardioidaceae;Nocardioides;unknown species	KF037464.1.1493	98.01	100.0	6e-121	251	M03930:134:000000000-C6PCP:1:1108:13000:9923	TACGTAGGGTCCGAGCGTTGTCCGGAATTATTGGGCGTAAAGGGCTCGTAGGCGGTTTGTCGCGTCGGGAGTGAAATTCCACAGCTTAACTGTGGACTTGCTTTCGATACGGGCAGACTTGAGGCATTCAGGGGAGAACGGAATTCCTGGTGTAGCGGTGAAATGCGCAGATATCAGGAGGAACACCGGTGGCGAAGGCGGTTCTCTGGGAATGTCCTGACGCTGAGGAGCGAAAGTGTGGGGAGCGAACA	Cluster_948	145	0	0	0	0	0	0	0	0	0	0	0	30	0	0	0	0	0	0	0	34	0	0	0	0	0	0	0	0	0	0	0	0	0	0	0	15	0	0	0
na	Bacteria;Verrucomicrobia;Verrucomicrobiae;Chthoniobacterales;Chthoniobacteraceae;LD29;unknown species	EF516822.1.1479	92.4	99.6015936255	5e-97	250	M03930:80:000000000-BJ75H:1:1105:28010:18918	TACAGAGGTCTCAAGCGTTGTTCGGATTCATTGGGCGTAAAGGGAGCGTAGGCGGTCGGGTAAGTCGGATGTGAAATCCTGGGGCTCAACCTCAGAACTGCATTCGATACTGCTTGGCTAGAGGACTGGAGAGGTGAGTGGAATTCACGGTGTAGCAGTGAAATGCGTAGATATCGGAAGGAACACCAGTGGCGAAGGCGACTTCCTGGACCAATACTGACACTGAGGCGCGAAAGCGTAGGGAGCAAACA	Cluster_949	354	10	0	0	0	0	0	0	0	0	0	0	0	0	0	0	0	0	0	0	0	0	0	0	0	0	0	0	0	0	0	0	0	0	0	0	0	0	0	0
na	Bacteria;Proteobacteria;Alphaproteobacteria;Sphingomonadales;Sphingomonadaceae;Sphingomonas;unknown species	EU133536.1.1303	97.21	100.0	1e-117	251	M03930:80:000000000-BJ75H:1:2114:25466:16750	TACGGAGGGAGCTAGCGTTGTTCGGAATTACTGGGCGTAAAGCGCACGTAGGCGGCTTTGTAAGTTAGAGGTGAAAGCCTGGGGCTCAACTCCAGAATTGCCTTTAAGACTGCATCGCTTGAACACGAGAGAGGTGAGTGGAATTCCGAGTGTAGAGGTGAAATTCGTAGATATTCGCAAGAACACCAGTGGCGAAGGCGGCTCACTGGCCCGGAACTGACGCTGAGGTGCGAAAGCGTGGGGAGCAAACA	Cluster_952	202	1	3	0	0	0	16	0	0	0	0	0	0	0	3	0	5	0	3	0	22	0	0	1	0	0	0	3	0	0	0	1	0	0	0	1	2	0	0	0
na	Bacteria;Verrucomicrobia;Verrucomicrobiae;Chthoniobacterales;Chthoniobacteraceae;Chthoniobacter;unknown species	multi-subject	96.41	100.0	3e-114	251	M03930:134:000000000-C6PCP:1:1102:22758:5372	TACAGAGGTCTCAAGCGTTGTTCGGATTCATTGGGCGTAAAGGGTGCGTAGGCGGTGCCGTAAGTCAGATGTGAAATCCCGGGGCTTAACCCCGGAACTGCATTTGATACTGCGGTGCTCGAGGACTGGAGAGGAGATTGGAATTCACGGTGTAGCAGTGAAATGCGTAGATATCGTGAGGAAGACCAGTGGCGAAGGCGAATCTCTGGACAGTTCCTGACGCTGAGGCACGAAGGCCAGGGGAGCAAACG	Cluster_953	121	0	0	0	0	0	64	0	0	0	0	0	0	0	0	0	0	0	0	0	0	0	0	0	0	0	0	0	0	0	0	0	0	0	0	0	0	0	0	0
na	Bacteria;Chloroflexi;Chloroflexia;Thermomicrobiales;JG30-KF-CM45;unknown genus;Multi-affiliation	multi-subject	multi-identity	multi-coverage	2e-80	multi-alignment-lg	M03930:134:000000000-C6PCP:1:1101:10251:1951	GACGTAGGAGGCAAGCGTTGTCCGGAGTTACTGGGCGTAAAGCGCGCGCAGGCGGCCCTGTACGCTGCCGGTGAAAGCTCCCGGCTCACCTGGGAGAGGTTCGGCAGTACGGCAGGGCTTGAGGGCGGTAGAGGGTGGTGGAATTCCCGGTGTAGTGGTGAAATGCGTAGAGATCGGGAGGAACACCCGTAGCGAAGGCGGCCACCTGGGCCGGCCCTGACGCTGAGGCGCGAAGGCCAGGGGAGCGAACG	Cluster_956	120	0	0	0	0	0	0	0	0	0	0	0	0	0	0	0	0	0	0	0	0	0	0	0	0	119	0	0	0	0	0	0	0	0	0	0	0	0	0	0
na	Bacteria;Planctomycetes;Planctomycetacia;Gemmatales;Gemmataceae;Fimbriiglobus;metagenome	FPLL01008809.8.1479	98.8	100.0	3e-124	251	M03930:134:000000000-C6PCP:1:1101:23354:10795	GACGAACCGCCCGAACGTTATTCGGAATCACTGGGCTTAAAGGGAGCGTAGGCGGGCTGCCAAGTCCGGGGTGAAATCCTCCAGCTTAACTGGAGAACTGCCTCGGATACTGGAAGTCTCGAGGAGGATAGGGGCAAGCGGAACCGTGGGTGGAGCGGTGAAATGCGTTGATATCCATGGGAACTCCGGTGGCGAAGGCGGCTTGCTGGATCCTTTCTGACGCTGAGGCTCGAAAGCCAGGGGAGCAAACG	Cluster_959	128	0	0	0	0	0	0	0	0	0	0	0	0	0	0	98	0	0	0	2	0	0	0	0	0	0	0	0	0	0	0	0	0	0	0	0	0	0	0	0
na	Bacteria;Actinobacteria;Actinobacteria;Multi-affiliation;Multi-affiliation;Multi-affiliation;Multi-affiliation	multi-subject	multi-identity	100.0	3e-104	multi-alignment-lg	M03930:134:000000000-C6PCP:1:1107:16298:8631	TACGTAGGGGGCAAGCGTTGTCCGGATTTATTGGGCGTAAAGAGCTCGTAGGTGGTCTGTCGCGTCCGCTGTGAAAATCCAAGGCTTAACCTTGGACCTGCAGTGGATACGGGCAGACTAGAGCGCGGTAGGGGAGACTGGAATTCCTGGTGTAGCGGTGGAATGCGCAGATATCAGGAGGAACACCGGTGGCGAAGGCGGGTCTCTGGGCCGTTGCTGACACTGAGGAGCGAAAGCGTGGGGAGCGAACA	Cluster_960	175	3	0	0	0	0	0	0	0	0	0	0	0	0	0	0	0	0	0	0	0	0	0	16	0	0	0	0	0	0	0	0	0	0	0	0	17	0	0	0
na	Bacteria;Planctomycetes;Planctomycetacia;Isosphaerales;Isosphaeraceae;Singulisphaera;unknown species	multi-subject	99.21	100.0	2e-126	multi-alignment-lg	M03930:80:000000000-BJ75H:1:2117:19721:11831	GACGAACCGTGCGAACGTTATTCGGAATCACTGGGCTTAAAGCGCGTGTAGGCGGGCCGCCGCGTCGGCTGCTGAAATCCCCCGGCTCAACCGGGGAACGGGCACCGATACGGGCGGCCTCGAGGGGGGTAGGGGGGCCTGGAACTTCCGGTGGAGCGGTGAAATGCGTTGAGATCGGAAGGAACGCCCGTGGCGAAAGCGAGGCCCTGGACCCTTTCTGACGCTGAGACGCGAAAGCCAGGGGAGCGAACG	Cluster_962	149	4	0	0	0	0	0	0	5	0	0	0	0	0	0	0	0	0	0	0	0	0	0	0	0	0	0	0	0	0	0	0	0	0	0	52	0	0	0	0
na	Bacteria;Planctomycetes;Planctomycetacia;Gemmatales;Gemmataceae;unknown genus;unknown species	GQ262993.1.1463	95.22	100.0	7e-110	251	M03930:134:000000000-C6PCP:1:1101:16450:3857	GACGAACCGTGCGAACGTTGTTCGGAATCACTGGGCTTAAAGGGCGCGTAGGCGGGTTTGCAAGTCTGTGGTGAAAGCCTCCAGCTTAACTGGAGAAGTGCCGTGGATACTGCAAATCTTGAGGAGGGTAGGGGCATCTGGAACGGTCGGTGGAGCGGTGAAATGCGTTGATATCGACCGGAACTCCGGTGGCGAAGGCGAGGTGCTGGACCCTTTCTGACGCTGAGGCGCGAAAGCCAGGGGAGCGAACG	Cluster_963	184	0	0	0	0	0	0	0	0	0	0	0	0	0	0	0	0	0	0	0	0	0	0	0	0	137	0	0	0	0	0	0	0	0	0	0	0	0	0	0
na	Bacteria;Planctomycetes;Phycisphaerae;Tepidisphaerales;WD2101 soil group;unknown genus;unknown species	EF019225.1.1363	99.2	100.0	6e-126	251	M03930:80:000000000-BJ75H:1:1103:11706:10213	GACAGAGGTGCCGAGCGTTAGGCGGAATCACTGGGCTTAAAGCGTGTGTAGGCGGGCCGTTAAGTGCCTTGTGAAATCCCCCGGCTCAACCGGGGAACGGCTGGGCATACTGGCGGCCTTGAGTCACTCAGGGGTCAGCGGAACAAACGGTGGAGCGGTGAAATGCGTAGATATCGTTTGGAACGCCGACGGCGAAAGCAGCTGACTGGGAGTGATCTGACGCTGAGACACGAAAGCCAGGGGAGCGAACG	Cluster_964	161	8	0	0	0	0	0	0	0	0	0	0	0	0	0	0	0	0	0	0	0	0	0	0	0	0	0	0	0	0	0	0	0	0	0	71	0	0	0	0
na	Bacteria;Proteobacteria;Alphaproteobacteria;Sphingomonadales;Sphingomonadaceae;Sphingomonas;metagenome	FPLL01001633.15.1481	93.25	100.0	6e-101	252	M03930:80:000000000-BJ75H:1:1110:18812:14832	TACAGAGAGTGCAAGCGTTAATCGGAATTATTGGGCGTAAAGCGCACGTAGGCGGCTTTGTAAGTTAGAGGTGAAAGCCTGGAGCTCAACTCCAGAACTGCCTTTAAGACTGCATCGCTTGAATCCAGGAGAGGTGAGTGGAATTCCGAGTGTAGAGGTGAAATTCGTAGATATCGGAAGGAACACCAGTGGCGAAGGCGACTTCCTGGACCAATACTGACACTGAGGCGCGAAAGCGTAGGGAGCAAACA	Cluster_966	156	12	0	0	0	0	0	0	0	0	0	0	0	0	0	0	0	0	0	0	0	0	0	0	0	0	0	0	0	0	0	0	0	0	0	0	0	0	0	0
na	Bacteria;Bacteroidetes;Bacteroidia;Chitinophagales;Chitinophagaceae;Ferruginibacter;unknown species	EU133701.1.1298	96.81	100.0	6e-116	251	M03930:80:000000000-BJ75H:1:1104:19490:7247	TACGGAGGGTGCAAGCGTTATCCGGATTCACTGGGTTTAAAGGGTGCGTAGGCGGGCGAGTAAGTCAGTGGTGAAATCTGTGGGCTTAACCCACAAACTGCCATTGATACTATTTGTCTTGAATGGCGTGGAGGTGAGCGGAATATGTCATGTAGCGGTGAAATGCTTAGATATGACATAGAACACCAATTGCGAAGGCAGCTCACTACACGTTGATTGACGCTGAGGCACGAAAGCGTGGGGATCAAACA	Cluster_968	161	11	0	0	0	0	0	0	0	0	0	0	0	0	0	0	0	0	0	0	0	0	0	0	0	0	0	0	0	0	0	0	0	0	0	0	0	0	0	0
na	Bacteria;Proteobacteria;Gammaproteobacteria;Multi-affiliation;Multi-affiliation;Multi-affiliation;Multi-affiliation	multi-subject	100.0	100.0	3e-129	251	M03930:134:000000000-C6PCP:1:1101:21362:16066	TACGGAGGGTGCAAGCGTTAATCGGAATTACTGGGCGTAAAGCGCACGCAGGCGGTTTGTTAAGTCAGATGTGAAATCCCCGGGCTCAACCTGGGAACTGCATCTGATACTGGCAAGCTTGAGTCTCGTAGAGGGGGGTAGAATTCCAGGTGTAGCGGTGAAATGCGTAGAGATCTGGAGGAATACCGGTGGCGAAGGCGGCCCCCTGGACGAAGACTGACGCTCAGGTGCGAAAGCGTGGGGAGCAAACA	Cluster_969	127	0	0	0	0	0	0	0	0	0	0	0	0	29	0	0	40	0	0	0	0	0	0	0	0	0	0	0	0	0	16	0	0	22	0	0	0	0	0	0
na	Bacteria;Bacteroidetes;Bacteroidia;Chitinophagales;Chitinophagaceae;unknown genus;unknown species	multi-subject	multi-identity	100.0	3e-94	multi-alignment-lg	M03930:80:000000000-BJ75H:1:1105:23506:4165	TACGGAGGGTGCAAGCGTTATCCGGATTTACTGGGTTTAAAGGGTGTGTAGGCGGGCTGTTAAGTCAGAGGTGAAATCCTGAGGCTCAACCTCAGAACTGCCCCTGATACTAATAGTCTTGAATACTGATGAGGTGGGCGGAACGGGTCATGTAGCGGTGAAATGCTTAGAGATGACCCGGAACACCGATTGCGAAGGCAGCTCACTGGGCAGTTATTGACGCTGAGGCACGAAAGCGTGGGGATCAAACA	Cluster_972	137	0	0	0	0	0	0	0	0	0	0	0	0	0	0	0	0	0	0	0	0	0	0	0	0	0	0	0	0	0	0	0	0	0	0	0	0	0	0	0
na	Bacteria;Proteobacteria;Alphaproteobacteria;Rhizobiales;Rhizobiaceae;Allorhizobium-Neorhizobium-Pararhizobium-Rhizobium;unknown species	GQ054602.1.1302	100.0	100.0	3e-129	251	M03930:134:000000000-C6PCP:1:1109:13923:8601	TACGAAGGGGGCTAGCGTTGTTCGGAATTACTGGGCGTAAAGCGCACGTAGGCGGACATTTAAGTCAGGGGTGAAATCCCAGAGCTCAACTCTGGAACTGCCTTTGATACTGGGTGTCTTGAGTGTGGAAGAGGTAAGTGGAATTGCGAGTGTAGAGGTGAAATTCGTAGATATTCGCAGGAACACCAGTGGCGAAGGCGGCTTACTGGTCCACAACTGACGCTGAGGTGCGAAAGCGTGGGGAGCAAACA	Cluster_973	138	1	0	0	0	0	15	0	0	0	0	0	0	0	0	0	0	0	53	0	0	0	0	0	0	0	0	0	0	0	0	0	0	0	0	0	0	0	1	0
na	Bacteria;Verrucomicrobia;Verrucomicrobiae;Verrucomicrobiales;Rubritaleaceae;Luteolibacter;unknown species	multi-subject	99.6	100.0	1e-127	251	M03930:134:000000000-C6PCP:1:1106:3793:6538	TACGAAGGTCCCGAGCGTTGTTCGGAATCACTGGGCGTAAAGGGAGCGTAGGCGGCGTGGTAAGTCAGATGTGAAATCCCGGGGCTCAACCCCGGAACTGCATCCGATACTGCCGTGCTAGAGGATTGGAGAGGTAGCTGGAATTCTTGGTGTAGCAGTGAAATGCGTGGATATCAAGAGGAACACTCGTGGCGAAAGCGAGCTACTGGACAACTCCTGACGCTGAGGCTCGAAGGCTAGGGTAGCGAAAG	Cluster_974	114	0	0	0	0	0	0	0	0	1	0	0	0	3	0	0	0	10	0	0	0	0	0	0	0	0	35	0	0	0	25	0	6	0	0	0	0	0	0	0
na	Bacteria;Proteobacteria;Gammaproteobacteria;Betaproteobacteriales;Burkholderiaceae;Burkholderia-Caballeronia-Paraburkholderia;Multi-affiliation	multi-subject	98.41	100.0	1e-122	251	M03930:134:000000000-C6PCP:1:1118:20313:20082	TACGTAGGGTGCAAGCGTTGTCCGGAATTATTGGGCGTAAAGCGTGCGCAGGCGGTTCGCTAAGACCGATGTGAAATCCCCGGGCTTAACCTGGGAACTGCATTGGTGACTGGCGGGCTAGAGTATGGCAGAGGGGGGTAGAATTCCACGTGTAGCAGTGAAATGCGTAGAGATGTGGAGGAATACCGATGGCGAAGGCAGCCCCCTGGGCCAATACTGACGCTCATGCACGAAAGCGTGGGGAGCAAACA	Cluster_975	134	0	0	0	1	0	0	0	0	13	0	0	0	21	0	0	0	3	1	0	0	0	0	0	0	0	0	0	0	0	8	0	0	0	4	0	0	47	2	0
na	Bacteria;Acidobacteria;Acidobacteriia;Solibacterales;Solibacteraceae (Subgroup 3);Candidatus Solibacter;unknown species	multi-subject	97.21	100.0	1e-117	251	M03930:134:000000000-C6PCP:1:1101:7922:6491	TACGTAGGCAGCAAGCGTTGTTCGGAGTTACTGGGCGTAAAGGGTGTGTAGGCGGTTCTCTAAGTTTGGTGTGAAATCTCCCGGCTCAACCGGGAGGGTGCGCCGAAAACTGGAGGGCTAGAGTGTGGGATGGGTAAGTGGAATTCCTGGTGTAGCGGTGAAATGCGTAGATATCAGGAGGAACACCGGTGGTGTAGACGGCTTACTGGACCATAACTGACGCTGAGACACGAAAGCGTGGGTAGCAAACA	Cluster_977	128	0	0	0	0	0	0	0	0	0	0	0	0	0	0	0	0	0	0	0	0	0	0	0	0	0	0	0	0	0	0	0	0	0	0	127	0	0	0	0
na	Bacteria;Actinobacteria;Acidimicrobiia;Microtrichales;Microtrichaceae;IMCC26207;metagenome	multi-subject	100.0	100.0	7e-130	252	M03930:134:000000000-C6PCP:1:1102:13037:8685	TACGTAGGGGGCAAGCGTTGTCCGGAATCATTGGGCGTAAAGAGCTCGTAGGCGGTTCAGTAAGTCGGGTGTGAAAGCTCCGAGCTCAACTCGGAGAGGCCACTCGATACTGCTGTGACTAGAATCCAGTAGGGGAGTGTGGAACTCCTGGTGTAGCGGTGAAATGCGCAGATATCAGGAAGAACACCAGCGGCGAAGGCGGCACTCTGGGCTGGTATTGACGCTGAGGAGCGAAAGTGTGGGTAGCAAACA	Cluster_978	123	0	0	0	0	0	0	0	0	0	0	0	0	0	0	0	0	0	0	0	0	19	0	0	0	55	6	43	0	0	0	0	0	0	0	0	0	0	0	0
na	Bacteria;Proteobacteria;Gammaproteobacteria;Betaproteobacteriales;Burkholderiaceae;Burkholderia-Caballeronia-Paraburkholderia;unknown species	multi-subject	98.02	100.0	2e-121	252	M03930:134:000000000-C6PCP:1:1101:17378:19090	TACGGAGGGGGCTAGCGTTGTTCGGAATTACTGGGCGTAAAGCGTGCGCAGGCGGTTTGTTAAGACCGATGTGAAATCCCCGGGCTCAACCTGGGAACTGCATTGGTGACTGGCAGGCTTTGAGTATGGCAGAGGGGGGTAGAATTCCACGTGTAGCAGTGAAATGCGTAGAGATGTGGAGGAATACCGATGGCGAAGGCAGCCCCCTGGGCCAATACTGACGCTCATGCACGAAAGCGTGGGGAGCAAACA	Cluster_981	396	0	0	0	0	0	0	41	0	0	0	45	6	2	0	0	0	5	2	0	0	0	0	0	0	0	1	4	1	0	1	1	1	0	17	1	1	13	4	0
na	Bacteria;Proteobacteria;Alphaproteobacteria;Sphingomonadales;Sphingomonadaceae;Sphingomonas;Multi-affiliation	multi-subject	98.41	100.0	1e-122	251	M03930:80:000000000-BJ75H:1:2109:2901:16355	TACGGAGGGGGCTAGCGTTGTTCGGAATTACTGGGCGTAAAGCGCACGTAGGCGGCTTTGTAAGTTAGAGGTGAAAGCCTGGAGCTTAACTCCAGAACTGCCTTTGATACTGCATGGCTTGAATCCGAGAGAGGTGAGTGGAATTCCGAGTGTAGAGGTGAAATTCGTAGATATTCGGAAGAACACCAGTGGCGAAGGCGGCTCACTGGCTCGGTATTGACGCTGAGGTGCGAAAGCGTGGGGAGCAAACA	Cluster_983	140	1	0	0	0	0	0	0	0	0	0	0	0	0	0	0	0	0	0	0	0	0	0	0	0	0	0	0	0	0	0	0	0	0	0	0	0	0	0	0
na	Bacteria;Acidobacteria;Acidobacteriia;Solibacterales;Solibacteraceae (Subgroup 3);Bryobacter;unknown species	multi-subject	multi-identity	100.0	6e-121	multi-alignment-lg	M03930:134:000000000-C6PCP:1:1102:12412:9121	TACGTAGGCAGCAAGCGTTGTTCGGAATTACTGGGCGTAAAGAGTGTGTAGGCGGCAGGCTAAGTTCGGTGTGAAATCTCCCGGCTCAACCGGGAGGGTGCGCCGGAAACTGGCGTGCTCGAGCGTGGGAGAGGAAAGCGGAATTCCTGGTGTAGCGGTGAAATGCGTAGAGATCAGGAGGAACACCAGCGGTGTAGACGGCTTTCTGGACCATGGCTGACGCTGAGACACGAAAGCGTGGGGAGCAAACA	Cluster_984	119	0	67	0	0	0	0	0	0	0	30	0	18	0	0	0	0	0	0	0	0	0	0	0	0	0	0	0	0	0	0	0	0	0	0	0	0	0	0	0
na	Bacteria;Bacteroidetes;Bacteroidia;Cytophagales;Spirosomaceae;Fibrisoma;Multi-affiliation	multi-subject	96.02	100.0	1e-112	251	M03930:80:000000000-BJ75H:1:1104:18338:3981	TACGGAGGGTGCAAGCGTTGTCCGGATTTATTGGGTTTAAAGGGTGCGTAGGTGGTTTCGTAAGTCTGGTTTGAAAGCTGGTCGCTCAACGATCAGATGTGGCTGGAAACTGCGGGACTTGAATGTGGTAGCGGTAGCTGGAATGGGTCATGTAGCGGTGAAATGCATAGATATGACCCGGAACCCCGATTGCGAAGGCAGGCTACTGGGCCATGATTGACACTGAGGCACGAGAGCATGGGTAGCGAACA	Cluster_985	137	1	0	0	0	0	0	0	0	0	0	0	0	0	0	0	0	0	0	0	0	0	0	0	0	0	0	0	0	0	0	0	0	0	0	0	0	0	0	0
na	Bacteria;Proteobacteria;Alphaproteobacteria;Rhizobiales;Beijerinckiaceae;Methylobacterium;unknown species	JQ769805.1.1568	94.82	100.0	1e-107	251	M03930:80:000000000-BJ75H:1:2112:21957:9570	TACAGAGAGTGCAAGCGTTAATCGGAATTATTGGGCGTAAAGCGCGCGTAGGTGGATATTTAAGTCGGGGGTGAAAGCCTGTGGCTCAACCACAGAATGGCCTTCGATACTGGGACGCTTGAGTATGGTAGAGGTTGGTGGAACTGCGAGTGTAGAGGTGAAATTCGTAGATATTCGCAAGAACACCGGTGGCGAAGGCGGCCAACTGGACCATTACTGACGCTGAGGCGCGAAAGCGTGGGGAGCAAACA	Cluster_986	344	11	0	0	0	0	0	0	0	0	0	0	0	0	0	0	0	0	0	0	0	0	0	0	0	0	0	0	0	0	0	0	0	0	0	0	0	0	0	0
na	Bacteria;Proteobacteria;Gammaproteobacteria;Betaproteobacteriales;A21b;unknown genus;unknown species	multi-subject	97.12	96.812749004	3e-113	243	M03930:80:000000000-BJ75H:1:1103:6027:19631	TACAGAGAGTGCAAGCGTTAATCGGAATTACTGGGCGTAAAGCGTGCGTAGGCGGTTGCTCAAGTCCGTTGTGAAAGCCCCGGGCTTAACCTGGGAATGGCAGTGGAGACTAGGCGACTTGAATCTGGCAGAGGGGGGTGGAATGCCACGTGTAGCAGTGAAATGCGTAGAGATGTGGCGGAACACCGATGGCGAAGGCAGCCCCCTGGGTTGAGATTGACGCTCAGGCACGAAAGCGTGGGGAGCAAACA	Cluster_987	126	12	0	0	0	0	0	0	0	0	0	0	0	0	0	0	0	0	0	0	0	0	0	0	0	0	0	0	0	0	0	0	0	0	0	0	0	0	0	0
na	Bacteria;Bacteroidetes;Bacteroidia;Sphingobacteriales;AKYH767;unknown genus;Multi-affiliation	multi-subject	100.0	100.0	3e-129	251	M03930:134:000000000-C6PCP:1:1111:5425:5510	TACGGAGGATGCAAGCGTTATCCGGATTTACTGGGTTTAAAGGGTGCGTAGGCGGACGGGTCAGTCAGTGGTGAAAGCCTGTTGCTTAACAACAGAACGGCCATTGATACTGCTTGTCTTGAGTACAGTTGAGGTTGGCGGAATATGTCATGTAGTAGTGAAATACTTAGATATGACATAGAACACCGATTGCGAAGGCAGCTAGCTAAGCTGTTACTGACGCTGAGGCACGAAAGCGTGGGGAGCAAACA	Cluster_990	115	0	0	0	0	0	0	0	0	0	0	6	0	2	0	0	0	0	0	0	0	0	0	0	0	0	0	0	18	0	23	0	0	0	0	34	0	0	0	0
na	Bacteria;Actinobacteria;Actinobacteria;Frankiales;Multi-affiliation;Multi-affiliation;Multi-affiliation	multi-subject	97.12	96.812749004	3e-113	243	M03930:80:000000000-BJ75H:1:1116:6994:19165	TACAGAGAGTGCAAGCGTTAATCGGAATTATTGGGCGTAAAGAGCTCGTAGGCGGTCTGTCGCGTCGGCTGTGAAAACCTGGGGCTTAACTCCGGGCCTGCAGCCGATACGGGCAGACTAGAGTTCGGCAGGGGAGACTGGAATTCCTGGTGTAGCGGTGAAATGCGCAGATATCAGGAGGAACACCGGTGGCGAAGGCGGGTCTCTGGGCCGAAACTGACGCTGAGGAGCGAAAGCGTGGGGAGCAAACA	Cluster_991	238	3	0	0	0	0	0	0	0	0	0	0	0	0	0	0	0	0	0	0	0	0	0	0	0	0	0	0	0	0	0	0	0	0	0	0	0	0	1	0
na	Bacteria;Actinobacteria;Thermoleophilia;Solirubrobacterales;Solirubrobacteraceae;Solirubrobacter;Multi-affiliation	multi-subject	99.6	100.0	1e-127	251	M03930:134:000000000-C6PCP:1:1103:18363:7466	TACGTAGGGGGCTAGCGTTGTCCGGAATCATTGGGCGTAAAGCGCGTGTAGGCGGCCCGGTAAGTCCGCTGTGAAAGTCGGGGGCTCAACCCTCGGATGCCGGTGGATACTGTCGGGCTTGAGTACGGAAGAGGCGAGTGGAATTCCTGGTGTAGCGGTGAAATGCGCAGATATCAGGAGGAACACCAATTGCGAAGGCAGCTCGCTGGGACGTTACTGACGCTGAGACGCGAAAGCGTGGGGAGCAAACA	Cluster_993	142	0	0	0	0	0	0	0	0	0	0	0	0	0	0	0	0	0	0	0	0	0	0	0	0	0	0	22	0	0	0	0	0	0	0	0	29	0	0	0
na	Bacteria;Actinobacteria;Actinobacteria;Pseudonocardiales;Pseudonocardiaceae;Pseudonocardia;Pseudonocardia sp.	KF240732.1.1361	97.95	96.8253968254	4e-117	244	M03930:80:000000000-BJ75H:1:1101:21893:20205	TACAGAGAGTGCAAGCGTTAATCGGAATTATTGGGCGTAAAGAGCTCGTAGGCGGTGTGTCGCGTCGATCGTGAAAACTTTCAGCTTAACTGGGAGCTTGCGGTCGATACGGGCATCACTTGAGTTCGGCAGGGGAGACTGGAATTCCTGGTGTAGCGGTGAAATGCGCAGATATCAGGAGGAACACCGGTGGCGAAGGCGGGTCTCTGGGCCGATACTGACGCTGAGGAGCGAAAGCGTGGGGAGCGAACA	Cluster_994	147	2	0	0	0	0	0	0	0	0	0	0	0	0	0	0	0	0	0	0	0	0	0	0	0	0	0	0	0	0	0	0	0	0	0	0	0	0	0	0
na	Bacteria;Proteobacteria;Deltaproteobacteria;Oligoflexales;Oligoflexaceae;Oligoflexus;unknown species	HM278762.1.1355	99.6	100.0	1e-127	251	M03930:134:000000000-C6PCP:1:1101:14168:2861	TACGAAAGGACCAAGCGTTACTCGGAATCACTGGGCGTAAAGCGCGCGTAGGTGGCCTTGTATGTCGATTGTGAAAGCCCCGGGCTCAACCTGGGAACTGCAGTCGAAACTGCAAGGCTTGAATGTTGGAGAGGTTGGGGGAATACCTAGTGGAGAAGTGAAATTCGTAGAGATTAGGTGGAACACCAGAGGCGAAGGCGCCTGACTGGCCAAACATTGACGCTGAGGCGCGAAAGCGTGGGTAGCAAACA	Cluster_995	127	0	0	0	0	0	0	0	0	0	0	0	0	0	0	0	0	0	0	0	0	0	0	0	0	127	0	0	0	0	0	0	0	0	0	0	0	0	0	0
na	Bacteria;Bacteroidetes;Bacteroidia;Cytophagales;Spirosomaceae;Spirosoma;Spirosoma fluminis	LC148305.1.1438	95.24	100.0	3e-109	252	M03930:134:000000000-C6PCP:1:1105:10688:11898	TACGGAGGGTGCAAGCGTTGTCCGGATTTATTGGGTTTAAAGGGTGCGTAGGTGGTCTCTTAAGTCTGGTTTGAAAGCGGGTGGCTCAACCATTCGATGTGGCTGGAAACTGGGGGACTTGAATGGGTTGGCGGCTGCCGGAACGGGTCATGTAGCGGTGAAATGCATAGATATGACCCAGAACACCGATTGCGAAGGCAGGCAGCTAGGACCAGAATTGACACTGAGGCACGAGAGCATGGGTAGCCAACA	Cluster_996	242	2	0	0	0	0	18	0	0	0	0	0	0	0	0	0	0	0	14	0	30	0	0	0	0	0	0	0	0	0	0	0	0	0	0	0	0	0	0	0
na	Bacteria;Proteobacteria;Alphaproteobacteria;Sphingomonadales;Sphingomonadaceae;Sphingomonas;Multi-affiliation	multi-subject	100.0	100.0	3e-129	251	M03930:134:000000000-C6PCP:1:1112:5449:20670	TACGGAGGGGGCTAGCGTTGTTCGGAATTACTGGGCGTAAAGCGCACGTAGGCGGCTTTGTAAGTTAGAGGTGAAAGCCTGGAGCTCAACTCCAGAATTGCCTTTAAGACTGCATCGCTTGAATCGCGGAGAGGTGAGTGGAATTCCGAGTGTAGAGGTGAAATTCGTAGATATTCGGAAGAACACCAGTGGCGAAGGCGGCTCACTGGACGCGTATTGACGCTGAGGTGCGAAAGCGTGGGGAGCAAACA	Cluster_997	121	0	0	0	0	0	0	0	0	0	0	17	0	0	0	0	0	0	0	0	0	0	0	0	0	0	0	0	0	0	0	60	0	0	0	0	0	0	0	0
na	Bacteria;Acidobacteria;Acidobacteriia;Acidobacteriales;Acidobacteriaceae (Subgroup 1);Acidipila;unknown species	multi-subject	98.41	100.0	1e-122	251	M03930:134:000000000-C6PCP:1:1101:22860:18487	TACGAGGGGGGCGAGCGTTGTTCGGAATTATTGGGCGTAAAGGGTGCGTAGGCGGTTTGACAAGTCCTGTGTGAAATCTTCGGGCTCAACTCGAAGTCTGCATGGGAAACTGTCGGGCTTGAGTGTGGGAGAGGTGAGTGGAATTCCCGGTGTAGCGGTGAAATGCGTAGATATCGGGAGGAACACCTGTGGCGAAAGCGGCTCACTGGACCACAACTGACGCTGAGGCACGAAAGCTAGGGGAGCAAACA	Cluster_999	121	0	0	0	0	0	0	0	0	0	0	0	0	0	0	0	0	0	0	0	0	0	0	0	0	0	0	3	0	0	0	18	0	0	0	92	0	0	0	0
na	Bacteria;Bacteroidetes;Bacteroidia;Cytophagales;Spirosomaceae;Spirosoma;Spirosoma sp.	KP185151.1.1440	98.02	100.0	6e-121	253	M03930:80:000000000-BJ75H:1:1104:16350:24545	TACGGAGGGTGCAAGCGTTGTCCGGATTTATTGGGTTTAAAGGGTGCGTAGGTGGGTGCTCAAGTCTGATTTGAAAGCTAGCTGCTCAACAGTTAGATGTGGTTGGAAACTGGGGATCTTGAATGGGTTGGCGGTAGCTGGAACGGGTCATGTAGCGGTGAAATGCATAGATATGACCCAGAACCCCGATTGCGAAGGCAGGCTACTACGACTTGATTGACACTGAGGCACGAGAGCATGGGGAGCCAACA	Cluster_1000	296	1	0	0	0	0	0	0	0	0	0	0	0	0	0	0	0	0	0	0	0	0	0	0	0	0	0	0	0	0	0	0	0	0	0	0	0	0	0	0
na	Bacteria;Acidobacteria;Acidobacteriia;Acidobacteriales;Koribacteraceae;Candidatus Koribacter;unknown species	multi-subject	100.0	100.0	3e-129	251	M03930:134:000000000-C6PCP:1:1101:15528:11250	TACAGAGGGTGCAAGCGTTGTTCGGAATTATTGGGCGTAAAGGGCGCGTAGGCGGTGCGGTAAGTCTGTAGTGAAATCTCCGAGCTCAACTCGGAGCCTGCTACGGAAACTGCCGTGCTTGAGTGTGGGAGAGGTGAGTGGAATTCCCGGTGTAGCGGTGAAATGCGTAGATATCGGGAGGAACACCTGTGGCGAAAGCGGCTCACTAGACCACAACTGACGCTGAGGCGCGAAAGCTAGGGGAGCAAACA	Cluster_1001	114	0	48	0	0	0	0	0	0	0	0	0	0	0	0	0	0	0	0	0	0	0	0	10	0	0	0	0	0	0	0	0	0	30	0	0	0	0	0	0
na	Bacteria;Actinobacteria;Actinobacteria;Frankiales;unknown family;unknown genus;unknown species	EF016809.1.1482	98.8	100.0	3e-124	251	M03930:134:000000000-C6PCP:1:1101:10675:7771	TACGTAGGGTGCAAGCGTTGTCCGGAATTATTGGGCGTAAAGAGCTCGTAGGCGGTCTGTCGCGTCGGCTGTGAAAACCTGAGGCTCAACCTCAGGCCTGCAGTCGATACGGGCAGACTAGAGTTCGGTAGGGGAGACTGGAATTCCTGGTGTAGCGGTGAAATGCGCAGATATCAGGAGGAACACCGGTGGCGAAGGCGGGTCTCTGGGCCGATACTGACGCTGAGGAGCGAAAGCGTGGGGAGCGAACA	Cluster_1002	147	0	0	0	0	0	0	0	0	0	1	0	11	0	37	0	52	0	0	0	34	0	0	2	0	0	0	0	0	0	0	0	0	0	0	0	0	0	0	0
na	Bacteria;Proteobacteria;Alphaproteobacteria;Sphingomonadales;Sphingomonadaceae;Sphingomonas;unknown species	GQ098353.1.1306	97.61	100.0	3e-119	251	M03930:80:000000000-BJ75H:1:2106:26788:18872	TACGGAGGGGGCTAGCGTTGTTCGGAATTACTGGGCGTAAAGCGCACGTAGGCGGCCGATCAAGTCAGAGGTGAAAGCCTGGGGCTCAACCCCAGAATTGCCTTTGAGACTGAACGGCTAGTAGGTGAGAGAGGTGAGTGGAATTCCGAGTGTAGAGGTGAAATTCGTAGATATTCGGAAGAACACCAGTGGCGAAGGCGGCTCACTGGCTCATTCTAGACGCTGAGGTGCGAAAGCGTGGGGAGCAAACA	Cluster_1003	122	3	0	0	0	0	0	0	0	0	0	0	0	0	0	0	0	0	1	0	0	0	0	0	0	0	0	0	0	0	0	0	0	3	0	0	0	0	41	0
na	Bacteria;Proteobacteria;Alphaproteobacteria;Acetobacterales;Acetobacteraceae;unknown genus;unknown species	multi-subject	99.2	100.0	6e-126	251	M03930:80:000000000-BJ75H:1:2119:26886:13850	TACGAAGGGGGCTAGCGTTGCTCGGAATGACTGGGCGTAAAGGGCGCGTAGGCGGGTGGTACAGTCAGATGTGAAATTCCTGGGCTCAACCTGGGGGCTGCATTTGATACGTGCTGTCTTGAGTTCGGAAGAGGGTCGTGGAATTCCCAGTGTAGAGGTGAAATTCGTAGATATTGGGAAGAACACCGGTGGCGAAGGCGGCGACCTGGTCCGAAACTGACGCTGAGGCGCGAAAGCGTGGGGAGCAAACA	Cluster_1004	113	2	0	0	0	0	0	0	0	0	0	0	0	0	0	0	0	0	15	0	0	0	0	9	0	0	0	0	0	0	0	0	0	12	0	0	0	0	0	0
na	Bacteria;Proteobacteria;Gammaproteobacteria;Betaproteobacteriales;Burkholderiaceae;Burkholderia-Caballeronia-Paraburkholderia;Multi-affiliation	multi-subject	100.0	96.812749004	7e-125	243	M03930:80:000000000-BJ75H:1:1103:21817:20739	TACAGAGAGTGCAAGCGTTAATCGGAATTACTGGGCGTAAAGCGTGCGCAGGCGGTTCGCTAAGACCGATGTGAAATCCCCGGGCTTAACCTGGGAACTGCATTGGTGACTGGCGGGCTAGAGTATGGCAGAGGGGGGTAGAATTCCACGTGTAGCAGTGAAATGCGTAGAGATGTGGAGGAATACCGATGGCGAAGGCAGCCCCCTGGGCCAATACTGACGCTCATGCACGAAAGCGTGGGGAGCAAACA	Cluster_1006	116	0	0	0	0	0	0	0	0	0	0	0	0	0	0	0	0	0	0	0	0	0	0	0	0	0	0	0	0	0	0	0	0	0	0	0	0	0	0	0
na	Bacteria;Actinobacteria;Actinobacteria;Frankiales;Acidothermaceae;Acidothermus;unknown species	KY992602.1.1471	98.8	100.0	3e-124	251	M03930:134:000000000-C6PCP:1:1114:3062:14111	TACGTAGGGCGCAAGCGTTGTCCGGAATTATTGGGCGTAAAGAGCTCGTAGGCGGCCTGTTGCGTCTGCTGTGAAATCCCGGGGCTTAACCCCGGGCGTGCAGTGGATACGGGCTGGCTAGAGGCAGGCAGGGGAGAACGGAATTCCCGGTGTAGCGGTGAAATGCGCAGATATCGGGAGGAACACCGGTGGCGAAGGCGGTTCTCTGGGCCTGTACTGACGCTGAGGAGCGAAAGCGTGGGGAGCGAACA	Cluster_1007	143	0	0	0	0	0	14	0	0	0	0	0	0	0	48	0	0	0	0	0	0	0	0	8	0	0	0	0	0	0	0	0	0	0	0	20	0	0	0	0
na	Bacteria;Actinobacteria;Actinobacteria;Kineosporiales;Kineosporiaceae;Multi-affiliation;Multi-affiliation	multi-subject	99.6	100.0	1e-127	251	M03930:134:000000000-C6PCP:1:1101:24983:23448	TACGTAGGGTGCAAGCGTTGTCCGGATTTATTGGGCGTAAAGAGCTCGTAGGCGGTCTGTCGCGTCTGCTGTGAAAACTCGGGGCTTAACCCCGGGCCTGCAGTGGGTACGGGCAGACTAGAGTGCGGTAGGGGAGACTGGAATTCCTGGTGTAGCGGTGAAATGCGCAGATATCAGGAGGAACACCGGTGGCGAAGGCGGGTCTCTGGGCCGTAACTGACGCTGAGGAGCGAAAGCATGGGGAGCGAACA	Cluster_1008	121	1	0	0	0	0	33	0	0	0	0	0	0	0	0	0	0	0	0	0	0	0	0	22	0	0	0	0	0	0	0	0	0	0	0	0	0	0	0	0
na	Bacteria;Chloroflexi;KD4-96;unknown order;unknown family;unknown genus;unknown species	HM780086.1.1466	99.6	100.0	1e-127	251	M03930:134:000000000-C6PCP:1:1103:25737:6870	TACGTAGGTGGCAAGCGTTGTCCGGATTTACTGGGCGTAAAGAGCGCGCAGGCGGTCTTGTAAGTCGAGTGTGAAAGCCCCTGGCTCAACCAGGGAGGGTCATTCGATACTGCTTGACTCGAAGGCAGGAGAGGGAAGTGGAATTCCGGGTGTAGTGGTGAAATGCGTAGATATCCGGAGGAACACCAGTGGCGAAGGCGACTTTCTGGCCTGTTCTTGACGCTGAGGCGCGAAAGCTAGGGGAGCAAACG	Cluster_1009	119	0	0	0	0	0	0	0	0	0	0	0	0	0	0	0	0	0	0	0	0	0	0	0	0	0	0	0	0	0	0	0	0	0	0	71	0	0	0	0
na	Bacteria;FBP;unknown class;unknown order;unknown family;unknown genus;unknown species	HM845933.1.1327	99.2	100.0	6e-126	251	M03930:134:000000000-C6PCP:1:1104:26049:5865	TACGTAGGTGGCAAGCGTTGTCCGGATTTACTGGGCGTAAAGCGCGCGCAGGCGGATGGTTAAGTAGGAAGTGAAAGGTCGGAGCTCAACTCCAACATTGCTTCCTATACTGGCTATCTTGAGTCCCGGAGAGGAAAGCGGAACGACACGTGTAGCGGTGAAATGCGTTGATATGTGTCGGAACACCAATGGCGAAGGCAGCTTTCTGGACGGGTACTGACGCTCAGGCGCGAAAGCCGAGGTAGCGAACA	Cluster_1010	219	0	0	0	0	0	12	0	0	0	0	0	0	0	0	0	0	0	0	0	0	0	0	0	0	0	0	0	0	0	0	7	0	0	0	0	0	0	0	0
na	Bacteria;Proteobacteria;Gammaproteobacteria;WD260;unknown family;unknown genus;unknown species	multi-subject	98.8	100.0	3e-124	251	M03930:134:000000000-C6PCP:1:1112:10403:6314	TACAGAGGGTGCGAGCGTTAATCGGAATTACTGGGCGTAAAGCGCGCGTAGACGGTTTGGTAAGTCAGATGTGAAATCCCCGGGCTCAACCTGGGAACTGCATTTGATACTGCCTGGCTAGAGTATGGAAGAGGGAAGTGGAATTTCCGGTGTAGCGGTGAAATGCGTAGATATCGGAAGGAACACCAGTGGCGAAAGCGACTTCCTGGTCCAATACTGACGTTCATGTGCGAAAGCGTGGGGAGCAAACA	Cluster_1012	158	2	0	0	0	0	14	0	0	0	0	0	0	0	0	0	0	0	8	0	0	0	0	13	0	0	0	0	0	0	0	0	0	0	0	67	0	0	0	0
na	Bacteria;Actinobacteria;Actinobacteria;Frankiales;Sporichthyaceae;Sporichthya;unknown species	EU536662.1.1376	99.6	100.0	1e-127	251	M03930:134:000000000-C6PCP:1:1101:20239:15940	TACGTAGGGTGCAAGCGTTGTCCGGATTTATTGGGCGTAAAGAGCTCGTAGGCGGCTCGTCGCGTCGGATGTGAAAACTCGGGGCTTAACCCCGAGCCTGCATTCGATACGGGCGGGCTAGAATTCGGTAGGGGAGACTGGAATTCCTGGTGTAGCGGTGAAATGCGCAGATATCAGGAGGAACACCGATGGCGAAGGCAGGTCTCTGGGCCGATATTGACGCTGAGGAGCGAAAGCGTGGGGAGCGAACA	Cluster_1013	123	0	0	0	0	0	0	0	0	0	0	0	0	0	0	0	0	55	0	0	0	0	0	0	0	0	0	0	0	18	0	0	0	0	0	50	0	0	0	0
na	Bacteria;Patescibacteria;Saccharimonadia;Saccharimonadales;unknown family;unknown genus;unknown species	EU135313.1.1275	95.62	100.0	6e-111	251	M03930:134:000000000-C6PCP:1:1103:8768:4825	TACGTAGGGTCCAAGCGTTATCCGGAATCACTGGGCGTAAAGCGTGCGTAGGCGGGAGTTTAAGTGAGAGGTTAAATCGTGTGGCTCAACCATATCGATGCTTCTCATACTGGACACCTAGAGAAAGGCAGAGGCAAGTGGAATTAGTAGTGTAGCAGTGAAATGCGTAGAGATTACTAGGAACACCAATGGCGAAGGCAGCTTGCTGGGCCTTTTCTGACGCTGAGGTACGAAAGCGTGGGGAGCGAACA	Cluster_1014	110	0	0	0	0	0	0	0	0	0	0	0	0	0	0	0	0	0	0	0	0	0	0	0	0	0	0	0	0	0	0	0	0	0	0	0	0	0	0	0
na	Bacteria;Proteobacteria;Alphaproteobacteria;Acetobacterales;Acetobacteraceae;Acidiphilium;unknown species	JX967283.1.1440	91.63	100.0	3e-94	251	M03930:80:000000000-BJ75H:1:2112:21088:21016	TACGAAGGGGGCTAGCGTTGCTCGGAATGACTGGGCGTAAAGGGCGCGTAGGCGGATGGCTTTGTCGGATGTGAAATTCCAGGGCTTAACCTTGGGGCTGCATTCGAGACGGGTTGTCTTGAGTATGGAAGAGGGTCGTGGAATTCCCAGTGTAGAGGTGAAATGCGTAGATATCGGAAGGAACACCAGTGGCGAAGGCGACTTCCTGGACCAATACTGACACTGAGGCGCGAAAGCGTAGGGAGCAAACA	Cluster_1015	155	5	0	0	0	0	0	0	0	0	0	0	0	0	0	0	0	0	0	0	0	0	0	0	0	0	0	0	0	0	0	0	0	0	0	0	0	0	0	0
na	Bacteria;Actinobacteria;Actinobacteria;Corynebacteriales;Mycobacteriaceae;Mycobacterium;Multi-affiliation	multi-subject	98.8	100.0	3e-124	251	M03930:80:000000000-BJ75H:1:1104:11798:9002	TACGTAGGGTGCGAGCGTTGTCCGGAATTACTGGGCGTAAAGAGCTCGTAGGTGGTTTGTCGCGTTGTCCGTGAAATGCCACAACTCAATTGTGGGCGTGCGGGCGATACGGGCAGACTGGAGTACTGCAGGGGAGACTGGAATTCCTGGTGTAGCGGTGGAATGCGCAGATATCAGGAGGAACACCGGTGGCGAAGGCGGGTCTCTGGGCAGTAACTGACGCTGAGGAGCGAAAGCGTGGGGAGCGAACA	Cluster_1020	114	3	0	0	0	0	0	0	0	0	17	0	0	0	0	0	0	0	0	0	0	0	0	12	0	0	0	0	0	0	0	0	0	0	0	0	0	0	0	0
na	Bacteria;Proteobacteria;Alphaproteobacteria;Rhizobiales;Beijerinckiaceae;Methylobacterium;Multi-affiliation	multi-subject	98.41	100.0	1e-122	251	M03930:134:000000000-C6PCP:1:1101:20958:9278	TACGAAGGGGGCTAGCGTTGCTCGGAATCACTGGGCGTAAAGGGCGCGTAGGCGGCGTTTTAAGTCGAGGGTGAAAGCCCGTGGCTCAACCACGGAACGGCCTTCGATACTGGGACGCTTGAGTATGGTAGAGGTCGGTGGAACTGCGAGTGTAGAGGTGAAATTCGTAGATATTCGCAAGAACACCGGTGGCGAAGGCGGCCGACTGGACCATCACTGACGCTGAGGCGCGAAAGCGTGGGGAGCAAACA	Cluster_1022	112	0	0	0	0	0	0	0	0	0	0	0	0	0	0	0	37	0	0	0	0	0	0	0	0	0	0	0	0	0	0	0	0	0	0	0	0	0	0	0
na	Bacteria;Actinobacteria;Actinobacteria;Frankiales;Frankiaceae;Jatrophihabitans;unknown species	JX098479.1.1341	97.62	100.0	7e-120	252	M03930:134:000000000-C6PCP:1:1102:26392:12304	CACGTAGGGTGCAAGCGTTGTCCGGAATTATTGGGCGTAAAGAGCTCGTAGGCGGTCTGTCACGTCGGCTGTGAAATCCCTGGGCTCAACCCTGGGTCTGCAGTCGATACGGGCAGACTAGAGTGCGGTAGGGGAGACTGGAATTCCTGGTGTAGCGGTGGAATGCGCAGATATCAGGAGGAACACCGGTGGCGAAGGCGGGTCTCTGGACCGATTACTGACGCTGAGGAGCGAAAGCGTGGGGAGCGAACA	Cluster_1023	149	0	0	0	14	0	16	0	0	0	0	0	0	0	0	0	0	0	0	0	0	0	0	0	0	0	0	0	0	58	0	0	0	0	0	0	0	0	0	0
na	Bacteria;Proteobacteria;Alphaproteobacteria;Rhizobiales;Beijerinckiaceae;Methylocella;unknown species	HM319082.1.1306	98.01	100.0	6e-121	251	M03930:80:000000000-BJ75H:1:1119:11979:19365	TACGAAGGGGGCTAGCGTTGTTCGGAATCACTGGGCGTAAAGCGCACGTAGGCGGACGCTTAAGTCAGGGGTGAAATCCCGAGGCTCAACCTCGGAACTGCCTTTGATACTGGGTGTCTCGAGTCCGGAAGAGGTAAGTGGAACTGCGAGTGTAGAGGTGAAATTCGTAGATATTCGCAAGAACACCAGTGGCGAAGGCGGCTTACTGGTCCGGAACTGACGCTGAGGTGCGAAAGCGTGGGGAGCAAACA	Cluster_1025	116	3	0	0	0	0	0	0	0	0	23	0	0	0	0	0	0	0	0	0	16	0	0	15	0	0	0	0	0	0	0	0	0	0	0	0	0	0	0	0
na	Bacteria;Firmicutes;Bacilli;Lactobacillales;Aerococcaceae;Eremococcus;unknown species	multi-subject	100.0	100.0	3e-129	251	M03930:134:000000000-C6PCP:1:1101:10977:16401	TACGTAGGTGGCAAGCGTTGTCCGGATTTATTGGGCGTAAAGGGAGCGCAGGCGGTGACTTAAGTCTGATGTGAAAGCCCACGGCTTAACCGTGGAGGGTCATTGGAAACTGGGTCACTTGAGTGCAGAAGAGGAAAGCGGAATTCCATGTGTAGCGGTGAAATGCGTAGATATATGGAGGAACACCAGTGGCGAAGGCGGCTTTCTGGTCTGTAACTGACGCTGAGGCTCGAAAGCGTGGGGAGCAAACA	Cluster_1026	109	0	0	0	0	0	0	0	0	0	0	0	0	0	0	0	0	0	0	0	0	0	0	0	0	0	0	0	0	109	0	0	0	0	0	0	0	0	0	0
na	Bacteria;Bacteroidetes;Bacteroidia;Cytophagales;Spirosomaceae;Spirosoma;unknown species	JF175648.1.1347	94.05	100.0	8e-105	252	M03930:80:000000000-BJ75H:1:1105:21874:22041	TACGGAGGGTGCGAGCGTTGTCCGGATTTATTGGGTTTAAAGGGTGCGTAGGTGGATCGTTAAGTCTGGTTTGAAAGCCGGTGGCTCAACCATCGGATGTGGCTGGAAACTGGGGATCTTGAATGGGTTGGCGGCTGCCGGAACGGGTCATGTAGCGGTGAAATGCATAGAGATGACCCAGAACTCCGATTGCGAAGGCAGGCAGCTAGGACCAGAATTGACACTGAGGCACGAGAGCATGGGGAGCCAACA	Cluster_1027	143	26	0	0	0	0	0	0	0	0	0	0	0	0	0	0	0	0	0	0	0	0	0	54	0	0	0	0	0	0	0	0	0	0	0	0	0	0	0	0
na	Bacteria;Acidobacteria;Acidobacteriia;Acidobacteriales;Acidobacteriaceae (Subgroup 1);Bryocella;unknown species	AY425773.1.1421	99.6	100.0	1e-127	251	M03930:134:000000000-C6PCP:1:1101:5228:11200	TACGAGGGGGGCAAGCGTTGTTCGGAATTATTGGGCGTAAAGGGTGCGTAGGCGGTTTGACAAGTCTTATGTGAAATCTATGGGCTCAACCCATAGTCTGCATGAGAAACTGTCGGGCTTGAGAGTGGGAGAGGTGAGTGGAATTTCCGGTGTAGCGGTGAAATGCGTAGATATCGGAAGGAACACCTGTGGCGAAAGCGGCTCACTGGACCATTTCTGACGCTGATGCACGAAAGCTAGGGGAGCAAACA	Cluster_1028	109	0	0	0	0	0	0	0	0	0	0	0	0	0	0	0	0	0	0	0	0	0	0	0	0	0	0	0	0	0	0	0	0	0	0	0	0	0	0	0
na	Bacteria;Bacteroidetes;Bacteroidia;Sphingobacteriales;NS11-12 marine group;unknown genus;Multi-affiliation	multi-subject	99.6	100.0	1e-127	251	M03930:134:000000000-C6PCP:1:1104:23105:22726	TACGGAGGATCCAAGCGTTGTCCGGATTTATTGGGTTTAAAGGGTGCGTAGGCGGATCTTTAAGTCAGTGGTGAAAGCCTGCAGCTCAACTGTAGAACAGCCATTGAAACTGAAGATCTTGAATTTGGTTAAAGTAGGCGGAATGTATCATGTAGCGGTGAAATGCTTAGATATGATACAGAACACCGATAGCGAAGGCAGCTTGCTGAACCAATATTGACGCTGAGGCACGAAAGCGTGGGGAGCGAACA	Cluster_1030	119	0	0	0	0	0	0	0	0	0	0	0	0	0	0	0	0	9	0	0	0	0	0	0	29	0	0	0	0	0	10	0	0	0	71	0	0	0	0	0
na	Bacteria;Acidobacteria;Acidobacteriia;Acidobacteriales;Acidobacteriaceae (Subgroup 1);Edaphobacter;unknown species	multi-subject	100.0	100.0	3e-129	251	M03930:80:000000000-BJ75H:1:1107:19009:11122	TACGAGGGGGGCAAGCGTTGTTCGGAATTATTGGGCGTAAAGGGCGCGTAGGCGGTTTGACAAGTCTGATGTGAAATCTATGGGCTCAACCCATAGCCTGCATTAGAAACTGTCGGGCTTGAGTATGGGAGAGGTGAGTGGAATTTCCGGTGTAGCGGTGAAATGCGTAGATATCGGAAGGAACACCTGTGGCGAAAGCGGCTCACTGGACCATAACTGACGCTGAGGCGCGAAAGCTAGGGGAGCAAACA	Cluster_1031	181	0	0	0	0	0	0	0	0	0	0	0	0	0	0	0	0	0	0	0	0	0	0	0	34	0	0	0	0	0	0	0	0	0	0	24	0	0	0	0
na	Bacteria;Bacteroidetes;Bacteroidia;Flavobacteriales;Flavobacteriaceae;Flavobacterium;unknown species	multi-subject	100.0	100.0	3e-129	251	M03930:134:000000000-C6PCP:1:2102:29597:14771	TACGGAGGATCCAAGCGTTATCCGGAATCATTGGGTTTAAAGGGTCCGTAGGCGGTCTTATAAGTCAGTGGTGAAATCTCCTAGCTCAACTAGGAAACTGCCATTGATACTGTAAGACTTGAATTTTTGTGAAGTAACTAGAATATGTAGTGTAGCGGTGAAATGCTTAGATATTACATGGAATACCAATTGCGAAGGCAGGTTACTAACAAACGATTGACGCTGATGGACGAAAGCGTGGGGAGCGAACA	Cluster_1032	112	0	0	0	0	0	0	0	0	0	0	1	0	3	0	82	0	0	0	0	0	0	0	0	0	0	0	18	7	0	1	0	0	0	0	0	0	0	0	0
na	Bacteria;Armatimonadetes;Armatimonadia;Armatimonadales;unknown family;unknown genus;unknown species	FN421827.1.1395	99.21	100.0	2e-126	252	M03930:134:000000000-C6PCP:1:1101:13762:2783	TACGTAGGGGGCGAGCGTTGTCCGAAGTTACTGGGCGTAAAGCGCGCGTAGGCGGCTTTTTAAGTTTGAGGTGAAAGGTTCAGCGCTCAACGTGAACAGTGCCTTGAATACTGGGAAGCTTGAATGTGGCAGAGGGTCGTGGAATTTCTGGTGTAGCGGTGAAATGCGTAGATATCAGAAGGAACACCAATGGCGAAGGCAGCGACCTGGGCTAACATTGACGCTGAGGTGCGAAAGCGTGGGGAGCGAACG	Cluster_1033	245	1	0	0	0	0	31	0	0	0	0	0	0	0	0	0	0	0	0	0	0	0	0	0	0	0	0	0	0	0	0	0	0	21	0	0	0	0	0	0
na	Bacteria;Chloroflexi;Chloroflexia;Chloroflexales;Roseiflexaceae;unknown genus;unknown species	KY190358.1.1403	88.84	99.6015936255	5e-82	251	M03930:80:000000000-BJ75H:1:1109:7477:10950	TACAGAGGAGCCAAGCGTTGTCCGGATTGACTGGGCGTAAAGCGCACGCAGGCGGATGCGCGCGTGGGGTGTGAAATCTGGCGGCTTAACTGCCAGCGGTCATCCCATACGGCGCGTCTGGAGCTATGCAGAGGTCGGTGGAATTGCCGGTGTAGTGGTGAAATGCGTAGATATCGGAAGGAACACCAGTGGCGAAGGCGACTTCCTGGACCAATACTGACACTGAGGCGCGAAAGCGTAGGGAGCAAACA	Cluster_1035	118	1	0	0	0	0	0	0	0	0	0	0	0	0	0	0	0	0	0	0	0	0	0	0	0	0	0	0	0	0	0	0	0	0	0	0	0	0	0	0
na	Bacteria;Verrucomicrobia;Verrucomicrobiae;Pedosphaerales;Pedosphaeraceae;unknown genus;unknown species	AJ401131.1.1362	99.2	100.0	2e-126	251	M03930:134:000000000-C6PCP:1:1101:7002:2855	TACAGAGGTCCCAAGCGTTGTTCGGATTTACTGGGCGTAAAGGGTGCGTAGGCGGTGGGGTAAGTTTGAGGTGAAAGCTCCGGGCTCAACCCGGAAACTGCCTTGAATACTATCCTGCTAGAGGGTTGGAGGGGAGACTGGAATTCTCGGTGTAGCAGTGAAATGCGTAGATCTCGAGAGGAACACCAGTGGCGAAGGCGAGTCTCTGGACAACACCTGACGCTGAGGCACGAAAGCCAGGGGAGCAAACG	Cluster_1036	108	0	0	0	0	0	0	0	0	1	0	0	0	0	0	44	0	0	0	0	0	0	0	0	0	0	51	0	0	0	0	0	0	0	0	0	0	0	0	0
na	Bacteria;Proteobacteria;Alphaproteobacteria;Acetobacterales;Acetobacteraceae;Acidisphaera;unknown species	DQ378204.1.1451	94.42	100.0	6e-106	251	M03930:80:000000000-BJ75H:1:1118:11569:15159	TACGAAGGGGGCTAGCGTTGCTCGGAATGACTGGGCGTAAAGGGCGCGTAGGCGGCGAGTACAGTCAGGCGTGAAATTCCTGGGCTCAACCTGGGGGCTGCGCTTGATACGTGCTTGCTTGAGTGTGGAAGAGGGTCGTGGAATTCCCAGTGTAGAGGTGAAATGCGTAGATATCGGAAGGAACACCAGTGGCGAAGGCGACTTCCTGGACCAATACTGACACTGAGGCGCGAAAGCGTAGGGAGCAAACA	Cluster_1037	136	0	0	0	0	0	0	0	0	0	0	0	0	0	0	0	0	0	0	0	0	0	0	0	0	0	0	0	0	0	0	0	0	0	0	0	0	0	0	0
na	Bacteria;Actinobacteria;Actinobacteria;Propionibacteriales;Nocardioidaceae;Nocardioides;unknown species	GQ088113.1.1338	99.2	100.0	6e-126	251	M03930:80:000000000-BJ75H:1:1113:18924:23782	TACGTAGGGTGCGAGCGTTGTCCGGAATTATTGGGCGTAAAGAGCTCGTAGGCGGTCCATCGCGTCGGGAGTGAAACGCTGGGGCTCAACCCCAGTCCTGCTTCCGATACGGGTGGACTAGAGGTAGGCAGGGGAGAACGGAATTCCTGGTGTAGCGGTGAAATGCGCAGATATCAGGAGGAACACCGGTGGCGAAGGCGGTTCTCTGGGCCTTACCTGACGCTGAGGAGCGAAAGCGTGGGGAGCAAACA	Cluster_1040	161	2	0	0	0	0	13	0	0	0	0	0	0	0	0	0	0	0	0	0	0	0	0	0	0	0	0	0	0	0	9	0	0	0	0	0	9	0	0	0
na	Bacteria;Patescibacteria;Parcubacteria;Multi-affiliation;Multi-affiliation;Multi-affiliation;Multi-affiliation	multi-subject	88.1	100.0	3e-79	252	M03930:134:000000000-C6PCP:1:1106:25948:3646	TACGAGTGCCCCAAGCGTTATCCGGAATTATTGGGCGTAAAGGGTGAGTAGGTGGCTATATTAGTCTTGTGTTAAAGACCCCGGCTCAACCGGGGAAGTGCATAGGAAACGGTATAGCTAGAGTATGTGAGAGGTGTGTAGAACTCATGGAGTAGGGGTGAAATCCGTTGATATCATGGGGAATACCAAAAGCGTAGGCAGCACACTGGCACATTACTGACACTGAATCACGAAAGCGTGGGTAGCGAATG	Cluster_1041	103	0	0	0	0	0	0	0	0	0	0	0	0	0	0	2	0	0	0	0	0	29	0	0	0	0	0	0	0	0	0	0	19	5	0	48	0	0	0	0
na	Bacteria;Proteobacteria;Alphaproteobacteria;Rhizobiales;Beijerinckiaceae;1174-901-12;unknown species	multi-subject	98.41	100.0	1e-122	251	M03930:134:000000000-C6PCP:1:1114:7069:7804	TACGAAGGGGGCTAGCGTTGTTCGGATTTACTGGGCGTAAAGGGCGCGTAGGCGGATTGTTAAGTCAGGGGTGAAATCCCGAGGCTCAACCTCGGAACTGCCTTTGATACTGGCGATCTTGAGTCCGGGAGAGGTGAGTGGAACTGCGAGTGTAGAGGTGAAATTCGTAGATATTCGCAAGAACACCAGTGGCGAAGGCGGCTCACTGGCCCGGAACTGACGCTGAGGCGCGAAAGCGTGGGGAGCAAACA	Cluster_1042	144	0	3	0	0	0	12	0	2	0	15	0	0	0	0	0	29	0	5	0	0	0	0	0	0	0	0	0	0	0	0	0	0	0	0	0	0	0	0	0
na	Bacteria;Planctomycetes;Planctomycetacia;Gemmatales;Gemmataceae;Fimbriiglobus;Gemmata sp.	GQ889455.1.1362	100.0	100.0	3e-129	251	M03930:134:000000000-C6PCP:1:1101:25211:21291	GACGAACCGTGCGAACGTTGTTCGGAATCACTGGGCTTAAAGGGCGCGTAGGCGGGCTGCCAAGTCTGGGGTGAAATCCTCCGGCTCAACCGGAGAACGGCCTCGGATACTGGCGGTCTCGAGGGAGGTAGGGGCGTGCGGAACTAAGGGTGGAGCGGTGAAATGCGTTGATATCCTTAGGAACTCCGGTGGCGAAGGCGGCACGCTGGACCTCTTCTGACGCTGAGGCGCGAAAGCCAGGGGAGCAAACG	Cluster_1043	109	0	0	0	0	0	0	0	0	0	6	0	0	0	0	0	0	0	55	0	0	0	0	0	0	0	0	0	0	0	0	0	0	0	0	0	0	0	0	0
na	Bacteria;Proteobacteria;Alphaproteobacteria;Sphingomonadales;Sphingomonadaceae;Sphingomonas;unknown species	GQ007389.1.1310	98.41	100.0	1e-122	251	M03930:134:000000000-C6PCP:1:1101:23024:4100	TACGGAGGGAGCTAGCGTTGTTCGGAATTACTGGGCGTAAAGCGCACGTAGGCGGCTTCCTAAGTCAGAGGTGAAAGCCTGGGGCTCAACCCCAGAATTGCCTTTGAGACTGGGTCGCTTGAATCCGGGAGAGGTGAGTGGAATTCCGAGTGTAGAGGTGAAATTCGTAGATATTCGGAAGAACACCAGTGGCGAAGGCGGCTCACTGGACCGGTATTGACGCTGAGGTGCGAAAGCGTGGGGAGCAAACA	Cluster_1044	160	0	0	0	0	0	0	0	0	0	0	0	9	0	0	0	0	0	0	0	0	0	0	0	0	0	0	38	0	0	0	0	0	0	0	0	0	0	0	0
na	Bacteria;Verrucomicrobia;Verrucomicrobiae;Chthoniobacterales;Chthoniobacteraceae;Chthoniobacter;unknown species	HM251561.1.1379	99.2	100.0	6e-126	251	M03930:134:000000000-C6PCP:1:1101:17513:2274	TACAGAGGTCCCGAGCGTTGTTCGGATTCATTGGGCGTAAAGGGTGCGTAGGCGGCGGGGCAAGTCTGATGTGAAATCCCGGAGCTCAACTCCGGAACTGCATTGGATACTGCCTTGCTAGAGTACTGGAGAGGAAACTGGAATTTACGGTGTAGCAGTGAAATGCGTAGAGATCGTAAGGAAGGCCAGTGGCGAAGGCGAGTTTCTGGACAGTAACTGACGCTGAGGCACGAAGGCCAGGGGAGCAAACG	Cluster_1046	118	0	0	0	0	0	0	0	0	0	0	0	0	0	0	0	0	0	0	0	0	0	0	0	0	0	0	0	0	0	0	0	0	0	0	0	0	0	0	0
na	Bacteria;Proteobacteria;Alphaproteobacteria;Acetobacterales;Acetobacteraceae;unknown genus;unknown species	KJ191898.1.1452	96.81	100.0	6e-116	251	M03930:134:000000000-C6PCP:1:1102:24999:10809	TACGAAGGGGGCTAGCGTTGCTCGGAATGACTGGGCGTAAAGGGCGCGTAGGCGGTTCACGCAGTCAGATGTGAAATTCCTGGGCTTAACCTGGGGGCTGCATTTGAGACGCGTGGACTTGAGTGGGGAAGAGGGTCGTGGAATTCCCAGTGTAGAGGTGAAATTCGTAGATATTGGGAAGAACACCGGTGGCGAAGGCGGCGACCTGGTCCTTGACTGACGCTGAGGCGCGAAAGCGTGGGGAGCAAACA	Cluster_1047	140	0	0	0	9	0	0	0	0	0	0	0	0	0	0	0	0	2	0	0	0	0	0	0	0	0	0	0	0	0	0	0	0	0	85	0	0	0	0	0
na	Bacteria;Proteobacteria;Deltaproteobacteria;Myxococcales;Haliangiaceae;Haliangium;unknown species	HQ385615.1.1409	97.61	100.0	3e-119	251	M03930:134:000000000-C6PCP:1:1101:7757:8242	TACGGAGGGTGCAAACGTTGCTCGGAATTATTGGGCGTAAAGCGCACGTAGGCGGCTGGTTAAGTCGGATGTGAAAGCCCTCGGCTCAACCGAGGAAGTGCATCCGAAACTAGCCAGCTTGAGTATGGAAGAGGGTCTCGGAATTCCCGGTGTAGAGGTGAAATTCGTAGATATCGGGAGGAACACCAGTGGCGAAGGCGGAGACCTGGGCCAATACTGACGCTGAGGTGCGAAAGCGTGGGGAGCAAACA	Cluster_1048	116	0	0	0	0	0	114	0	0	0	0	0	0	0	0	0	0	0	0	0	0	0	0	0	0	0	0	0	0	0	0	0	0	0	0	0	0	0	0	0
na	Bacteria;Fibrobacteres;Fibrobacteria;Fibrobacterales;Fibrobacteraceae;possible genus 04;Multi-affiliation	multi-subject	98.41	100.0	1e-122	251	M03930:134:000000000-C6PCP:1:1103:7891:6940	TACGAGGGGGGCAAATGTTGTTCGGAATCACTGGGCGTAAAGGGAGCGTAGGCGGGGTCTTAAGTTAGGTGTTTAATCCCGGGGCCCAACCCCGGACCGGCACTTAAAACTGGGACTCTTGAATAGTGGAGAGGTCGGTGGAATTGGAGGTGTAGCGGTGGAATGCGTAGAGATCTCCAAGAACACCAGTTGCGAAGGCGGCCGACTGGACACATATTGACGCTGAGGCTCGAAAGCATGGGGAGCAAACA	Cluster_1049	105	0	0	0	0	105	0	0	0	0	0	0	0	0	0	0	0	0	0	0	0	0	0	0	0	0	0	0	0	0	0	0	0	0	0	0	0	0	0	0
na	Bacteria;Proteobacteria;Alphaproteobacteria;Caulobacterales;Caulobacteraceae;Multi-affiliation;Multi-affiliation	multi-subject	94.96	94.8207171315	5e-102	238	M03930:80:000000000-BJ75H:1:1106:13167:12589	TACAGAGAGTGCAAGCGTTAATCGGAATTACTGGGCGTAAAGGGCGCGTAGGCGGGTCGTTAAGTTGGGGGTGAAATCCCGGGGCTCAACCTCGGAACTGCCTTCGATACTGGCGACCTTGAGTTTGGGAGAGGTGTGTGGAACTCCGAGTGTAGAGGTGAAATTCGTAGATATTCGGAAGAACACCAGTGGCGAAGGCGACACACTGGCCCAATACTGACGCTGAGGCGCGAAAGCGTGGGGAGCAAACA	Cluster_1050	113	5	0	0	0	0	0	0	0	0	0	0	0	0	0	0	0	0	0	0	0	0	0	0	0	0	0	0	0	0	0	0	0	0	0	0	0	0	0	0
na	Bacteria;Actinobacteria;Actinobacteria;Frankiales;Frankiaceae;Jatrophihabitans;Multi-affiliation	multi-subject	94.02	100.0	3e-104	251	M03930:80:000000000-BJ75H:1:2116:28092:12429	TACGTAGGGTGCAAGCGTTGTCCGGAATTATTGGGCGTAAAGAGCTCGTAGGCGGTTTGTCGCGTCGGCTGTGAAAACCTGGGGCTCAACCCCGGGCCTGCAGCCGATACGGGCAGACTAGAATTCGGTAGGGGAGACTGGAATTCCTGGTGTAGCGGTGAAATGCGTAGATATCGGAAGGAACACCAGTGGCGAAGGCGACTTCCTGGACCAATACTGACACTGAGGCGCGAAAGCGTAGGGAGCAAACA	Cluster_1051	185	3	0	0	0	0	0	0	0	0	0	0	0	0	0	0	0	0	0	0	0	0	0	0	0	0	0	0	0	0	0	0	0	0	0	0	0	0	0	0
na	Bacteria;Planctomycetes;Planctomycetacia;Planctomycetales;Rubinisphaeraceae;SH-PL14;unknown species	GQ263884.1.1439	97.61	100.0	3e-119	251	M03930:80:000000000-BJ75H:1:1101:12284:21025	TACGAACTGTGCAAACGTTATTCGGAATCACTGGGCTTACAGGGTGCGTAGGTGGCCGGGAAAGTCAGGTGTGAAATCCCTCAGCTCAACTGAGGAACTGCGCTTGAAACTGTCTGGCTGGAGTGAGCTAGGGGTGCATGGAACTGCCAGTGGAGCGGTGAAATGTGTTGATATTGGCAGGAACACCGGAGCCGAAAGGGATGCACTGGGGCTTAACTGACACTGAGGCACGAAAGCCAGGGGAGCAAACG	Cluster_1052	108	0	0	0	0	0	0	0	0	0	0	0	0	0	0	0	0	0	0	0	0	0	0	0	0	0	0	0	0	0	0	0	0	0	0	0	0	0	0	0
na	Bacteria;Proteobacteria;Deltaproteobacteria;Oligoflexales;Oligoflexaceae;unknown genus;unknown species	JQ675377.1.1292	89.24	100.0	3e-84	251	M03930:134:000000000-C6PCP:1:2108:15825:5486	TACGGGAGGTGCAAGCGTTGTTCGGAGTGACTGGGCGTAAAGGGCGCGTAGGCGGACTTGTGTGTCAGCTGTGAAATCCCTGGGCTTAACCCAGGAAGGTCAGTTGAAACTGCAAGTCTTGGATACCCAAGAGGTTGGTGGAATTCCAGGTGTAGGAGTGAAATCCGTAGATATCTGGAGGAACATCGGAGGCGAAGGCGGCCAACTGGGGGTGTATCGACGCTGAGGCGCGAAAGCGTGGGGAGCAAACA	Cluster_1053	108	0	0	0	0	0	0	0	0	3	0	0	0	0	0	0	0	0	0	0	0	0	0	0	0	0	105	0	0	0	0	0	0	0	0	0	0	0	0	0
na	Bacteria;Armatimonadetes;Chthonomonadetes;Chthonomonadales;Chthonomonadaceae;Chthonomonas;unknown species	HG529099.1.1221	93.23	100.0	6e-101	251	M03930:134:000000000-C6PCP:1:1101:22259:12992	TACGGAGGGGGCGAGCGTTGTCCGAAGTTACTGGGCGTAAAGAGCGCGTAGGCGGGAAACCAAGTCCGCTGTGAAAGCCTGGTGCTTAACACCAGAGGGTCGGTGGAGACTGGTTTTCTTGAAGGTGCTAGGGAGAGACGGAATTACCAGTGTAGCGGTGAAATGCGTAGATATTGGTAGGAACACCGGTGGCGAAGGCGGTCTCTTGGGGCACTCTTGACGCTGAGGCGCGAAAGCTGGGGGAGCGAACG	Cluster_1056	113	0	0	0	0	0	0	0	0	0	0	0	0	0	0	0	0	0	0	0	58	0	0	22	0	0	0	0	0	0	0	0	0	14	0	0	0	0	0	0
na	Bacteria;Acidobacteria;Acidobacteriia;Acidobacteriales;Acidobacteriaceae (Subgroup 1);Edaphobacter;Edaphobacter sp.	KF424996.1.1424	95.0	94.8207171315	5e-102	240	M03930:80:000000000-BJ75H:1:2103:29261:10734	TACAGAGAGTGCAAGCGTTAATCGGAATTATTGGGCGTAAAGGGCGCGTAGGCGGTTTGACAAGTCTTGTGTGAAATCTCTGGGCTCAACCCAGAGTCTGCACGGGAAACTGTCGGGCTAGAGGATGGGAGAGGTGAGTGGAATTTCCGGTGTAGCGGTGAAATGCGTAGATATCGGAAGGAACACCAGTGGCGAAGGCGACTTCCTGGACCAATACTGACACTGAGGCGCGAAAGCGTAGGGAGCAAACA	Cluster_1057	117	1	0	0	0	0	0	0	0	0	0	0	0	0	0	0	0	0	0	0	0	0	0	0	0	0	0	0	0	0	0	0	0	0	0	0	0	0	0	0
na	Bacteria;Proteobacteria;Alphaproteobacteria;Rhizobiales;Beijerinckiaceae;alphaI cluster;unknown species	HM269668.1.1306	97.61	100.0	3e-119	251	M03930:134:000000000-C6PCP:1:2109:28518:9387	TACGAAGGGGGCTAGCGTTGTTCGGAATCACTGGGCGTAAAGCGCACGTAGGCGGATCTTTAAGTCAGGGGTGAAATCCCAAGGCTCAACCTTGGAACTGCCTTTGATACTGTCGGCCTTGAGTCCGGGAGAGGTGAGTGGAACTGCGAGTGTAGAGGTGAAATTCGTAGATATTCGCAAGAACACCAGTGGCGAAGGCGGCTCACTGGCCCGGAACTGACGCTGAGGCGCGAAAGCGTGGGGAGCAAACA	Cluster_1058	103	0	0	0	2	0	0	0	27	0	0	0	0	0	0	0	4	0	1	0	0	0	0	4	0	2	0	0	0	0	0	4	0	2	0	0	0	0	0	0
na	Bacteria;Proteobacteria;Alphaproteobacteria;Rhizobiales;Beijerinckiaceae;Methylobacterium;unknown species	JQ769805.1.1568	96.81	100.0	6e-116	251	M03930:80:000000000-BJ75H:1:1111:15875:18063	TACAGAGAGTGCAAGCGTTAATCGGAATTATTGGGCGTAAAGGGCGCGTAGGCGGCGTTTTAAGTCGGGGGTGAAAGCCTGTGGCTCAACCACAGAATGGCCTTCGATACTGGGACGCTTGAGTATGGTAGAGGTTGGTGGAACTGCGAGTGTAGAGGTGAAATTCGTAGATATTCGCAAGAACACCGGTGGCGAAGGCGGCCAACTGGACCATTACTGACGCTGAGGCGCGAAAGCGTGGGGAGCAAACA	Cluster_1059	205	5	0	0	0	0	0	0	0	0	0	0	0	0	0	0	0	0	0	0	0	0	0	0	0	0	2	0	0	0	0	0	0	0	0	0	0	0	0	0
na	Bacteria;Planctomycetes;Planctomycetacia;Planctomycetales;unknown family;unknown genus;unknown species	multi-subject	96.41	100.0	3e-114	251	M03930:134:000000000-C6PCP:1:1104:5297:4257	TACGAACTGTGCAAACGTTATTCGGAATCACTGGGCTTAAAGGGTGCGTAGGCGGCTTGTTAAGTAGGGTGTGAAAGCCCCCGGCTCAACCGGGGAATTGCGCCCTAAACTGGCGAGCTGGAGTGGGATAGGGGTGTACGGAACTTCCAGTGGAGCGGTGAAATGTGTTGATATTGGAAGGAACGCCGGTGGCGAAAGCGGTACACTGGGTCTCAACTGACGCTGAGGCACGAAAGCCAGGGGAGCAAACG	Cluster_1061	105	0	0	0	0	0	0	0	41	0	0	0	0	0	0	0	0	0	0	0	0	0	0	0	0	47	0	0	0	0	0	0	0	0	0	0	0	0	0	0
na	Bacteria;Firmicutes;Bacilli;Bacillales;Staphylococcaceae;Salinicoccus;Multi-affiliation	multi-subject	100.0	100.0	3e-129	251	M03930:134:000000000-C6PCP:1:1101:19232:7059	TACGTAGGTGGCAAGCGTTATCCGGAATTATTGGGCGTAAAGCGCGCGTAGGCGGTTTCTTAAGTCTGATGTGAAAGCCCCCGGCTCAACCGGGGAGGGTCATTGGAAACTGGGGAACTTGAGTGCAGAAGAGGAGAGTGGAATTCCATGTGTAGCGGTGAAATGCGCAGAGATATGGAGGAACACCAGTGGCGAAGGCGGCTCTCTGGTCTGTAACTGACGCTGATGTGCGAAAGCGTGGGGATCAAACA	Cluster_1062	131	0	0	0	0	0	0	0	0	0	0	0	0	0	0	0	0	0	11	0	0	0	0	0	112	0	0	0	0	0	0	0	0	0	0	0	0	0	0	0
na	Bacteria;Proteobacteria;Gammaproteobacteria;Pseudomonadales;Pseudomonadaceae;Pseudomonas;Multi-affiliation	multi-subject	100.0	100.0	3e-129	251	M03930:134:000000000-C6PCP:1:1101:13590:18270	TACAGAGGGTGCAAGCGTTAATCGGAATTACTGGGCGTAAAGCGCGCGTAGGTGGTTTGTTAAGTTGGATGTGAAATCCCCGGGCTCAACCTGGGAACTGCATTCAAAACTGACTGACTAGAGTATGGTAGAGGGTGGTGGAATTTCCTGTGTAGCGGTGAAATGCGTAGATATAGGAAGGAACACCAGTGGCGAAGGCGACCACCTGGACTAATACTGACACTGAGGTGCGAAAGCGTGGGGAGCAAACA	Cluster_1063	157	0	0	0	0	0	0	0	10	0	0	0	0	0	0	0	0	0	0	0	0	0	0	0	0	86	0	0	0	0	0	0	0	0	0	0	0	0	0	0
na	Bacteria;Actinobacteria;Actinobacteria;Micromonosporales;Micromonosporaceae;unknown genus;unknown species	EU133031.1.1334	98.41	100.0	1e-122	251	M03930:80:000000000-BJ75H:1:2103:11691:16137	GACGTAGGGTGCGAGCGTTGTCCGGATTTATTGGGCGTAAAGAGCTCGTAGGCGGTTCGTCGCGTCGTCCGTGAAAACCCGGGGCTTAACTTCGGGCTTGCGGTCGATACGGGCGGGCTAGAGTTCGGTAGGGGAGACTGGAATTCCTGGTGTAGCGGTGAAATGCGCAGATATCAGGAGGAACACCGGTGGCGAAGGCGGGTCTCTGGGCCGATACTGACGCTGAGGAGCGAAAGCGTGGGGAGCGAACA	Cluster_1065	166	4	0	0	0	0	0	0	0	0	0	0	0	0	0	0	0	0	0	0	34	0	0	1	0	0	0	0	0	0	0	0	0	0	0	0	0	0	0	0
na	Bacteria;Proteobacteria;Gammaproteobacteria;Betaproteobacteriales;Burkholderiaceae;Polynucleobacter;Multi-affiliation	multi-subject	100.0	100.0	3e-129	251	M03930:134:000000000-C6PCP:1:1103:8996:24366	TACGTAGGGTGCAAGCGTTAATCGGAATTACTGGGCGTAAAGCGTGCGCAGGCGGTTATACAAGACAGGCGTGAAATCCCCGGGCTTAACCTGGGAATGGCGCCTGTGACTGTATAGCTAGAGTGTGTCAGAGGGGGGTAGAATTCCACGTGTAGCAGTGAAATGCGTAGATATGTGGAGGAATACCAATGGCGAAGGCAGCCCCCTGGGATAACACTGACGCTCATGCACGAAAGCGTGGGGAGCAAACA	Cluster_1068	107	0	0	0	0	0	0	0	0	0	0	1	0	0	0	0	0	0	0	0	0	0	0	0	0	0	0	4	16	62	2	0	0	20	0	0	0	0	0	0
na	Bacteria;Proteobacteria;Alphaproteobacteria;Micropepsales;Micropepsaceae;unknown genus;unknown species	multi-subject	100.0	100.0	3e-129	251	M03930:134:000000000-C6PCP:1:1101:16587:21421	TACGAAGGGGGCTAGCGTTGTTCGGAATTACTGGGCGTAAAGCGTGCGCAGGCGGCTTCTCAAGTCAGGGGTGAAAGCCCAGAGCTCAACTCTGGAATTGCCTTTGAGACTGAGTGGCTTGAGTACGAGAGAGGTGAGTGGAATTCCCAGTGTAGAGGTGAAATTCGTAGATATTGGGAAGAACACCGGTGGCGAAGGCGGCTCACTGGCTCGTAACTGACGCTCATGCACGACAGCGTGGGGATCAAACA	Cluster_1069	145	0	0	0	0	0	0	0	0	0	0	0	0	0	0	0	0	0	26	0	3	0	0	35	0	0	0	0	0	0	0	0	0	0	0	0	48	0	0	0
na	Bacteria;Proteobacteria;Alphaproteobacteria;Elsterales;URHD0088;unknown genus;Rhodospirillales bacterium URHD0088	JADL01000021.4216.5686	97.61	100.0	3e-119	251	M03930:134:000000000-C6PCP:1:1105:3787:6085	TACGAAGGGGGCTAGCGTTGTTCGGAATTACTGGGCGTAAAGGGCGCGCAGGCGGCCTGCCAAGTCAGATGTGAAAGCCCCGGGCTCAACCTGGGATGTGCATTTGAGACTGGTTGGCTAGAGATCGGGAGAGGAGAGTGGAATTCCCAGTGTAGAGGTGAAATTCGTAGATATTGGGAAGAACACCGGTGGCGAAGGCGGCTCTCTGGACCGATACTGACGCTGAGGCGCGAAAGCGTGGGGAGCAAACA	Cluster_1070	115	0	0	0	55	0	0	0	0	0	29	0	0	0	0	0	0	0	0	0	0	0	0	0	0	0	0	0	0	0	0	0	0	0	0	0	0	0	0	0
na	Bacteria;Proteobacteria;Alphaproteobacteria;Rhizobiales;Beijerinckiaceae;1174-901-12;unknown species	FJ595605.1.1283	100.0	100.0	3e-129	251	M03930:134:000000000-C6PCP:1:1101:16869:17110	TACGAAGGGGGCTAGCGTTGTTCGGATTTACTGGGCGTAAAGGGCGCGTAGGCGGGTTGTTAAGTCAGGGGTGAAATGCCGGGGCTCAACCTCGGAACTGCCTTTGATACTGGCGATCTTGAGTCCGGGAGAGGTGAGTGGAACTGCGAGTGTAGAGGTGAAATTCGTAGATATTCGCAAGAACACCGGTGGCGAAGGCGGCTCACTGGCCCGGAACTGACGCTGAGGCGCGAAAGCGTGGGGAGCAAACA	Cluster_1071	103	0	0	0	0	0	0	0	100	0	1	0	0	0	0	0	0	0	2	0	0	0	0	0	0	0	0	0	0	0	0	0	0	0	0	0	0	0	0	0
na	Bacteria;Actinobacteria;Actinobacteria;Propionibacteriales;Nocardioidaceae;Nocardioides;unknown species	multi-subject	multi-identity	100.0	6e-111	multi-alignment-lg	M03930:134:000000000-C6PCP:1:1103:17950:8044	TACGTAGGGTGCGAGCGTTGTCCGGAATTATTGGGCGTAAAGGGCTCGTAGGCGGTCCGTCACGTCGGGAGTGAAATCCTGGGGCTTAACCCCAGAACTGCTTTCGATACGGGCGGACTAGAGGTAGGTAGGGGAGAATGGAACTCCTGGTGTAGCGGTGGAATGCGCAGATATCAGGAAGAACACCGGTGGCGAAGGCGGTTCTCTGGGCCTTACCTGACGCTGAGGAGCGAAAGCGTGGGGAGCAAACA	Cluster_1072	105	0	0	0	73	0	0	0	0	0	0	0	0	0	0	0	0	0	0	0	0	0	0	19	0	0	0	0	0	0	0	0	0	0	0	0	0	0	0	0
na	Bacteria;Patescibacteria;Parcubacteria;Candidatus Vogelbacteria;unknown family;unknown genus;unknown species	KU524878.1.1437	88.58	100.0	6e-81	254	M03930:134:000000000-C6PCP:1:1108:23901:3486	TACGAGTACCCCAAGCGTTATCCGGAATTACTGGGCATAAAGGGTGCGTAGGCGGTCTTAGTTAGTCTTCTGTGAAAACTCCCGGCTTAACCGGGAAGACGCGGGAGATACGGCTAGACTAGAGAGTGTGAGAGGTCTGTGGAACTCATGGTGTAGGGGTGAAATCCGTTGATATCATGGGGAACGCCAAAAGTGAAGACAGCAGACTGGCACATTTCTGACGCTGAGGCACGAAAGCGTGGGTTTCGAACG	Cluster_1073	99	0	0	0	0	0	0	0	0	1	0	0	0	0	0	0	0	0	0	0	0	0	0	0	0	0	77	0	0	0	0	0	0	0	0	21	0	0	0	0
na	Bacteria;Proteobacteria;Alphaproteobacteria;Sphingomonadales;Sphingomonadaceae;Sphingomonas;unknown species	HM277298.1.1306	98.01	100.0	6e-121	251	M03930:80:000000000-BJ75H:1:2110:8410:16527	TACGGAGGGGGCTAGCGTTGTTCGGAATTACTGGGCGTAAAGCGCACGTAGGCGGCCATTCAAGTCAGAGGTGAAAGCCCGGAGCTCAACTCCGGAATTGCCTTTGAGACTGAGTGGCTAGCAGGTGAGAGAGGTGAGTGGAATTCCGAGTGTAGAGGTGAAATTCGTAGATATTCGGAAGAACACCAGTGGCGAAGGCGGCTCACTGGCTCATTCTGGACGCTGAGGTGCGAAAGCGTGGGGAGCAAACA	Cluster_1074	260	2	0	0	0	0	0	0	0	0	0	14	0	0	0	0	0	0	0	0	21	0	0	71	0	0	0	0	0	0	0	0	0	0	0	0	0	0	0	0
na	Bacteria;Planctomycetes;Planctomycetacia;Isosphaerales;Isosphaeraceae;Singulisphaera;unknown species	JF107376.1.1341	98.41	100.0	3e-123	252	M03930:134:000000000-C6PCP:1:1101:8962:12547	GACGAACCGTGCGAACGTTATTCGGAATCACTGGGCTTAAAGCGCGTGTAGGCGGGGCGGCACGTCGGCCGCTGAAATCCCCCGGCTCAACCGGGGAACGGGCGCCGATACGACCGCCCTCGAGGGGCGTAGGGGGACCTGGAACTTCCGGTGGAGCGGTGAAATGCGTTGAGATCGGAAGGAACGCCCGTGGCGAAAGCGAGGTCCTGGACGCCTACTGACGCTGAGACGCGAAAGCCAGGGGAGCGAACG	Cluster_1075	124	2	0	0	0	0	0	0	0	0	0	0	0	0	0	0	0	0	0	0	16	0	0	0	0	0	0	0	0	40	0	0	0	0	0	0	0	0	0	0
na	Bacteria;Proteobacteria;Alphaproteobacteria;Acetobacterales;Acetobacteraceae;unknown genus;bacterium enrichment culture clone auto142_4W	GU731344.1.1343	100.0	100.0	3e-129	251	M03930:80:000000000-BJ75H:1:1111:20628:23182	TACGAAGGGGGCTAGCGTTGCTCGGAATGACTGGGCGTAAAGGGCGCGTAGGCGGTTCGCACAGTCAGACGTGAAATTCCCGGGCTCAACCTGGGGGCTGCGTTTGATACGTGCGGGCTTGAGTTCGGAAGAGGGTCGTGGAATTCCCAGTGTAGAGGTGAAATTCGTAGATATTGGGAAGAACACCGGTGGCGAAGGCGGCGACCTGGTCCGATACTGACGCTGAGGCGCGAAAGCGTGGGGAGCAAACA	Cluster_1076	121	7	0	0	0	0	0	0	19	0	0	0	0	0	0	0	0	0	0	0	0	0	0	0	0	0	0	0	0	0	0	0	0	0	0	0	0	0	0	0
na	Bacteria;Chloroflexi;Chloroflexia;Kallotenuales;AKIW781;unknown genus;unknown species	DQ129248.1.1427	91.27	100.0	1e-92	252	M03930:134:000000000-C6PCP:1:1101:4720:6888	GACAGAGGGGGCAAGCGTTGTCCGGATTGACTGGGCGTACAGCGCGCGCAGGCGGCTGTGGACGTGCCCTGTGACAGGCGGAGGCTCAACCTCCGACGGCCAGGGTAGACGCCACGACTAGAGGCAGGGAGAGGGCAGTGGAATACCCGGTGGAGCGGTGAAATGCGTAGAGATCGGGTGGAACACCAGGGGCGAAGGCGGCTGCCTGGCCCTGACCTGACGCTGAGGCGCGAGAGCGTGGGGAGCAAACC	Cluster_1080	114	3	0	0	0	0	35	0	0	0	0	0	0	0	0	0	0	0	0	0	28	0	0	0	0	0	0	0	0	0	0	0	0	0	0	0	0	0	0	0
na	Bacteria;Proteobacteria;Gammaproteobacteria;Xanthomonadales;Xanthomonadaceae;Pseudoxanthomonas;Multi-affiliation	multi-subject	100.0	100.0	3e-129	251	M03930:134:000000000-C6PCP:1:1102:18523:11022	TACGAAGGGTGCAAGCGTTACTCGGAATTACTGGGCGTAAAGCGTGCGTAGGTGGTGGTTTAAGTCTGCTGTGAAAGCCCTGGGCTCAACCTGGGAATTGCAGTGGATACTGGATCACTAGAGTGTGGTAGAGGGATGCGGAATTTCTGGTGTAGCAGTGAAATGCGTAGAGATCAGAAGGAACATCCGTGGCGAAGGCGGCATCCTGGGCCAACACTGACACTGAGGCACGAAAGCGTGGGGAGCAAACA	Cluster_1081	104	0	0	0	0	0	0	0	0	0	0	0	0	0	0	20	0	0	0	0	0	0	0	0	0	0	0	0	0	0	0	0	84	0	0	0	0	0	0	0
na	Bacteria;Proteobacteria;Alphaproteobacteria;Rhizobiales;Beijerinckiaceae;Methylobacterium;Multi-affiliation	multi-subject	100.0	100.0	3e-129	251	M03930:80:000000000-BJ75H:1:1104:17376:19511	TACGAAGGGGGCTAGCGTTGCTCGGAATCACTGGGCGTAAAGGGCGCGTAGGCGGCTTTTTAAGTCGGGGGTGAAAGCCTGTGGCTCAACCACAGAATTGCCTTCGATACTGGAAAGCTTGAGACCGGAAGAGGACAGCGGAACTGCGAGTGTAGAGGTGAAATTCGTAGATATTCGCAAGAACACCAGTGGCGAAGGCGGCTGTCTGGTCCGGTTCTGACGCTGAGGCGCGAAAGCGTGGGGAGCAAACA	Cluster_1082	109	3	0	0	0	0	0	0	0	0	0	0	0	0	0	0	0	0	0	0	0	0	0	0	0	0	0	0	0	0	0	0	0	0	0	0	0	0	0	0
[truncated: 254 more rows]
[truncated: 36 more columns]

## Sheet: Labels
Sample ID	Sample Categories
100E-D2_S175_L001	Ethanol
10E_S10_L001	Swab
10S_S38_L001	Wash
11E_S11_L001	Swab
11S_S39_L001	Wash
12E_S12_L001	Swab
12S_S40_L001	Wash
[truncated: 69 more rows]
